# Supplementary material for: Identifying preeclampsia-associated genes using a control theory method
Source: Brief Funct Genomics. 2022 Apr 28;21(4):296–309. doi: 10.1093/bfgp/elac006 (PMC9328024; doi:10.1093/bfgp/elac006)
Supplement: S1_File_elac006 [file s1_file_elac006.xlsx]

## Sheet: Datasets summary
Datasets merged into GSE75010 and samples used in this study
GEO Accession	PE samples	Control samples	EOPE samples used in this study	LOPE samples used in this study	Control samples used in this study
GSE30186	6	6	0	6	6
GSE10588	17	26	0	0	0
GSE24129	8	8	0	0	0
GSE25906	23	37	7	16	37
GSE43942	5	7	0	0	0
GSE4707	10	4	5	5	4
GSE44711	8	8	8	0	8
BioBank* [1]	80	77	49	31	77
Total samples	157	173	69	58	132
Note:
PE samples: Preeclampsia samples. All the PE samples used for PE-associated gene analysis in this study.
EOPE: Early onset preeclampsia
LOPE: Late onset preeclampsia
* These samples were purchased from the Research Centre for Women’s and Infants’ Health BioBank (Mount Sinai Hospital, Toronto, Canada) and combined with the previously-published data sets into GSE75010.
[1] Katherine Leavey, Samantha J Benton, David Grynspan, John C Kingdom, Shannon A Bainbridge, and Brian J Cox. Unsupervised placental gene expression profiling identifies clinically relevant subclasses of human preeclampsia. Hypertension, 68(1):137–147, 2016.

## Sheet: Sample information
Details of placental tissue samples included in this study
Dataset	Sample ID	Phenotype	Subtype
BioBank	GSM1940492	preeclampsia	LOPE
BioBank	GSM1940493	normal	Control
BioBank	GSM1940494	normal	Control
BioBank	GSM1940495	preeclampsia	LOPE
BioBank	GSM1940496	preeclampsia	EOPE
BioBank	GSM1940497	normal	Control
BioBank	GSM1940498	preeclampsia	EOPE
BioBank	GSM1940499	preeclampsia	LOPE
BioBank	GSM1940500	preeclampsia	EOPE
BioBank	GSM1940501	preeclampsia	EOPE
BioBank	GSM1940502	preeclampsia	LOPE
BioBank	GSM1940503	normal	Control
BioBank	GSM1940504	preeclampsia	EOPE
BioBank	GSM1940505	preeclampsia	EOPE
BioBank	GSM1940506	preeclampsia	LOPE
BioBank	GSM1940507	normal	Control
BioBank	GSM1940508	preeclampsia	EOPE
BioBank	GSM1940509	preeclampsia	LOPE
BioBank	GSM1940510	preeclampsia	LOPE
BioBank	GSM1940511	normal	Control
BioBank	GSM1940512	preeclampsia	EOPE
BioBank	GSM1940513	normal	Control
BioBank	GSM1940514	preeclampsia	EOPE
BioBank	GSM1940515	preeclampsia	EOPE
BioBank	GSM1940516	normal	Control
BioBank	GSM1940517	normal	Control
BioBank	GSM1940518	preeclampsia	LOPE
BioBank	GSM1940519	normal	Control
BioBank	GSM1940520	preeclampsia	EOPE
BioBank	GSM1940521	preeclampsia	EOPE
BioBank	GSM1940522	normal	Control
BioBank	GSM1940523	normal	Control
BioBank	GSM1940524	normal	Control
BioBank	GSM1940525	preeclampsia	LOPE
BioBank	GSM1940526	preeclampsia	LOPE
BioBank	GSM1940527	normal	Control
BioBank	GSM1940528	preeclampsia	LOPE
BioBank	GSM1940529	normal	Control
BioBank	GSM1940530	preeclampsia	EOPE
BioBank	GSM1940531	normal	Control
BioBank	GSM1940532	normal	Control
BioBank	GSM1940533	normal	Control
BioBank	GSM1940534	preeclampsia	LOPE
BioBank	GSM1940535	preeclampsia	LOPE
BioBank	GSM1940536	normal	Control
BioBank	GSM1940537	preeclampsia	EOPE
BioBank	GSM1940538	normal	Control
BioBank	GSM1940539	normal	Control
BioBank	GSM1940540	preeclampsia	EOPE
BioBank	GSM1940541	preeclampsia	EOPE
BioBank	GSM1940542	preeclampsia	EOPE
BioBank	GSM1940543	normal	Control
BioBank	GSM1940544	normal	Control
BioBank	GSM1940545	normal	Control
BioBank	GSM1940546	preeclampsia	EOPE
BioBank	GSM1940547	preeclampsia	LOPE
BioBank	GSM1940548	normal	Control
BioBank	GSM1940549	preeclampsia	EOPE
BioBank	GSM1940550	preeclampsia	EOPE
BioBank	GSM1940551	normal	Control
BioBank	GSM1940552	preeclampsia	EOPE
BioBank	GSM1940553	preeclampsia	EOPE
BioBank	GSM1940554	normal	Control
BioBank	GSM1940555	normal	Control
BioBank	GSM1940556	preeclampsia	LOPE
BioBank	GSM1940557	normal	Control
BioBank	GSM1940558	preeclampsia	EOPE
BioBank	GSM1940559	normal	Control
BioBank	GSM1940560	preeclampsia	LOPE
BioBank	GSM1940561	normal	Control
BioBank	GSM1940562	preeclampsia	EOPE
BioBank	GSM1940563	normal	Control
BioBank	GSM1940564	preeclampsia	LOPE
BioBank	GSM1940565	preeclampsia	LOPE
BioBank	GSM1940566	normal	Control
BioBank	GSM1940567	preeclampsia	LOPE
BioBank	GSM1940568	normal	Control
BioBank	GSM1940569	preeclampsia	LOPE
BioBank	GSM1940570	normal	Control
BioBank	GSM1940571	preeclampsia	EOPE
BioBank	GSM1940572	preeclampsia	EOPE
BioBank	GSM1940573	preeclampsia	LOPE
BioBank	GSM1940574	preeclampsia	EOPE
BioBank	GSM1940575	normal	Control
BioBank	GSM1940576	normal	Control
BioBank	GSM1940577	preeclampsia	EOPE
BioBank	GSM1940578	normal	Control
BioBank	GSM1940579	normal	Control
BioBank	GSM1940580	normal	Control
BioBank	GSM1940581	normal	Control
BioBank	GSM1940582	preeclampsia	LOPE
BioBank	GSM1940583	preeclampsia	EOPE
BioBank	GSM1940584	preeclampsia	EOPE
BioBank	GSM1940585	normal	Control
BioBank	GSM1940586	normal	Control
BioBank	GSM1940587	normal	Control
BioBank	GSM1940588	normal	Control
BioBank	GSM1940589	preeclampsia	EOPE
BioBank	GSM1940590	preeclampsia	EOPE
BioBank	GSM1940591	normal	Control
BioBank	GSM1940592	preeclampsia	LOPE
BioBank	GSM1940593	preeclampsia	EOPE
BioBank	GSM1940594	normal	Control
BioBank	GSM1940595	normal	Control
BioBank	GSM1940596	preeclampsia	EOPE
BioBank	GSM1940597	normal	Control
BioBank	GSM1940598	normal	Control
BioBank	GSM1940599	preeclampsia	EOPE
BioBank	GSM1940600	normal	Control
BioBank	GSM1940601	normal	Control
BioBank	GSM1940602	preeclampsia	EOPE
BioBank	GSM1940603	preeclampsia	LOPE
BioBank	GSM1940604	preeclampsia	EOPE
BioBank	GSM1940605	normal	Control
BioBank	GSM1940606	preeclampsia	LOPE
BioBank	GSM1940607	normal	Control
BioBank	GSM1940608	normal	Control
BioBank	GSM1940609	normal	Control
BioBank	GSM1940610	preeclampsia	LOPE
BioBank	GSM1940611	preeclampsia	EOPE
BioBank	GSM1940612	preeclampsia	EOPE
BioBank	GSM1940613	normal	Control
BioBank	GSM1940614	preeclampsia	LOPE
BioBank	GSM1940615	normal	Control
BioBank	GSM1940616	preeclampsia	EOPE
BioBank	GSM1940617	preeclampsia	EOPE
BioBank	GSM1940618	normal	Control
BioBank	GSM1940619	preeclampsia	LOPE
BioBank	GSM1940620	preeclampsia	EOPE
BioBank	GSM1940621	normal	Control
BioBank	GSM1940622	normal	Control
BioBank	GSM1940623	normal	Control
BioBank	GSM1940624	normal	Control
BioBank	GSM1940625	preeclampsia	EOPE
BioBank	GSM1940626	preeclampsia	EOPE
BioBank	GSM1940627	normal	Control
BioBank	GSM1940628	normal	Control
BioBank	GSM1940629	normal	Control
BioBank	GSM1940630	normal	Control
BioBank	GSM1940631	preeclampsia	LOPE
BioBank	GSM1940632	preeclampsia	EOPE
BioBank	GSM1940633	preeclampsia	EOPE
BioBank	GSM1940634	normal	Control
BioBank	GSM1940635	preeclampsia	EOPE
BioBank	GSM1940636	normal	Control
BioBank	GSM1940637	normal	Control
BioBank	GSM1940638	normal	Control
BioBank	GSM1940639	normal	Control
BioBank	GSM1940640	normal	Control
BioBank	GSM1940641	preeclampsia	LOPE
BioBank	GSM1940642	normal	Control
BioBank	GSM1940643	normal	Control
BioBank	GSM1940644	preeclampsia	EOPE
BioBank	GSM1940645	normal	Control
BioBank	GSM1940646	normal	Control
BioBank	GSM1940647	preeclampsia	LOPE
BioBank	GSM1940648	preeclampsia	EOPE
GSE4707	GSM106249	normal	Control
GSE4707	GSM106250	normal	Control
GSE4707	GSM106274	normal	Control
GSE4707	GSM106275	normal	Control
GSE4707	GSM106276	preeclampsia	EOPE
GSE4707	GSM106277	preeclampsia	EOPE
GSE4707	GSM106278	preeclampsia	EOPE
GSE4707	GSM106279	preeclampsia	EOPE
GSE4707	GSM106280	preeclampsia	EOPE
GSE4707	GSM106281	preeclampsia	LOPE
GSE4707	GSM106282	preeclampsia	LOPE
GSE4707	GSM106283	preeclampsia	LOPE
GSE4707	GSM106284	preeclampsia	LOPE
GSE4707	GSM106285	preeclampsia	LOPE
GSE43942	GSM1074810	preeclampsia	NA
GSE43942	GSM1074811	preeclampsia	NA
GSE43942	GSM1074812	preeclampsia	NA
GSE43942	GSM1074813	preeclampsia	NA
GSE43942	GSM1074814	preeclampsia	NA
GSE44711	GSM1089229	preeclampsia	EOPE
GSE44711	GSM1089230	preeclampsia	EOPE
GSE44711	GSM1089231	preeclampsia	EOPE
GSE44711	GSM1089232	preeclampsia	EOPE
GSE44711	GSM1089233	preeclampsia	EOPE
GSE44711	GSM1089234	preeclampsia	EOPE
GSE44711	GSM1089235	preeclampsia	EOPE
GSE44711	GSM1089236	preeclampsia	EOPE
GSE44711	GSM1089237	normal	Control
GSE44711	GSM1089238	normal	Control
GSE44711	GSM1089239	normal	Control
GSE44711	GSM1089240	normal	Control
GSE44711	GSM1089241	normal	Control
GSE44711	GSM1089242	normal	Control
GSE44711	GSM1089243	normal	Control
GSE44711	GSM1089244	normal	Control
GSE10588	GSM225481	preeclampsia	NA
GSE10588	GSM225498	preeclampsia	NA
GSE10588	GSM225499	preeclampsia	NA
GSE10588	GSM225500	preeclampsia	NA
GSE10588	GSM225501	preeclampsia	NA
GSE10588	GSM225502	preeclampsia	NA
GSE10588	GSM225503	preeclampsia	NA
GSE10588	GSM225504	preeclampsia	NA
GSE10588	GSM225505	preeclampsia	NA
GSE10588	GSM225506	preeclampsia	NA
GSE10588	GSM225507	preeclampsia	NA
GSE10588	GSM225508	preeclampsia	NA
GSE10588	GSM225509	preeclampsia	NA
GSE10588	GSM225510	preeclampsia	NA
GSE10588	GSM225511	preeclampsia	NA
GSE10588	GSM225512	preeclampsia	NA
GSE10588	GSM225513	preeclampsia	NA
GSE24129	GSM594057	preeclampsia	NA
GSE24129	GSM594058	preeclampsia	NA
GSE24129	GSM594059	preeclampsia	NA
GSE24129	GSM594060	preeclampsia	NA
GSE24129	GSM594061	preeclampsia	NA
GSE24129	GSM594062	preeclampsia	NA
GSE24129	GSM594063	preeclampsia	NA
GSE24129	GSM594064	preeclampsia	NA
GSE25906	GSM635904	preeclampsia	LOPE
GSE25906	GSM635905	preeclampsia	LOPE
GSE25906	GSM635906	preeclampsia	LOPE
GSE25906	GSM635907	preeclampsia	LOPE
GSE25906	GSM635908	preeclampsia	LOPE
GSE25906	GSM635909	normal	Control
GSE25906	GSM635910	normal	Control
GSE25906	GSM635911	normal	Control
GSE25906	GSM635912	preeclampsia	EOPE
GSE25906	GSM635913	normal	Control
GSE25906	GSM635914	preeclampsia	LOPE
GSE25906	GSM635915	preeclampsia	LOPE
GSE25906	GSM635916	normal	Control
GSE25906	GSM635917	normal	Control
GSE25906	GSM635918	normal	Control
GSE25906	GSM635919	normal	Control
GSE25906	GSM635920	preeclampsia	LOPE
GSE25906	GSM635921	normal	Control
GSE25906	GSM635922	preeclampsia	EOPE
GSE25906	GSM635923	preeclampsia	LOPE
GSE25906	GSM635924	normal	Control
GSE25906	GSM635925	normal	Control
GSE25906	GSM635926	preeclampsia	LOPE
GSE25906	GSM635927	normal	Control
GSE25906	GSM635928	normal	Control
GSE25906	GSM635929	normal	Control
GSE25906	GSM635930	preeclampsia	LOPE
GSE25906	GSM635931	normal	Control
GSE25906	GSM635932	normal	Control
GSE25906	GSM635933	preeclampsia	LOPE
GSE25906	GSM635934	normal	Control
GSE25906	GSM635935	normal	Control
GSE25906	GSM635936	normal	Control
GSE25906	GSM635937	preeclampsia	EOPE
GSE25906	GSM635938	normal	Control
GSE25906	GSM635939	normal	Control
GSE25906	GSM635940	preeclampsia	EOPE
GSE25906	GSM635941	normal	Control
GSE25906	GSM635942	normal	Control
GSE25906	GSM635943	preeclampsia	EOPE
GSE25906	GSM635944	normal	Control
GSE25906	GSM635945	preeclampsia	LOPE
GSE25906	GSM635946	normal	Control
GSE25906	GSM635947	preeclampsia	EOPE
GSE25906	GSM635948	normal	Control
GSE25906	GSM635949	normal	Control
GSE25906	GSM635950	normal	Control
GSE25906	GSM635951	preeclampsia	EOPE
GSE25906	GSM635952	normal	Control
GSE25906	GSM635953	normal	Control
GSE25906	GSM635954	normal	Control
GSE25906	GSM635955	normal	Control
GSE25906	GSM635956	normal	Control
GSE25906	GSM635957	preeclampsia	LOPE
GSE25906	GSM635958	normal	Control
GSE25906	GSM635959	normal	Control
GSE25906	GSM635960	preeclampsia	LOPE
GSE25906	GSM635961	normal	Control
GSE25906	GSM635962	preeclampsia	LOPE
GSE25906	GSM635963	normal	Control
GSE30186	GSM747298	preeclampsia	LOPE
GSE30186	GSM747299	preeclampsia	LOPE
GSE30186	GSM747300	preeclampsia	LOPE
GSE30186	GSM747301	preeclampsia	LOPE
GSE30186	GSM747302	preeclampsia	LOPE
GSE30186	GSM747303	preeclampsia	LOPE
GSE30186	GSM747304	normal	Control
GSE30186	GSM747305	normal	Control
GSE30186	GSM747306	normal	Control
GSE30186	GSM747307	normal	Control
GSE30186	GSM747308	normal	Control
GSE30186	GSM747309	normal	Control
Note:
NA:	The subtypes of these samples are unknown. We have not included these samples when analyzing PE subtypes.
