# Supplementary material for: Identifying preeclampsia-associated genes using a control theory method
Source: Brief Funct Genomics. 2022 Apr 28;21(4):296–309. doi: 10.1093/bfgp/elac006 (PMC9328024; doi:10.1093/bfgp/elac006)
Supplement: S2_File_elac006 [file s2_file_elac006.zip]

Archive with 1 entries (1 files):
- S2_File_elac006.csv
