# Supplementary material for: Identifying preeclampsia-associated genes using a control theory method
Source: Brief Funct Genomics. 2022 Apr 28;21(4):296–309. doi: 10.1093/bfgp/elac006 (PMC9328024; doi:10.1093/bfgp/elac006)
Supplement: S2_File_elac006 [file s2_file_elac006.zip › S2_File_elac006.csv]

Order	SYMBOL	Aliases	Type	dbPEC	GENENAME	ENTREZID
1	LEP	LEP	1	Yes	leptin	3952
2	TREM1	TREM1	1	Yes	triggering receptor expressed on myeloid cells 1	54210
3	BHLHE40	BHLHE40	1	Yes	basic helix-loop-helix family member e40	8553
4	ENG	ENG	1	Yes	endoglin	2022
5	NECTIN4	PVRL4	1	Yes	Nectin Cell Adhesion Molecule 4	10544
6	PROCR	PROCR	1	Yes	Protein C Receptor	10397
7	NDRG1	NDRG1	1	Yes	N-Myc Downstream Regulated 1	10397
8	LIMD1	LIMD1	1	Yes	LIM domains containing 1	8994
9	FLNB	FLNB	2	Yes	filamin B	2317
10	MMP1	MMP1	2	Yes	matrix metallopeptidase 1	4312
11	IL1R2	IL1R2	1	Yes	interleukin 1 receptor type 2	7850
12	OLFML3	OLFML3	1	No	olfactomedin like 3	56944
13	SH3PXD2A	SH3PXD2A	1	Yes	SH3 and PX domains 2A	9644
14	GAPDH	GAPDH	2	Yes	glyceraldehyde-3-phosphate dehydrogenase	2597
15	PIK3CB	PIK3CB	2	No	phosphatidylinositol-4,5-bisphosphate 3-kinase catalytic subunit beta	5291
16	VCAM1	VCAM1	2	Yes	vascular cell adhesion molecule 1	7412
17	OPRK1	OPRK1	1	No	opioid receptor kappa 1	4986
18	KIT	KIT	2	Yes	KIT proto-oncogene, receptor tyrosine kinase	3815
19	NTRK2	NTRK2	1	Yes	neurotrophic receptor tyrosine kinase 2	4915
20	PRG2	PRG2	1	No	proteoglycan 2, pro eosinophil major basic protein	5553
21	CEBPA	CEBPA	2	Yes	CCAAT enhancer binding protein alpha	1050
22	LYN	LYN	2	Yes	LYN proto-oncogene, Src family tyrosine kinase	4067
23	LTF	LTF	1	Yes	lactotransferrin	4057
24	TRIM24	TRIM24	2	No	tripartite motif containing 24	8805
25	PTPRD	PTPRD	1	Yes	protein tyrosine phosphatase receptor type D	5789
26	CXCL8	IL8	2	Yes	C-X-C Motif Chemokine Ligand 8	3576
27	FN1	FN1	2	Yes	fibronectin 1	2335
28	PHYHIP	PHYHIP	2	Yes	phytanoyl-CoA 2-hydroxylase interacting protein	9796
29	HTRA1	HTRA1	2	Yes	HtrA serine peptidase 1	5654
30	AQP1	AQP1	1	No	aquaporin 1 (Colton blood group)	358
31	MME	MME	1	No	membrane metalloendopeptidase	4311
32	SERPINE1	SERPINE1	1	Yes	serpin family E member 1	5054
33	GABRB1	GABRB1	1	No	gamma-aminobutyric acid type A receptor beta1 subunit	2560
34	IGF1	IGF1	2	Yes	insulin like growth factor 1	3479
35	EPHB6	EPHB6	1	Yes	EPH receptor B6	2051
36	SLC1A6	SLC1A6	1	No	solute carrier family 1 member 6	6511
37	DLX5	DLX5	1	Yes	distal-less homeobox 5	1749
38	TUBA4A	TUBA4A	2	No	tubulin alpha 4a	7277
39	STC2	STC2	1	No	stanniocalcin 2	8614
40	NRCAM	NRCAM	2	Yes	neuronal cell adhesion molecule	4897
41	DEPP1	C10orf10	1	Yes	DEPP1 Autophagy Regulator	11067
42	PRKD3	PRKD3	1	No	protein kinase D3	23683
43	TXK	TXK	1	Yes	TXK tyrosine kinase	7294
44	NT5E	NT5E	1	No	5'-nucleotidase ecto	4907
45	PRKAR1A	PRKAR1A	2	Yes	protein kinase cAMP-dependent type I regulatory subunit alpha	5573
46	PFKP	PFKP	1	No	phosphofructokinase, platelet	5214
47	TLR7	TLR7	1	Yes	toll like receptor 7	51284
48	GADD45G	GADD45G	2	No	growth arrest and DNA damage inducible gamma	10912
49	IL1RAP	IL1RAP	2	Yes	interleukin 1 receptor accessory protein	3556
50	CABLES1	CABLES1	1	No	Cdk5 and Abl enzyme substrate 1	91768
