# Supplementary material for: Identifying preeclampsia-associated genes using a control theory method
Source: Brief Funct Genomics. 2022 Apr 28;21(4):296–309. doi: 10.1093/bfgp/elac006 (PMC9328024; doi:10.1093/bfgp/elac006)
Supplement: S3_File_elac006 [file s3_file_elac006.xlsx]

## Sheet: GO terms of cPE genes
ID	Description	GeneRatio	BgRatio	pvalue	p.adjust	qvalue	Count	geneID
GO:0033674	positive regulation of kinase activity	147/1648	467/18723	2.46386e-45	1.48299e-41	6.95326e-42	147	LEP/LYN/KIT/NTRK2/LTF/IGF1/DDR1/CALM1/EPHB6/EFNA1/BAD/EPHB3/PDGFRA/BMPR2/PRKCZ/CD4/DDR2/EPHA3/KITLG/EPHA1/VAV3/TNFRSF11A/THBS1/PIK3CG/PRKD1/EGFR/PTK2B/PRLR/TLR3/IL6R/ERBB3/TRAF2/ADRA2C/HMGB1/EPHB4/CDKN1A/FGFR4/PAK2/TYRO3/TGFBR2/TNFRSF10B/FGF2/HSP90AA1/P2RY12/ROBO1/JAK2/CD81/XRCC5/TEK/MAGED1/INSR/EPHA2/TLR6/STK11/DVL2/DRD4/DLG1/ERP29/BTC/CCNT2/PRNP/DLG4/STRADB/CDK5/NTRK1/PPP2CA/MAP2K6/RHOA/PRKCD/U…
GO:0043410	positive regulation of MAPK cascade	143/1648	480/18723	5.59229e-41	1.683e-37	7.89101e-38	143	LEP/KIT/NTRK2/OPRK1/IGF1/GADD45G/EFNA1/PRKCA/PDGFRA/TRAF3/PRKCZ/IGFBP4/CD4/F2RL1/SPI1/BMP4/KITLG/PRKCE/CRKL/FZD7/TNFRSF11A/MAPK8IP3/LPAR1/THBS1/PIK3CG/EGFR/PTK2B/PLCG2/TLR3/TRAF2/ADRA2C/HMGB1/FGFR4/CTNNB1/PLCB1/FGF2/ROBO1/CALCR/SORBS3/TRAF5/CD81/TEK/ADRA1D/MAGED1/INSR/TLR6/DVL2/DRD4/ERP29/TNFRSF19/SDCBP/NTRK1/CD27/MAP2K6/SHC1/ABL1/ADRA2A/APP/AR/ARRB1/CCL21/CCL22/CCR1/CD44/CIB1/CSK/DVL3/ERBB2/EZH2…
GO:0018108	peptidyl-tyrosine phosphorylation	120/1648	375/18723	7.17674e-38	1.43989e-34	6.75117e-35	120	LEP/LYN/KIT/NTRK2/IGF1/DDR1/EPHB6/EFNA1/ITGA5/TXK/EPHB3/PDGFRA/PRKCZ/CD4/CCK/DDR2/EPHA3/KITLG/PRKCE/EPHA1/GATA1/CAV1/HCK/EGFR/PTK2B/PLCG2/PRLR/IL6R/ERBB3/BTK/EPHB4/FGFR4/PAK2/TYRO3/ITGB2/JAK2/CD81/TEK/INSR/EPHA2/DVL2/NF2/BTC/PRNP/DLG4/NTRK1/PPP2CA/MAP2K6/NEK1/PRKCD/SHC1/PPP2R1A/ABL1/ACVR1/ADRA2A/APP/AXL/BCR/CBL/CD3E/CD44/CSK/DLG3/ERBB2/FGFR3/FYN/GRM5/HBEGF/HDAC1/HIPK3/ICAM1/IGF1R/IL18/JAK1/JAK3/L…
GO:0019221	cytokine-mediated signaling pathway	136/1648	472/18723	3.12258e-37	3.75896e-34	1.76245e-34	136	LEP/KIT/IL1R2/CEBPA/IL1RAP/BAD/IL2RB/TXK/TRAF3/FCER1G/CD4/F2RL1/IL27RA/SPI1/CXCR4/IRF7/TNFRSF11A/CAV1/HCK/PTK2B/PRLR/OSMR/IL6R/TRAF2/LIMS1/TNIP2/TNFRSF25/F3/CSF3R/CASP4/PLCB1/NR1H2/ROBO1/IL2RA/JAK2/TRAF5/NFKBIA/TOLLIP/BIRC2/TNFRSF19/IFNGR1/CTSG/CSNK2B/PIAS4/TNFRSF13C/TRADD/ACTN4/APOA1/APPL1/AXL/CASP8/CBL/CCL21/CCL22/CCR1/CCR5/CD44/CHUK/CIB1/CXCL13/DOK1/FADD/GPS2/HSPA1A/IKBKB/IL18/IL2RG/IL4R/ILK/I…
GO:0032103	positive regulation of response to external stimulus	125/1648	427/18723	5.07975e-35	5.09584e-32	2.38927e-32	125	LYN/FABP4/CEBPA/SERPINE1/TLR7/AIF1/CD28/AGTR1/LPL/TXK/PRKCA/BMPR2/F2RL1/C3AR1/SPI1/TLR8/CXCR4/LDLR/IRF7/TYROBP/VAV1/CNR1/TNFRSF11A/THBS1/HCK/PIK3CG/PRKD1/EGFR/PTK2B/TNIP1/PLCG2/OSMR/TLR3/IL6R/BTK/HMGB1/CLOCK/PAK2/F3/CEBPB/ITGA2/FGF2/HSP90AA1/PTN/P2RY12/JAK2/CD81/XRCC5/NFKBIA/MAPK1/PSPC1/NDEL1/NLRC4/TRADD/APP/C3/CCL21/CCR1/CREB3/CREBBP/CXCL13/EP300/F2/FADD/FLNA/FYN/IKBKB/IL18/LRP1/MAPK3/MET/NTF3/P…
GO:0042060	wound healing	118/1648	422/18723	4.86093e-31	3.65724e-28	1.71476e-28	118	PROCR/LYN/PIK3CB/FN1/IGF1/DDR1/SERPINE1/PPL/ADORA2A/ITGA5/TXK/PRKCA/PDGFRA/COL1A1/F11R/FCER1G/F2RL1/CD9/FAP/ACTG1/CXCR4/PRKCE/VAV1/TGFB3/FZD7/GATA1/ITGB6/MYLK/VAV3/ACVRL1/CAV1/THBS1/PRKG1/PIK3CG/ITGA9/EGFR/NFE2L2/PLCG2/COL3A1/ERBB3/ADRA2C/HMGB1/PLA2G4A/CDKN1A/SERPING1/NOTCH4/TYRO3/F3/TGFBR2/SELP/ITGA2/ACTB/TNFRSF12A/FGF2/GNAQ/P2RY12/JAK2/WNT4/HNF4A/FOXA2/VCL/RHOA/PRKCD/ADRA2A/AP3B1/AXL/CASP3/CD44…
GO:0007188	adenylate cyclase-modulating G protein-coupled receptor signaling pathway	84/1648	233/18723	5.72626e-31	3.8296e-28	1.79557e-28	84	OPRK1/ADORA2A/GNA14/PRKCA/HTR1F/CNR1/CALCRL/PTGER2/LPAR1/ADRA2C/NPY1R/GNA15/GRK5/GNAQ/P2RY12/CALCR/ADRA1D/GNAI1/DRD4/GNB1/DRD1/PSAP/ADRA2A/CALCA/FLNA/GNA12/GNA13/GNAI2/GNAI3/GNAO1/GNAZ/GRM5/HTR1D/OPRD1/RAMP3/RGS2/S1PR1/SLC9A3R1/ADCY6/ADCYAP1R1/ADORA1/ADRA1B/ADRA2B/AVPR2/CACNA1D/CASR/CHRM1/CHRM4/CRHR2/CXCL10/DRD3/DRD5/FSHR/GABBR1/GALR1/GHRHR/GPR37/GRIK3/GRM3/GRM4/GRM7/GRM8/HTR1A/HTR1B/LHCGR/LPAR2/…
GO:0045785	positive regulation of cell adhesion	118/1648	437/18723	1.63827e-29	9.86073e-27	4.62336e-27	118	LEP/LYN/FN1/IGF1/VCAM1/AIF1/BAD/CD28/MAP3K8/PODXL/PRKCA/JUP/PRKCZ/F11R/CD4/IL27RA/PTPRU/NID1/PRKCE/VAV1/CRKL/RIN2/TJP1/EPHA1/VAV3/CAV1/PTK2B/LIMS1/HMGB1/TGFBR2/SELP/ITGA2/EFEMP2/ITGB2/PTN/P2RY12/IL2RA/JAK2/TNFSF14/CD81/SPOCK2/TEK/WNT4/FOXA2/TNFRSF13C/POLDIP2/CD27/GSK3B/CD55/CBFB/TFE3/RHOA/ABL1/AP3B1/APOA1/B2M/CCL21/CD3E/CD44/CIB1/CSK/CXCL13/DISC1/DUSP10/ERBB2/FADD/FLNA/FYN/ICAM1/IL18/IL4R/ILK/IRA…
GO:0050878	regulation of body fluid levels	108/1648	379/18723	3.01705e-29	1.65088e-26	7.7404e-27	108	PROCR/LYN/PIK3CB/OPRK1/AQP1/FN1/DDR1/SERPINE1/ADORA2A/TXK/PRKCA/PDGFRA/P2RY2/F11R/FCER1G/F2RL1/CD9/FAP/FLI1/ACTG1/NCOR2/PRKCE/VAV1/SFN/GATA1/VAV3/CAV1/THBS1/PRKG1/PIK3CG/EGFR/NFE2L2/PLCG2/COL3A1/PRLR/ADRA2C/PLA2G4A/SERPING1/EDNRB/TYRO3/SLC22A4/F3/SELP/NPPB/ITGA2/ACTB/NR1H2/GNAQ/P2RY12/GOT2/JAK2/BTC/HNF4A/CREB1/PTPRO/FOXA2/VCL/PRKCD/UCN/ADRA2A/AP3B1/AXL/F10/F2/FLNA/GNA12/GNAI2/ILK/LCK/MAPK14/MET/N…
GO:0001819	positive regulation of cytokine production	122/1648	467/18723	5.04873e-29	2.53236e-26	1.18734e-26	122	LEP/KIT/GAPDH/IL1RAP/SERPINE1/TLR7/CYBB/PIK3R1/AIF1/CD28/LPL/TXK/PRKCZ/FCER1G/CD4/F2RL1/C3AR1/IL27RA/CEBPG/TLR8/FURIN/IRF7/TYROBP/C5/HK1/THBS1/PIK3CG/PLCG2/TLR3/IL6R/TRAF2/HMGB1/MAPK11/F3/CEBPB/PLCB1/HSP90AA1/JAK2/TLR1/CD81/TLR6/BRCA1/ARNT/IRF8/CREB1/IFNGR1/CD55/NLRC4/UCN/ABL1/ADRA2A/APP/APPL1/B2M/C3/CASP8/CD2/CD244/CD3E/CHUK/DDIT3/FADD/GATA4/HDAC1/HRAS/HSPA1A/IL18/IL4R/IRAK1/KAT2A/LRP1/MAPK14/MB…
GO:0051480	regulation of cytosolic calcium ion concentration	103/1648	353/18723	7.29587e-29	3.37799e-26	1.58382e-26	103	LYN/CALM1/AGTR1/PDGFRA/F2RL1/ITPR3/TRPC6/C3AR1/ITPR1/CXCR4/PRKCE/CNR1/PTGER2/CAV1/LPAR1/PIK3CG/PRKD1/PTK2B/PLCG2/HMGB1/EDNRB/FGF2/GNA15/ANK2/CALCR/JAK2/GRIN2D/ADRA1D/SLC8A1/PRNP/GNB1/DLG4/GTF2I/DRD1/CDK5/BAX/CD55/DMD/ABL1/CACNA1A/CALCA/CCL21/CCR1/CCR5/CXCL13/DDIT3/F2/FYN/FZD9/GNA13/GRM5/HAP1/HTT/ITGAV/LCK/LRP1/PDPK1/PKD1/PLCG1/PRKACA/PTPN6/PTPRC/RAMP3/RYR1/S1PR1/SMAD3/SNCA/TGM2/TRPC3/YWHAE/ADCYAP…
GO:0055074	calcium ion homeostasis	120/1648	460/18723	1.69146e-28	7.27208e-26	3.40963e-26	120	LYN/TRIM24/CALM1/STC2/AGTR1/PDGFRA/F2RL1/ITPR3/TRPC6/C3AR1/ITPR1/CXCR4/ATP1B1/PRKCE/CNR1/PTGER2/CAV1/LPAR1/PIK3CG/PRKD1/PTK2B/PLCG2/HMGB1/EDNRB/FGF2/GNA15/CDH5/ANK2/CALCR/JAK2/IMMT/GRIN2D/ADRA1D/DRD4/SLC8A1/PRNP/GNB1/KCTD17/DLG4/PRKCB/GTF2I/DRD1/CDK5/BAX/CD55/DMD/ABL1/APP/CACNA1A/CALCA/CCL21/CCR1/CCR5/CXCL13/DDIT3/DISC1/F2/FYN/FZD9/GNA13/GRM5/HAP1/HTT/ITGAV/LCK/LRP1/PDPK1/PKD1/PLCG1/PRKACA/PSEN1/…
GO:0031589	cell-substrate adhesion	102/1648	363/18723	3.90889e-27	1.38398e-24	6.489e-25	102	PIK3CB/FN1/VCAM1/DDR1/SERPINE1/EFNA1/PIK3R1/ITGA5/FBLN5/EPHB3/JUP/MMP14/COL1A1/PRKCZ/EPHA3/ACTG1/NID1/PRKCE/ANTXR1/CRKL/RIN2/EPHA1/FZD7/ITGB6/ACVRL1/THBS1/PTK2B/COL3A1/LIMS1/CD63/PARVG/WNT1/SMAD6/TYRO3/CTNNB1/ITGA2/EFEMP2/ITGB2/PTN/PXN/JAK2/SORBS3/SPOCK2/TEK/NF2/WNT4/COL13A1/PTPRO/VCL/CDK5/POLDIP2/GSK3B/RHOA/ONECUT1/ABL1/ACTN1/ACTN4/APOA1/AXL/BCR/CCL21/CD3E/CD44/CIB1/DISC1/FLNA/ILK/ITGA3/ITGAV/LR…
GO:0070997	neuron death	101/1648	361/18723	1.02839e-26	3.43881e-24	1.61234e-24	101	NTRK2/GAPDH/BAD/ADORA2A/UBB/TYROBP/TGFB3/TFAP2A/PTK2B/MEF2C/ERBB3/TRAF2/ITGAM/WNT1/TYRO3/CTNNB1/PARP1/AIFM1/CEBPB/TNFRSF21/ITGB2/JAK2/CAPN2/TLR6/PRNP/CREB1/CDK5/NTRK1/GSK3B/TRIM2/BAX/RHOA/UCN/NES/ABL1/APP/ARRB1/ATN1/AXL/BCL2L1/BID/CASP3/CASP7/CASP8/CBL/CDC34/DDIT3/DIABLO/EFNB2/FADD/FYN/FZD9/GRID2/HDAC1/HDAC4/HRAS/HSPA5/ILK/JUN/LRP1/MECP2/NGFR/NTF3/PDPK1/PIN1/PRKCG/PSEN1/RASA1/RB1/SIAH1/SNCA/STXBP…
GO:1903131	mononuclear cell differentiation	111/1648	426/18723	2.24005e-26	7.09624e-24	3.32719e-24	111	LEP/LYN/KIT/VCAM1/PIK3R1/BAD/CD28/MMP14/PRKCZ/FCER1G/CD4/F2RL1/SPI1/CEBPG/BMP4/IRF7/HHEX/VAV1/KLF6/FZD7/GATA1/ITGB6/PBX1/PTK2B/PLCG2/IL6R/BTK/HMGB1/WNT1/TYRO3/CTNNB1/TGFBR2/CEBPB/TMEM98/IL2RA/STK11/WNT4/IRF8/NTRK1/CD27/BAX/CBFB/RHOA/ONECUT1/ABL1/AP3B1/AXL/B2M/CD2/CD3E/DUSP10/EP300/ERBB2/EZH2/FADD/FZD9/GPS2/HDAC4/ID2/IL18/IL4R/JAK3/JUN/KAT2A/LCK/MYC/PRTN3/PSEN1/PTPN6/PTPRC/RUNX1/SMAD7/SOS1/SRF/TP5…
GO:0050804	modulation of chemical synaptic transmission	112/1648	439/18723	9.13732e-26	2.61893e-23	1.22793e-23	112	KIT/NTRK2/PTPRD/CALM1/MME/RASGRF2/GLUL/ADORA2A/PRKCZ/ITPR3/APBA1/STX1A/TYROBP/PRKCE/CNR1/SYT1/EGFR/PTK2B/MEF2C/PLCB1/PTN/CDH1/JAK2/GRIN2D/SHANK2/GNAI1/RASGRF1/MAPK1/PRNP/SH3GL1/CREB1/GIPC1/DLG4/PRKCB/NCDN/DRD1/CDK5/NTRK1/GSK3B/UCN/ARF1/ABL1/ADRA2A/AKAP9/APP/BCR/CACNA1A/CAMK2A/DISC1/FYN/GIT1/GNAI2/GRID2/GRM5/HAP1/HOMER1/HRAS/KAT2A/MAP1B/MAPK8IP2/MECP2/NTF3/PLCG1/PRKACA/PRKCG/PSEN1/PTGS2/RAB8A/RAP1…
GO:0048732	gland development	111/1648	436/18723	1.84317e-25	4.62252e-23	2.16734e-23	111	CEBPA/DDR1/PITX2/TGFBR3/EPHB3/PDGFRA/CSNK2A2/CEBPG/BMP4/NCOR2/CRKL/TGFB3/PBX1/TNFRSF11A/CAV1/EGFR/PRLR/WNT1/NOTCH4/CTNNB1/TGFBR2/CEBPB/ITGA2/FGF2/PTN/CDH1/ROBO1/GOT2/JAK2/PAX6/PLXND1/EPHA2/STK11/WNT4/MAPK1/HNF4A/CREB1/CSNK2B/MGMT/BTRC/PSAP/BAX/SOX10/ONECUT1/SMARCC1/ABL1/APOA1/AR/AURKA/EZH2/FADD/HNF1A/HRAS/ID2/KRT18/LMO4/MAD1L1/MAP2K1/MAPK3/MET/MSX1/NCOA1/NME1/NOTCH1/NR5A1/PCNA/PKD1/PROX1/PSEN1/RA…
GO:1901653	cellular response to peptide	98/1648	359/18723	4.67638e-25	1.12589e-22	5.2789e-23	98	LEP/LYN/IGF1/VCAM1/PIK3R1/AGTR1/LPL/PRKCZ/VIM/CAV1/NFE2L2/WNT1/MYO5A/PARP1/INHBB/CASP4/PXN/JAK2/INSR/TLR6/PTPRE/PRNP/CREB1/PRKCB/NDEL1/CDK5/GSK3B/PRKCD/SHC1/RAB31/PIP4K2B/SMARCC1/APP/APPL1/BCAR1/CACNA1A/CAMK2A/CSK/FYN/GNAI2/GRB2/GRM5/ICAM1/IGF1R/IRS1/JAK3/LRP1/MAP1B/MDM2/NCK1/NFKB1/NGFR/NR4A1/PAK1/PDPK1/PIK3R2/PIK3R3/PIP4K2A/PIP4K2C/PRKCQ/PSEN1/PTK2/RAB8A/RELA/ROCK1/SRC/TP53/YWHAG/ADCY6/ADIPOR1/A…
GO:0031098	stress-activated protein kinase signaling cascade	78/1648	247/18723	1.5442e-24	3.57481e-22	1.67611e-22	78	LEP/LYN/OPRK1/TLR7/GADD45G/EZR/TRAF3/F2RL1/SPI1/BMP4/MAPK8/CRKL/FZD7/MAPK8IP3/EGFR/PTK2B/TLR3/TRAF2/HMGB1/MAPK11/PLCB1/TRAF5/DLG1/MAPK1/TNFRSF19/SDCBP/STRADB/CD27/MAP2K6/RHOA/HDAC3/APP/CCL21/DUSP10/GADD45A/GPS1/GPS2/HIPK3/HRAS/IGF1R/IKBKB/IRAK1/ITCH/MAP2K1/MAP2K7/MAPK14/MAPK3/MAPK8IP2/MBIP/MINK1/MYC/MYD88/NCOR1/NFKB1/PAFAH1B1/PRMT1/RAP2A/SIRPA/SMAD3/TRAF1/TRAF4/TRAF6/ADORA2B/AGER/CASR/CCL19/DUSP9…
GO:0031349	positive regulation of defense response	83/1648	278/18723	3.36274e-24	7.2287e-22	3.38929e-22	83	LYN/FABP4/CEBPA/SERPINE1/TLR7/CD28/AGTR1/LPL/TXK/F2RL1/CCK/SPI1/TLR8/LDLR/IRF7/TYROBP/VAV1/CNR1/TNFRSF11A/HCK/PIK3CG/EGFR/TNIP1/PLCG2/MEF2C/OSMR/TLR3/BTK/HMGB1/CLOCK/PAK2/CEBPB/ITGA2/HSP90AA1/JAK2/CD81/XRCC5/NFKBIA/PSPC1/NLRC4/TRADD/UCN/APP/C3/CREBBP/EP300/FADD/FYN/IKBKB/IL18/MAPK3/PAK1/PLSCR1/POLR3F/PQBP1/PTGS2/SNCA/SNX4/SRC/TGM2/TNFRSF1A/TRAF6/TRIM5/XRCC6/AKIRIN2/AP1G1/CADM1/CD1D/CD226/CREB3L3/…
GO:0009612	response to mechanical stimulus	71/1648	216/18723	1.3441e-23	2.60972e-21	1.22361e-21	71	ENG/KIT/AQP1/TLR7/PPL/BAD/SLC2A1/JUP/MMP14/COL1A1/F11R/TLR8/MAPK8/CXCR4/THBS1/EGFR/PTK2B/COL3A1/TLR3/CTNNB1/TGFBR2/TNFRSF10B/ITGA2/PTN/TNFSF14/NFKBIA/SLC8A1/ETV1/NTRK1/DMD/KCNQ1/RHOA/UCN/ARHGDIA/CASP8/FADD/FYN/GADD45A/GATA4/HDAC4/HTT/JUN/MAP1B/MAP3K14/MAPK14/MAPK3/MYD88/NFKB1/PKD1/PTGS2/PTK2/RAC1/RAF1/RELA/SRC/TNFRSF1A/CASP2/CCNB1/CXCL10/IGFBP2/IL13/LTBR/NRXN1/NRXN2/PTCH1/SOX9/STAT1/TLR5/TNFRSF8/…
GO:0042110	T cell activation	115/1648	487/18723	2.27635e-23	3.91468e-21	1.83546e-21	115	LEP/LYN/KIT/IGF1/VCAM1/AIF1/BAD/CD28/ADORA2A/MAP3K8/PRKAR1A/PRKCZ/FCER1G/CD4/F2RL1/IL27RA/SPI1/BMP4/VAV1/FZD7/CAV1/PIK3CG/IL6R/HMGB1/WNT1/CTNNB1/TGFBR2/CEBPB/TMEM98/TNFRSF21/IL2RA/TNFSF14/CD81/STK11/WNT4/DLG1/PRNP/TNFRSF13C/CD27/BAX/CD55/CBFB/RHOA/ABL1/AP3B1/B2M/CASP3/CASP8/CCL21/CD2/CD3E/CD44/CD48/CSK/DUSP10/ERBB2/FADD/FYN/ICAM1/IL18/IL4R/ITCH/JAK3/KAT2A/LCK/MAD1L1/NCK1/PRKCQ/PSEN1/PTPN6/PTPRC/R…
GO:0051402	neuron apoptotic process	76/1648	246/18723	2.81675e-23	4.70945e-21	2.2081e-21	76	NTRK2/GAPDH/ADORA2A/TYROBP/TGFB3/TFAP2A/PTK2B/MEF2C/ERBB3/ITGAM/TYRO3/CTNNB1/PARP1/AIFM1/CEBPB/TNFRSF21/JAK2/PRNP/CDK5/NTRK1/TRIM2/BAX/RHOA/NES/APP/ARRB1/ATN1/AXL/BCL2L1/BID/CASP3/CASP7/CDC34/DDIT3/DIABLO/FADD/FYN/FZD9/GRID2/HDAC1/HDAC4/HRAS/HSPA5/ILK/JUN/LRP1/MECP2/NGFR/NTF3/PDPK1/PIN1/PRKCG/PSEN1/RASA1/RB1/SIAH1/SNCA/STXBP1/TP53/BCL2L11/C5AR1/CASP2/CNTFR/FBXW7/GRM4/NCSTN/NF1/NONO/POLB/SIGMAR1/S…
GO:0050808	synapse organization	105/1648	426/18723	5.96281e-23	9.70004e-21	4.54802e-21	105	NDRG1/NTRK2/PTPRD/IL1RAP/EFNA1/NRCAM/EPHB3/APBB2/ACTG1/CRKL/TUBA1A/MEF2C/ITGAM/CTNNB1/YWHAZ/ACTB/PTN/CDH1/HSPA8/SHANK2/NEDD4/SPOCK2/PLXNB1/PLXND1/INSR/DLG1/VCP/NRP2/CAPRIN1/PRNP/PTPRO/DLG4/SDCBP/DRD1/CDK5/NTRK1/CFL1/RHOA/ARF1/HDAC6/ABL1/ACTN1/APP/ARHGEF15/C3/CTNND2/DCTN1/DISC1/DLG3/EFNB2/ERBB2/FLNA/FYN/FZD9/GRID2/GRM5/HOMER1/IGF1R/ITGA3/MAP1B/MAPK14/MECP2/PAFAH1B1/PFN1/PIN1/PPFIBP2/PSEN1/SHANK1/S…
GO:0050817	coagulation	71/1648	222/18723	8.29525e-23	1.31392e-20	6.16054e-21	71	PROCR/LYN/PIK3CB/FN1/SERPINE1/ADORA2A/TXK/PRKCA/PDGFRA/F11R/FCER1G/F2RL1/CD9/FAP/ACTG1/VAV1/GATA1/VAV3/CAV1/THBS1/PRKG1/PIK3CG/NFE2L2/PLCG2/COL3A1/ADRA2C/PLA2G4A/SERPING1/TYRO3/F3/SELP/ITGA2/ACTB/GNAQ/P2RY12/JAK2/HNF4A/FOXA2/VCL/PRKCD/ADRA2A/AP3B1/AXL/F10/F2/FLNA/GNA12/ILK/LCK/MAPK14/PLG/PLSCR1/PRKCQ/PSEN1/PTPN6/RAB27A/SRC/SRF/STXBP1/TLN1/ADRA2B/CD36/CLIC1/F12/FZD6/GP1BA/MERTK/MPL/MYH9/PLAU/THBD
GO:0007596	blood coagulation	70/1648	217/18723	9.53214e-23	1.47113e-20	6.89762e-21	70	PROCR/LYN/PIK3CB/FN1/SERPINE1/ADORA2A/TXK/PRKCA/PDGFRA/F11R/FCER1G/F2RL1/CD9/FAP/ACTG1/VAV1/GATA1/VAV3/CAV1/THBS1/PRKG1/PIK3CG/NFE2L2/PLCG2/COL3A1/ADRA2C/PLA2G4A/SERPING1/TYRO3/F3/SELP/ITGA2/ACTB/GNAQ/P2RY12/JAK2/HNF4A/FOXA2/VCL/PRKCD/ADRA2A/AP3B1/AXL/F10/F2/FLNA/GNA12/ILK/LCK/MAPK14/PLG/PLSCR1/PRKCQ/PTPN6/RAB27A/SRC/SRF/STXBP1/TLN1/ADRA2B/CD36/CLIC1/F12/FZD6/GP1BA/MERTK/MPL/MYH9/PLAU/THBD
GO:0001667	ameboidal-type cell migration	112/1648	475/18723	9.96183e-23	1.49901e-20	7.02834e-21	112	PIK3CB/KIT/FN1/EFNA1/GLUL/PITX2/PRKCA/JUP/RHOB/BMPR2/FAP/DDR2/BMP4/KITLG/PRKCE/RIN2/PTPRR/ARHGDIB/ACVRL1/THBS1/PIK3CG/PRKD1/NFE2L2/PTK2B/PLCG2/MEF2C/HMGB1/EPHB4/EDNRB/TGFBR2/SEMA6A/ITGA2/FGF2/PTN/P2RY12/ROBO1/CDH5/PXN/SMURF2/TEK/PLXND1/EPHA2/NRP2/SLC8A1/GIPC1/CSNK2B/CAP1/SOX10/RHOA/HDAC6/ABL1/ACVR1/APOA1/APPL1/BCAR1/CIB1/CXCL13/DUSP10/EFNB2/GADD45A/GNA12/HBEGF/ILK/ITGA3/MACF1/MECP2/MET/NANOS1/NOT…
GO:0045936	negative regulation of phosphate metabolic process	106/1648	441/18723	3.00112e-22	4.40578e-20	2.06572e-20	106	ENG/LYN/PIK3CB/FABP4/CEBPA/CALM1/DNAJC3/ADORA2A/PRKAR1A/PRKCZ/BMP4/FKBP8/HHEX/PRDX3/CRKL/SFN/EPHA1/CAV1/PARD3/DYNLL1/PPP2R5A/PTPRB/CDKN1A/SMAD6/PAK2/PARP1/GNAQ/YWHAB/PAX6/PMEPA1/NF2/SLC8A1/PRNP/PTPRO/FOXA2/GSK3B/PPP2CA/BAX/DMD/PRKCD/PIP4K2B/PPP2R1A/ABL1/ARRB1/CASP3/CBL/CIB1/CSK/DUSP10/GADD45A/GIT1/GNAI2/HDAC4/HIPK3/IKBKB/ILK/LRP1/NCK1/NCOR1/NTF3/PDPK1/PIP4K2A/PIP4K2C/PLK1/PRKAR2A/PSEN1/PTPN6/PTPR…
GO:1903829	positive regulation of cellular protein localization	79/1648	276/18723	8.15003e-22	1.09011e-19	5.11116e-20	79	LEP/EZR/PIK3R1/JUP/CSNK2A2/EPB41L2/EPHA3/MAPK8/TYROBP/PRKCE/PRKD1/EGFR/ITGAM/PARP1/PRKAA2/ITGB2/PTN/CDH1/JAK2/CD81/GNAI1/EPHA2/STK11/DLG1/MAPK1/PRNP/CDK5/RHOG/GSK3B/HDAC3/PRKCD/CD247/CIB1/EPB41/ERBB2/F2/FLNA/FYN/GZMB/HRAS/ITGA3/LRP1/MAPK14/NDC80/NGFR/NUMA1/PAK1/PDPK1/PIK3R2/PLK1/PSEN1/PTGS2/RAMP3/RDX/SMAD3/SRC/STX3/TSG101/UBE2D3/CNPY4/DKC1/DMAP1/DTX3L/ECT2/FBXW7/FZD5/GNL3/IFNG/IPO5/ITGB1BP1/PDCD5…
GO:0034612	response to tumor necrosis factor	75/1648	253/18723	8.90543e-22	1.14046e-19	5.34725e-20	75	FABP4/CEBPA/VCAM1/TRAF3/COL1A1/F2RL1/TNFRSF11A/THBS1/CAMP/NFE2L2/PTK2B/TRAF2/LIMS1/TNFRSF25/CASP4/TNFRSF21/JAK2/TRAF5/TANK/NFKBIA/MAPK1/BRCA1/BIRC2/TNFRSF19/PIAS4/TNFRSF13C/TRADD/ACTN4/APOA1/CALCA/CASP3/CASP8/CCL21/CCL22/CHUK/CIB1/GPS2/HDAC1/HDAC4/HSPA1A/ICAM1/IKBKB/ILK/KAT2A/KRT18/MAP2K7/MAPK14/MAPK3/NFKB1/PTGS2/RELA/TNFRSF1A/TNFRSF4/TP53/TRAF1/TRAF6/APOB/CCL16/CCL17/CCL19/CCL25/CCL7/CD14/EDA2R/…
GO:0097305	response to alcohol	75/1648	253/18723	8.90543e-22	1.14046e-19	5.34725e-20	75	LEP/OPRK1/VCAM1/CALM1/CYBB/BAD/TGFBR3/JUP/SPI1/PRKCE/CNR1/PTGER2/PTK2B/CDKN1A/CAT/CTNNB1/PARP1/TGFBR2/AIFM1/PRKAA2/CDH1/GOT2/AKAP8/GNAI1/DRD4/BRCA1/BIRC2/SETD7/GNB1/XRN1/MGMT/TRH/CD27/SETDB1/RHOA/BCL2L1/CASP8/CBL/CCL21/CCR5/EIF4EBP1/EPS8/FYN/ICAM1/MDM2/RGS19/RGS2/TGFBR1/ACTR2/ADCY6/ADCYAP1R1/APOBEC1/AVPR1A/CCL19/CCL7/CD14/CFTR/DMAP1/EEF1B2/FGFR2/GLB1/GLRA2/HTR1B/HTR3A/IL13/ITPR2/KCNMB1/LRP8/NTRK3…
GO:0043434	response to peptide hormone	101/1648	414/18723	9.26289e-22	1.16153e-19	5.44601e-20	101	LEP/LYN/OPRK1/STC2/CYBB/PIK3R1/TGFBR3/AGTR1/LPL/SLC2A1/COL1A1/PRKCZ/HHEX/CAV1/NFE2L2/POMC/WNT1/CAT/EDNRB/MYO5A/PARP1/INHBB/PXN/GOT2/JAK2/TEK/GNAI1/INSR/PTPRE/CREB1/PRKCB/NDEL1/GSK3B/KCNQ1/PRKCD/SHC1/RAB31/PIP4K2B/SMARCC1/EIF2B1/APPL1/BCAR1/CAMK2A/CHUK/CSK/FYN/GNAI2/GRB2/ICAM1/IGF1R/IRS1/JAK3/MAP1B/MDM2/NCK1/NFKB1/NR4A1/NR5A1/PAK1/PDPK1/PIK3R2/PIK3R3/PIP4K2A/PIP4K2C/PRKCQ/PTGS2/PTK2/RAB8A/RELA/ROC…
GO:0050900	leukocyte migration	94/1648	369/18723	9.74413e-22	1.19694e-19	5.61203e-20	94	LEP/TREM1/LYN/KIT/VCAM1/SERPINE1/AIF1/MMP14/F11R/FCER1G/F2RL1/CD9/C3AR1/IL27RA/SPI1/CXCR4/KITLG/C5/VAV1/CRKL/VAV3/TNFRSF11A/THBS1/HCK/PIK3CG/PTK2B/IL6R/HMGB1/EDNRB/CSF3R/SELP/PLCB1/ITGA2/ITGB2/PTN/P2RY12/CD81/MAPK1/PTPRO/RHOG/RHOA/APP/CALCA/CCL21/CCL22/CCR1/CCR5/CREB3/CXCL13/EPS8/FADD/FYN/ICAM1/LCK/MAPK3/MYD88/PPBP/PRTN3/PTK2/RAC1/ROCK1/S1PR1/SIRPA/SOS1/SRC/YES1/ADORA1/AGER/C5AR1/CCL16/CCL17/CCL1…
GO:0002237	response to molecule of bacterial origin	93/1648	363/18723	1.05024e-21	1.25057e-19	5.86352e-20	93	LYN/LTF/OPRK1/VCAM1/SERPINE1/PRKCA/VIM/SPI1/MAPK8/PRDX3/PRKCE/CNR1/TNFRSF11A/HCK/CAMP/TNIP1/PLCG2/MEF2C/TNIP2/HMGB1/SMAD6/EDNRB/CEBPB/SELP/JAK2/TLR1/CAPN2/AKAP8/NFKBIA/TLR6/MAPK1/IRF8/CTSG/NFKB2/NFKBIB/CD55/RHOA/ABL1/AXL/B2M/CASP3/CASP8/CCR5/CEBPE/CHUK/CXCL13/DUSP10/GIT1/HDAC1/ICAM1/IL18/IRAK1/JUN/MAPK14/MAPK3/MYD88/NFKB1/NOTCH1/NR4A1/PPBP/PTGS2/RELA/RPS6KA3/SIRPA/SNCA/SRC/TRAF6/TRIM5/AKIRIN2/APO…
GO:0042063	gliogenesis	83/1648	301/18723	1.05963e-21	1.25057e-19	5.86352e-20	83	NDRG1/LYN/NTRK2/MYCN/ADORA2A/MMP14/VIM/CD9/SOX6/CXCR4/LDLR/BIN1/CRKL/PARD3/EGFR/PTK2B/ERBB3/CTNNB1/TMEM98/TNFRSF21/FGF2/PTN/P2RY12/PAX6/NF2/PHGDH/MAPK1/CREB1/IFNGR1/CDK5/SOX10/RHOA/CNTNAP1/EIF2B1/ABL1/APP/CSK/DISC1/DUSP10/ERBB2/EZH2/F2/HDAC1/ID2/ILK/LRP1/LRP2/MAP2K1/MAPK3/NOTCH1/PAFAH1B1/PSEN1/RELA/SOX8/AGER/C5AR1/CDK5R2/CDKN2C/CHRM1/DRD3/DTX1/EPHA4/GPC1/HES1/IFNG/ITGB4/LEPR/LRP8/NCSTN/NF1/NTRK3/…
GO:0006816	calcium ion transport	102/1648	422/18723	1.21607e-21	1.4076e-19	6.59975e-20	102	LYN/CALM1/ADORA2A/CD4/ITPR3/TRPC6/ITPR1/CXCR4/ATP1B1/PRKCE/BIN1/CALCRL/MYLK/CAV1/PIK3CG/PRKD1/PTK2B/PLCG2/AHNAK/CTNNB1/FGF2/P2RY12/ANK2/CALCR/GRIN2D/RGS9/DRD4/SLC8A1/PRNP/PRKCB/DRD1/CDK5/PSEN2/BAX/DMD/RHOA/UCN/ABL1/ADRA2A/CACNA1A/CAMK2A/CCL21/CCR1/CCR5/CHRNA4/DDIT3/EPB41/F2/FYN/GNAI2/GNAO1/HAP1/HOMER1/HTT/ICAM1/ITGAV/LCK/OPRD1/PDGFRB/PDPK1/PKD1/PLCG1/PRKACA/PSEN1/PTGS2/PTPN6/PTPRC/RAMP3/RCVRN/RYR…
GO:0030900	forebrain development	95/1648	379/18723	2.02611e-21	2.30097e-19	1.07885e-19	95	NTRK2/AQP1/DLX5/PITX2/BAD/SLC2A1/EPHB3/ARPC5/CSNK2A2/UBB/BMP4/CXCR4/TYROBP/CRKL/PRKG1/COL3A1/ITGAM/SSTR1/WNT1/TACC1/TYRO3/PCM1/CTNNB1/PLCB1/FGF2/PTN/CDH1/P2RY12/ROBO1/PAX6/NF2/WNT4/OTX1/NRP2/SLC8A1/CREB1/RTN4R/PLXNA3/DRD1/NDEL1/CDK5/GSK3B/BAX/RHOA/APP/AXL/B2M/CASP3/DISC1/EZH2/FLNA/FYN/GNAO1/HAP1/HDAC1/ID2/KAT2A/LRP1/LRP2/MSX1/NCOA1/NME1/NOTCH1/PAFAH1B1/PROX1/PSEN1/SIX3/SRC/SRF/XRN2/ALK/ATF5/AVPR1…
GO:0048511	rhythmic process	82/1648	298/18723	2.16746e-21	2.41592e-19	1.13274e-19	82	LEP/BHLHE40/NTRK2/OPRK1/GABRB1/ADORA2A/PDGFRA/NCOA2/USP9X/MAPK8/NCOR2/PTGDS/TGFB3/TNFRSF11A/EGFR/MTA1/CLOCK/TYRO3/PRKAA2/PTN/GNAQ/MAGED1/DRD4/NR2F6/PSPC1/HNF4A/CREB1/CDK5/BTRC/NFKB2/NTRK1/GSK3B/MAP2K6/KCNQ1/HDAC3/ARRB1/AXL/CASP3/CREBBP/CSNK2A1/EP300/EZH2/HDAC1/HSPA5/ID2/JUN/NCOA1/NCOR1/NFYA/NGFR/NR5A1/PCNA/PRKCG/PROX1/SRC/TP53/UBE3A/ADORA1/ATF5/CASP2/CRY2/DBP/DDB1/DRD3/FBXW7/FSHR/GHRHR/HCRTR2/HNR…
GO:0010959	regulation of metal ion transport	99/1648	406/18723	2.4718e-21	2.70505e-19	1.26831e-19	99	LYN/OPRK1/CALM1/ADORA2A/FXYD3/CD4/TRPC6/CXCR4/ATP1B1/PRKCE/BIN1/MYLK/CAV1/PIK3CG/PRKD1/PTK2B/PLCG2/CD63/AHNAK/CTNNB1/P2RY12/ANK2/CALCR/NEDD4/RGS9/DRD4/DLG1/SLC8A1/PRNP/DRD1/CDK5/PSEN2/BAX/DMD/KCNQ1/RHOA/UCN/ARF1/ABL1/ACTN4/ADRA2A/AKAP9/B2M/CAMK2A/CCR1/EPB41/F2/FLNA/FYN/GNAI2/GNAO1/HAP1/HOMER1/HTT/ICAM1/OPRD1/PDGFRB/PDPK1/PLCG1/PRKACA/PTGS2/PTPN6/RAMP3/RCVRN/SLC9A3R1/SNCA/SPTBN4/SUMO1/TRIM27/TRPC3…
GO:0043254	regulation of protein complex assembly	102/1648	428/18723	3.73605e-21	3.81141e-19	1.78704e-19	102	MMP1/ARPC5/PRKCZ/CCK/IQGAP2/STX1A/PRKCE/BIN1/HCK/PTK2B/PLCG2/TRAF2/HMGB1/VASP/SMAD6/PARP1/SELP/HSP90AA1/NR1H2/HSPA8/P2RY12/CDH5/TLR6/PMEPA1/DLG1/CKAP5/ARPC4/VCP/BIRC2/CREB1/PSMC6/SPTAN1/CDC42EP1/GSK3B/BAX/RHOA/PRKCD/PEX5/ARF1/HDAC6/ABL1/AKAP9/ARPC3/ATF7IP/BID/CCL21/CDK5RAP2/CXCL13/DCTN1/EIF4EBP1/EP300/EPS8/GIT1/GRB2/HSPA1A/HSPA5/ICAM1/LMO4/MAP1B/MECP2/MED25/MET/MMP3/MYD88/NAPA/NCK1/NUMA1/OPRD1/PA…
GO:0097191	extrinsic apoptotic signaling pathway	68/1648	219/18723	4.28738e-21	4.30096e-19	2.01657e-19	68	IGF1/SERPINE1/PIK3R1/BAD/SPI1/BMP4/TCF7L2/KITLG/GATA1/CAV1/THBS1/TLR3/IL6R/ERBB3/TRAF2/SKIL/PAK2/BLOC1S2/TNFRSF10B/TNFRSF12A/JAK2/BRCA1/STRADB/CD27/GSK3B/BAX/TRADD/PEA15/ACVR1/AR/BCL2L1/BID/CASP8/CIB1/COL2A1/DIABLO/FADD/FGFR3/FYN/GABARAP/HSPA1A/HTT/ICAM1/ITGAV/KRT18/PDPK1/PTPRC/RAF1/RELA/SMAD3/SRC/TGFBR1/TNFRSF1A/TRAF1/BCL2L11/BIRC6/CASP2/HIPK1/IFNG/ITM2C/KRT8/LTBR/MADD/MOAP1/SORT1/STK3/TNFRSF10C…
GO:0033002	muscle cell proliferation	73/1648	248/18723	4.96157e-21	4.89568e-19	2.29542e-19	73	IGF1/AIF1/TGFBR3/PRKAR1A/BMPR2/MEIS1/BMP4/TCF7L2/TGFB3/CALCRL/THBS1/PRKG1/EGFR/MEF2C/IL6R/SAV1/MAPK11/CDKN1A/CTNNB1/TGFBR2/ITGA2/EFEMP2/FGF2/JAK2/XRCC5/SMAD1/MAPK1/POLDIP2/RHOA/GNA12/GNA13/GNAI2/GNAI3/HBEGF/HDAC4/ID2/IL18/ILK/IRAK1/JUN/MAPK14/MDM2/MYD88/NOTCH1/PAK1/PDGFRB/PTGS2/RUNX1/S1PR1/TGFBR1/TGM2/TRAF6/XRCC6/CCNB1/COMT/DNMT1/EPHB1/FGFR2/FOXP1/GLI1/HTR1B/IFNG/IL13/MMP9/NPR1/PTAFR/PTGIR/S1PR2/…
GO:1903706	regulation of hemopoiesis	92/1648	367/18723	8.80735e-21	8.28304e-19	3.88364e-19	92	LYN/LTF/PIK3R1/BAD/CD28/PRKCA/MMP14/PRKCZ/CD4/SPI1/MEIS1/BMP4/IRF7/KITLG/TYROBP/GATA1/PTK2B/MEF2C/TLR3/BTK/HMGB1/CTNNB1/CSF3R/TGFBR2/CEBPB/PTN/IL2RA/NFKBIA/RCOR1/ARNT/CREB1/CD27/CBFB/TFE3/RHOA/PURB/ABL1/ACVR2A/AP3B1/AXL/B2M/CASP8/CCR1/CD2/CIB1/DUSP10/ERBB2/FADD/HSPA1A/ID2/IL18/IL4R/JAK3/JUN/KAT2A/MAPK14/MYC/NME1/PRMT1/PTPN6/PTPRC/RB1/RUNX1/SMAD7/SOS1/TRAF6/XRCC6/ACIN1/AGER/APCS/CCL19/CD80/CNOT4/D…
GO:1901214	regulation of neuron death	84/1648	319/18723	1.54538e-20	1.43102e-18	6.70959e-19	84	NTRK2/BAD/ADORA2A/UBB/TYROBP/TGFB3/TFAP2A/PTK2B/MEF2C/ERBB3/TRAF2/ITGAM/WNT1/TYRO3/CTNNB1/PARP1/AIFM1/CEBPB/ITGB2/JAK2/CAPN2/TLR6/PRNP/CREB1/CDK5/NTRK1/GSK3B/TRIM2/BAX/RHOA/UCN/NES/ABL1/ARRB1/AXL/BCL2L1/CASP3/CASP8/CBL/CDC34/DDIT3/EFNB2/FYN/FZD9/GRID2/HDAC1/HDAC4/HRAS/ILK/JUN/LRP1/MECP2/NTF3/PDPK1/PIN1/PRKCG/PSEN1/RASA1/SNCA/STXBP1/TP53/ADORA1/BCL2L11/C5AR1/CASP2/CNTFR/EPHB1/FBXW7/GPNMB/GRM4/IFNG…
GO:0023061	signal release	106/1648	463/18723	1.57572e-20	1.43701e-18	6.73764e-19	106	LEP/LYN/OPRK1/CALM1/GLUL/BAD/ADORA2A/AGTR1/F2RL1/APBA1/STX1A/TCF7L2/PRKCE/CNR1/TNFRSF11A/SYT1/EGFR/DYNLL1/MEF2C/POMC/BTK/ADRA2C/LIN7B/PLA2G4A/PHPT1/CLOCK/INHBB/P2RY12/PFKM/JAK2/HNF4A/CREB1/GIPC1/FOXA2/PRKCB/CDK5/TRH/GSK3B/MAP2K6/KCNQ1/UCN/ADRA2A/CAMK2A/CHRNA4/GIT1/HDAC1/HNF1A/IRS1/LRP1/NAPA/NR4A1/PRKCG/PSEN1/RAB1A/RAC1/RAF1/RAP1A/SNAP25/SNCA/SNX4/SSTR5/STX11/STX3/STXBP1/SYT4/ADORA1/ADRA2B/CASR/CF…
GO:0007159	leukocyte cell-cell adhesion	92/1648	371/18723	1.95328e-20	1.75474e-18	8.2274e-19	92	LEP/LYN/IGF1/VCAM1/EZR/AIF1/BAD/CD28/ADORA2A/MAP3K8/PRKAR1A/NT5E/PRKCZ/F11R/CD4/IL27RA/BMP4/VAV1/CAV1/TNIP1/HMGB1/TGFBR2/CEBPB/SELP/TNFRSF21/ITGB2/IL2RA/TNFSF14/CD81/DLG1/PRNP/TNFRSF13C/CD27/CD55/CBFB/RHOA/AP3B1/B2M/CASP3/CCL21/CD3E/CD44/CSK/DUSP10/ERBB2/FADD/FYN/ICAM1/IL18/IL4R/IRAK1/ITCH/JAK3/LCK/MAD1L1/NCK1/PRKCQ/PTPN6/PTPRC/RELA/ROCK1/RUNX1/SIRPA/SMAD7/SRC/TRAF6/YES1/AGER/CCL19/CCL25/CD1D/CD6…
GO:0070482	response to oxygen levels	88/1648	347/18723	2.76674e-20	2.379e-18	1.11543e-18	88	LEP/NDRG1/LIMD1/AQP1/VCAM1/STC2/CYBB/BAD/TGFBR3/SLC2A1/PDK1/MMP14/COL1A1/TRPC6/ITPR1/CXCR4/ATP1B1/PRKCE/BNIP3L/TGFB3/ACVRL1/CAV1/THBS1/NFE2L2/PTK2B/CDKN1A/CAT/TGFBR2/AIFM1/ITGA2/PTN/CAPN2/TEK/BIRC2/ARNT/SLC8A1/CREB1/GNB1/TRH/RHOA/CASP3/CBL/CHRNA4/CREBBP/EIF4EBP1/EP300/ERCC3/HDAC1/HMOX2/ICAM1/IRAK1/MDM2/MECP2/MYC/NOTCH1/OPRD1/P4HB/PAK1/PDGFRB/PIN1/PTGS2/RAF1/RYR1/SMAD3/SRC/SRF/TP53/UBQLN1/VHL/ADOR…
GO:0061564	axon development	106/1648	467/18723	3.12802e-20	2.65176e-18	1.24332e-18	106	NTRK2/FN1/DLX5/DDR1/EPHB6/EFNA1/CHN1/S100A6/NRCAM/EPHB3/BMPR2/CCK/USP9X/EPHA3/CNR1/EPHA1/MAPK8IP3/TRAK2/PARD3/NOTCH3/SKIL/VASP/EPHB4/PAK2/TNFRSF21/SEMA6A/ACTB/HSP90AA1/PTN/ROBO1/JAK2/PAX6/PLXNB1/PLXND1/EPHA2/STK11/NRP2/ETV1/CREB1/RTN4R/PTPRO/LLGL1/PLXNA3/VCL/NDEL1/CDK5/RHOG/NTRK1/GSK3B/HDAC6/ABL1/APOA1/APP/CASP3/DISC1/DPYSL2/EFNB2/ERBB2/FLNA/FYN/ILK/LRP1/MACF1/MAP1B/MAP2K1/NGFR/NOTCH1/PAFAH1B1/PA…
GO:0001503	ossification	97/1648	408/18723	4.31166e-20	3.55505e-18	1.66684e-18	97	LEP/LIMD1/LTF/CEBPA/IGF1/DLX5/COL1A2/MMP14/COL1A1/BMPR2/DDR2/BMP4/CTSK/TGFB3/GATA1/PBX1/TNFRSF11A/CLTC/TFAP2A/PRKD1/EGFR/PTK2B/MEF2C/IL6R/CLEC5A/MAPK11/CAT/SMAD6/CTNNB1/CEBPB/BMP1/FGF2/PTN/TEK/PLXNB1/EPHA2/SMAD1/WNT4/MAPK1/SLC8A1/COL13A1/MAP2K6/CBFB/RHOA/ACVR1/ACVR2A/CALCA/CCR1/COL2A1/FGFR3/FZD9/GIT1/HDAC4/ILK/MAPK14/MAPK3/NOTCH1/PDLIM7/PRKACA/PTGS2/PTK2/RUNX1/RYR1/S1PR1/SMAD3/SMAD5/SMAD7/SOX8/SR…
GO:0048545	response to steroid hormone	85/1648	339/18723	2.69264e-19	2.1048e-17	9.86872e-18	85	ENG/AQP1/CALM1/GABRB1/CYBB/AIF1/BAD/NCOA2/COL1A1/ESRRG/BMP4/NCOR2/PTPRU/TGFB3/CAV1/THBS1/EGFR/HMGB1/CDKN1A/CLOCK/PARP1/TGFBR2/AIFM1/PTN/CALCR/JAK2/NEDD4/RBBP7/PMEPA1/BRCA1/TRH/CNOT2/SOX10/RHOA/SMARCA4/UCN/HDAC6/AR/CASP3/EP300/HDAC1/ICAM1/MDM2/NCOA1/NCOR1/NOTCH1/NR3C1/PAK1/PCNA/PTGES3/PTGS2/RELA/RXRA/RXRB/SAFB/SDC1/SRC/SST/SSTR5/UBE3A/YWHAH/APOA2/AVPR1A/BCL2L11/CRY2/ESR2/FOXP1/GHRHR/GLB1/HTR1B/IGF…
GO:0034329	cell junction assembly	97/1648	420/18723	3.71446e-19	2.85452e-17	1.33839e-17	97	NTRK2/FN1/PTPRD/IL1RAP/NRCAM/EPHB3/PRKCA/JUP/MMP14/F11R/CD9/EPHA3/ACTG1/CRKL/TJP1/ACVRL1/CAV1/THBS1/PARD3/PTK2B/MEF2C/LIMS1/PAK2/CTNNB1/ITGA2/ACTB/CDH1/CDH5/ANK2/SHANK2/SPOCK2/TEK/PLXNB1/PLXND1/EPHA2/WNT4/DLG1/ACE2/PTPRO/SDCBP/DRD1/VCL/CDK5/POLDIP2/NTRK1/RHOA/CNTNAP1/ABL1/ACTN1/APP/BCR/CTNND2/EFNB2/GRID2/IKBKB/LRP1/MACF1/MAP1B/MECP2/MPDZ/PDPK1/PRKACA/PTK2/RAC1/RAP1A/ROCK1/SMAD3/SMAD7/SNCA/SRC/SRF…
GO:0016049	cell growth	106/1648	482/18723	3.74658e-19	2.85452e-17	1.33839e-17	106	FN1/IGF1/DDR1/NRCAM/KRT17/AGTR1/FBLN5/MMP14/BMPR2/PRKCZ/IGFBP4/USP9X/CXCR4/CRKL/SFN/ACVRL1/SYT1/EGFR/PTK2B/CDKN1A/CTNNB1/TGFBR2/SEMA6A/NPPB/HSP90AA1/RBBP7/STK11/NRP2/HNF4A/RTN4R/PLXNA3/SDCBP/CPNE6/VCL/NDEL1/CDK5/GSK3B/PPP2CA/RHOA/SMARCA4/UCN/HDAC6/PPP2R1A/ABL1/APP/ARHGEF11/AURKA/BCAR1/CCDC85B/CIB1/CSNK2A1/DISC1/DPYSL2/ERBB2/F2/GATA4/HBEGF/HSPA1A/ILK/ITCH/LRP1/MACF1/MAP1B/MSX1/NANOS1/PAFAH1B1/PAK1…
GO:0051047	positive regulation of secretion	80/1648	310/18723	4.8367e-19	3.63862e-17	1.70603e-17	80	LEP/OPRK1/AQP1/IGF1/GLUL/EZR/BAD/ADORA2A/P2RY2/F2RL1/CCK/STX1A/TCF7L2/PRKCE/CNR1/TGFB3/TNFRSF11A/SYT1/EXPH5/STAM/EGFR/DYNLL1/ITGAM/PLA2G4A/PHPT1/EDNRB/INHBB/NPPB/CHMP2A/ITGB2/NR1H2/PFKM/JAK2/CREB1/SDCBP/CDK5/TRH/HGS/MAP2K6/UCN/ARF1/GNAI2/IL4R/LRP1/RAB27A/RAC1/SDC1/SNCA/SNX4/STXBP1/SYT4/TSG101/ADORA1/AP1G1/AVPR1A/CASR/CDK5R2/CFTR/DRD3/EDN3/FFAR1/GALR1/GHRHR/GRP/IFNG/IL13/NLGN2/NPR1/OPRL1/OXTR/PLA2…
GO:0071216	cellular response to biotic stimulus	69/1648	246/18723	1.09116e-18	7.78558e-17	3.65039e-17	69	LYN/LTF/OPRK1/SERPINE1/PRKCA/VIM/SPI1/MAPK8/PRKCE/HCK/CAMP/TNIP1/PLCG2/MEF2C/BTK/TNIP2/HMGB1/EDNRB/CEBPB/TLR1/CAPN2/AKAP8/NFKBIA/TLR6/MAPK1/IRF8/CTSG/GSK3B/NFKBIB/CD55/RHOA/ABL1/AXL/BID/CCR5/CEBPE/CXCL13/DDIT3/GIT1/HSPA5/ICAM1/IL18/IRAK1/MAPK14/MAPK3/MYD88/NFKB1/PPBP/RELA/SIRPA/SRC/TP53/TRAF6/TRIM5/BCL2L11/CD14/CD36/CD6/CD80/CXCL10/FZD5/LBP/LILRB1/LILRB2/PLAA/PTAFR/TNFRSF1B/TREM2/TXNIP
GO:0051090	regulation of DNA-binding transcription factor activity	99/1648	440/18723	1.09948e-18	7.78558e-17	3.65039e-17	99	BHLHE40/KIT/LTF/IL1RAP/JUP/TRAF3/PRKCZ/DDR2/SPI1/CEBPG/TCF7L2/MAPK8/PRDX3/TNFRSF11A/CAV1/HCK/PRKD1/PLCG2/TFDP1/TLR3/TRAF2/BTK/SAV1/WNT1/CAT/CLOCK/CTNNB1/JAK2/TRAF5/NFKBIA/TLR6/DVL2/PRNP/FOXA2/PRKCB/PIAS4/BTRC/NTRK1/NFKBIB/NLRC4/TRADD/SMARCA4/APP/AR/ARRB1/CAMK2A/CHUK/CIB1/DDIT3/EP300/EZH2/FLNA/HDAC4/HSPA1A/ICAM1/ID2/IKBKB/IL18/IRAK1/ITCH/MAPK3/MDFI/MYD88/OPRD1/PKD1/PRKCQ/PRKD2/PROX1/RB1/RELA/SMAD3…
GO:0002764	immune response-regulating signaling pathway	103/1648	468/18723	1.14846e-18	8.03788e-17	3.76869e-17	103	LYN/KIT/LTF/TLR7/EZR/CD28/TXK/TRAF3/FCER1G/F2RL1/C3AR1/TLR8/MAPK8/IRF7/TSPAN6/TYROBP/PRKCE/VAV1/CRKL/VAV3/CAV1/HCK/TNIP1/PLCG2/MEF2C/TLR3/BTK/TNIP2/HMGB1/PHPT1/PAK2/TYRO3/TNFRSF21/TLR1/CD81/NFKBIA/TLR6/STK11/MAPK1/BIRC2/PRNP/PRKCB/BAX/MAP2K6/PRKCD/EIF2B1/ABL1/AP3B1/APPL1/BCAR1/CD247/CD3E/CREBBP/CSK/EP300/FYN/GPS2/HRAS/HSPA1A/IKBKB/IRAK1/ITCH/LCK/MAP2K7/MYD88/PAK1/PDPK1/PLCG1/PLSCR1/PRKCQ/PRKD2/PS…
GO:0007163	establishment or maintenance of cell polarity	64/1648	218/18723	1.56158e-18	1.03287e-16	4.8428e-17	64	AQP1/ARPC5/RHOB/PRKCZ/CRKL/CLIC4/PARD3/PTK2B/LIN7B/PARVG/DLG2/ACTB/HSP90AA1/CDH5/PAX6/TEK/STK11/DLG1/CKAP5/LLGL1/NDEL1/RHOG/GSK3B/CAP1/RHOA/ARHGEF11/CCL21/CDK5RAP2/DCTN1/DLG3/HTT/ILK/MAD2L1/MAP1B/NDC80/NUMA1/PAFAH1B1/PAK1/PKD1/PLK1/PTK2/RAC1/ROCK1/SLC9A3R1/ACTR2/ANK1/CCL19/CD3G/EPHB1/GBF1/HES1/JAM3/KIF20B/KRIT1/LAMA1/LIN7C/MYH9/PARD6G/PARVB/RAB11FIP2/RND1/RND2/WNT7B/ZW10
GO:0050863	regulation of T cell activation	82/1648	329/18723	1.73255e-18	1.1335e-16	5.31461e-17	82	LEP/LYN/IGF1/VCAM1/AIF1/BAD/CD28/ADORA2A/MAP3K8/PRKAR1A/PRKCZ/CD4/IL27RA/BMP4/VAV1/CAV1/HMGB1/CTNNB1/TGFBR2/CEBPB/TNFRSF21/IL2RA/TNFSF14/CD81/DLG1/PRNP/TNFRSF13C/CD27/CD55/CBFB/RHOA/ABL1/AP3B1/B2M/CASP3/CCL21/CD2/CD3E/CSK/DUSP10/ERBB2/FADD/FYN/IL18/IL4R/ITCH/JAK3/KAT2A/LCK/MAD1L1/NCK1/PRKCQ/PTPN6/PTPRC/RUNX1/SIRPA/SMAD7/SOS1/SRC/TRAF6/YES1/AGER/CCL19/CD1D/CD6/CD80/DTX1/GPNMB/HES1/IFNG/IGFBP2/IL12…
GO:0051960	regulation of nervous system development	99/1648	443/18723	1.81132e-18	1.17229e-16	5.49648e-17	99	BHLHE40/LYN/KIT/NTRK2/FN1/PTPRD/IL1RAP/MME/MYCN/EPHB3/BMPR2/TRPC6/CXCR4/LDLR/BIN1/TRAK2/PARD3/EGFR/SKIL/PCM1/CTNNB1/TMEM98/TNFRSF21/SEMA6A/PTN/ROBO1/PAX6/XRCC5/PLXNB1/PLXND1/STK11/NF2/DLG1/CAPRIN1/RTN4R/PLXNA3/NDEL1/CDK5/SMARCD3/NTRK1/SOX10/B2M/DISC1/DUSP10/EZH2/F2/GRID2/HAP1/HDAC1/ID2/ILK/LRP1/LRP2/MACF1/MAP1B/MAP2K1/NOTCH1/PAFAH1B1/PAK1/PSEN1/RELA/SOX8/SRF/TGM2/TP53/YWHAH/ACTR2/DRD3/EPHA4/EPHB1…
GO:0032970	regulation of actin filament-based process	92/1648	397/18723	2.48397e-18	1.57379e-16	7.37896e-17	92	PIK3R1/JUP/PDGFRA/ARPC5/RHOB/F11R/F2RL1/IQGAP2/EPHA3/ACTG1/PRKCE/BIN1/TGFB3/TJP1/EPHA1/ARHGDIB/CAV1/LPAR1/HCK/PTK2B/VASP/PHPT1/PAK2/RHPN2/ANK2/PXN/SORBS3/TEK/NF2/WNT4/DLG1/ARPC4/CELSR1/SPTAN1/CDC42EP1/CDK5/RHOG/RHOA/PRKCD/ARF1/ABL1/AKAP9/APOA1/ARHGDIA/ARHGEF15/ARPC3/CCL21/EPS8/FLNA/GATA4/GRB2/HRAS/ICAM1/ILK/LRP1/MET/NCK1/NTF3/PAK1/PDGFRB/PFN1/PFN2/PROX1/RAC1/RASA1/RDX/ROCK1/S1PR1/SHANK1/SMAD3/SPT…
GO:0070661	leukocyte proliferation	80/1648	318/18723	2.51542e-18	1.57712e-16	7.39457e-17	80	LEP/LYN/KIT/IGF1/VCAM1/AIF1/CD28/PRKAR1A/F2RL1/IL27RA/BMP4/HHEX/KITLG/TYROBP/VAV3/TNFRSF13B/PIK3CG/MEF2C/BTK/HMGB1/CDKN1A/CTNNB1/TGFBR2/CEBPB/TNFRSF21/IL2RA/TNFSF14/CD81/WNT4/DLG1/MAPK1/PRNP/TNFRSF13C/BAX/CD55/PRKCD/ABL1/CASP3/CD3E/ERBB2/FADD/FYN/IL18/ITCH/JAK3/MAD1L1/MAPK3/MYD88/NCK1/PRKCQ/PTK2/PTPN6/PTPRC/SOS1/TNFRSF4/TP53/TRAF6/AGER/CCL19/CD151/CD19/CD1D/CD6/CD80/CSF1R/GPNMB/HES1/IGFBP2/IKZF3/…
GO:0051222	positive regulation of protein transport	77/1648	303/18723	5.87555e-18	3.5365e-16	1.65814e-16	77	LEP/IGF1/GLUL/EZR/PIK3R1/BAD/ADORA2A/JUP/PRKCZ/F2RL1/CSNK2A2/TCF7L2/MAPK8/PRKCE/TGFB3/SFN/EXPH5/PRKD1/EGFR/DYNLL1/ITGAM/PHPT1/PCM1/ITGB2/NR1H2/CDH1/PFKM/JAK2/CD81/MAPK1/PRNP/CDK5/TRH/GSK3B/HDAC3/PRKCD/ARF1/CIB1/ERBB2/FLNA/FYN/GZMB/HRAS/LRP1/MAPK14/MDM2/PAK1/PIK3R2/PRKACA/PSEN1/PTGS2/RAC1/SMAD3/SRC/TSG101/UBE2D3/YWHAE/CASR/CFTR/CHRM1/DMAP1/ECT2/FBXW7/FFAR1/FZD5/IFNG/IL13/IPO5/ITGB1BP1/KIF20B/NLGN2…
GO:0032956	regulation of actin cytoskeleton organization	85/1648	358/18723	1.03055e-17	5.90748e-16	2.76982e-16	85	PIK3R1/PDGFRA/ARPC5/RHOB/F11R/F2RL1/IQGAP2/EPHA3/ACTG1/PRKCE/BIN1/TGFB3/TJP1/EPHA1/ARHGDIB/LPAR1/HCK/PTK2B/VASP/PHPT1/PAK2/RHPN2/PXN/SORBS3/TEK/NF2/WNT4/DLG1/ARPC4/CELSR1/SPTAN1/CDC42EP1/CDK5/RHOG/RHOA/PRKCD/ARF1/ABL1/APOA1/ARHGDIA/ARHGEF15/ARPC3/CCL21/EPS8/FLNA/GRB2/HRAS/ICAM1/ILK/LRP1/MET/NCK1/NTF3/PAK1/PDGFRB/PFN1/PFN2/PROX1/RAC1/RASA1/RDX/ROCK1/S1PR1/SHANK1/SMAD3/SPTBN4/TGFBR1/TRIM27/ACTR2/CA…
GO:0050867	positive regulation of cell activation	94/1648	420/18723	1.22406e-17	6.95057e-16	3.25889e-16	94	LEP/LYN/CEBPA/IGF1/VCAM1/AIF1/BAD/CD28/MAP3K8/MMP14/PRKCZ/CD4/F2RL1/IL27RA/TYROBP/VAV1/VAV3/CAV1/THBS1/MEF2C/BTK/ITGAM/TNIP2/HMGB1/PLA2G4A/CDKN1A/TGFBR2/SELP/ITGB2/IL2RA/JAK2/TNFSF14/CD81/TLR6/TNFRSF13C/CD27/CD55/CBFB/RHOA/AP3B1/AXL/B2M/CCL21/CD2/CD3E/CSK/DUSP10/EXOSC6/FADD/FYN/IL18/IL4R/JAK3/LCK/MYD88/NCK1/PDGFRB/PRKCQ/PTPN6/PTPRC/RUNX1/SIRPA/SNX4/SRC/STXBP1/TNFRSF4/TRAF6/XRCC6/YES1/AGER/AP1G1/C…
GO:0001558	regulation of cell growth	93/1648	414/18723	1.42028e-17	7.98938e-16	3.74595e-16	93	FN1/IGF1/DDR1/NRCAM/KRT17/AGTR1/FBLN5/MMP14/BMPR2/IGFBP4/CXCR4/CRKL/SFN/ACVRL1/SYT1/EGFR/PTK2B/CDKN1A/SEMA6A/NPPB/RBBP7/STK11/HNF4A/RTN4R/PLXNA3/SDCBP/CPNE6/NDEL1/CDK5/GSK3B/PPP2CA/RHOA/SMARCA4/UCN/PPP2R1A/ABL1/ARHGEF11/BCAR1/CCDC85B/CIB1/CSNK2A1/DISC1/DPYSL2/ERBB2/F2/HBEGF/HSPA1A/ILK/ITCH/LRP1/MACF1/MAP1B/MSX1/NANOS1/PAFAH1B1/PAK1/PIN1/PRKCQ/RB1/RGS2/RPS6KA3/SMAD3/SMAD7/SRF/SYT4/TGFBR1/TP53/TSG1…
GO:0090132	epithelium migration	85/1648	360/18723	1.48407e-17	8.26109e-16	3.87334e-16	85	PIK3CB/KIT/EFNA1/GLUL/PRKCA/JUP/RHOB/BMPR2/FAP/BMP4/PRKCE/RIN2/PTPRR/ACVRL1/THBS1/PIK3CG/PRKD1/NFE2L2/PTK2B/PLCG2/MEF2C/HMGB1/EPHB4/TGFBR2/ITGA2/FGF2/PTN/ROBO1/CDH5/PXN/TEK/PLXND1/EPHA2/NRP2/GIPC1/CSNK2B/RHOA/HDAC6/ABL1/APOA1/BCAR1/CIB1/CXCL13/DUSP10/EFNB2/GADD45A/HBEGF/ITGA3/MACF1/MECP2/MET/NANOS1/NOTCH1/NR4A1/PDPK1/PFN1/PFN2/PIK3R3/PLCG1/PRKD2/PROX1/PTGS2/PTK2/RAC1/ROCK1/SRC/SRF/TGFBR1/AAMP/ADI…
GO:0007178	transmembrane receptor protein serine/threonine kinase signaling pathway	84/1648	355/18723	2.00981e-17	1.08982e-15	5.10982e-16	84	ENG/HTRA1/DLX5/COL1A2/TGFBR3/BMPR2/VIM/USP9X/SPI1/BMP4/FKBP8/FURIN/TGFB3/ITGB6/ACVRL1/CAV1/THBS1/COL3A1/PCSK6/SKIL/WNT1/SMAD6/PARP1/TGFBR2/INHBB/CDH5/PXN/JAK2/SMURF2/STK11/PMEPA1/SMAD1/HNF4A/CREB1/GIPC1/SDCBP/SMAD9/CSNK2B/ZFYVE9/ING2/ONECUT1/ABL1/ACVR1/ACVR2A/APPL1/CREBBP/EP300/GATA4/HSPA1A/HSPA5/ILK/ITGA3/JUN/LRP1/LRP2/MAPK14/MAPK3/MSX1/NOTCH1/NUMA1/PDPK1/PIN1/PTK2/RBPMS/SMAD3/SMAD5/SMAD7/SRC/TG…
GO:0048638	regulation of developmental growth	80/1648	330/18723	2.63138e-17	1.41413e-15	6.63039e-16	80	LEP/FN1/IGF1/EZR/NRCAM/TGFBR3/BMPR2/MEIS1/BMP4/CXCR4/SYT1/MEF2C/SAV1/MAPK11/CDKN1A/TGFBR2/PLCB1/SEMA6A/FGF2/INSR/MAPK1/CREB1/RTN4R/PLXNA3/CPNE6/NDEL1/CDK5/GSK3B/ABL1/APP/AR/DISC1/DPYSL2/DUSP10/FGFR3/ILK/LRP1/MACF1/MAP1B/MAPK14/NOTCH1/PAFAH1B1/PAK1/PIN1/PROX1/RGS2/RUNX1/SMAD7/SPTBN4/SRF/SYT4/TGFBR1/BCL2L11/CCNB1/DUSP9/FGFR2/GHRHR/GLI1/GOLGA4/ITSN2/MYOD1/MYOZ1/PLAA/PTCH1/RAI1/RIMS2/RND2/RTN4/SEMA3F…
GO:0010720	positive regulation of cell development	75/1648	298/18723	2.85753e-17	1.52207e-15	7.13649e-16	75	LYN/KIT/NTRK2/FN1/PTPRD/MME/BAD/BMPR2/F11R/BMP4/CXCR4/TYROBP/BIN1/CRKL/EGFR/LIMS1/SKIL/CTNNB1/HOXA11/PTN/ROBO1/CDH5/PAX6/XRCC5/PLXNB1/PLXND1/STK11/CAPRIN1/PLXNA3/NDEL1/SMARCD3/SOX10/ABL1/APOA1/AURKA/CIB1/DISC1/FLNA/HAP1/HDAC1/ID2/ILK/LRP1/LRP2/MACF1/MAP1B/MAP2K1/NOTCH1/P4HB/PAFAH1B1/PAK1/RAC1/RELA/SMAD7/SOX8/SRF/TGM2/ACTR2/EPHA4/GOLGA4/HES1/IFNG/LRP8/MPL/MYOD1/OPRM1/PLXNA2/PRMT5/RND2/S1PR2/SEMA4D…
GO:0060562	epithelial tube morphogenesis	79/1648	325/18723	3.53628e-17	1.86126e-15	8.72681e-16	79	ENG/DDR1/MYCN/PODXL/MMP14/RHOB/BMP4/CXCR4/PBX1/CLIC4/ACVRL1/MEF2C/VASP/WNT1/NOTCH4/CTNNB1/TGFBR2/HOXA11/FGF2/MAGED1/PLXND1/EPHA2/DVL2/WNT4/DLG1/CELSR1/CSNK2B/BTRC/RHOA/ABL1/ACVR1/AR/CASP3/DVL3/GATA4/ILK/KAT2A/LMO4/LRP2/MET/MYC/NOTCH1/PAK1/PFN1/PKD1/PRKACA/PRKD2/PROX1/PSEN1/SMAD3/SOX8/SRC/SRF/TRAF6/CASR/CSF1R/CXCL10/DEAF1/EPHA4/FGFR2/FOXP1/FZD6/HES1/HHIP/ITGAX/KIF20B/LAMA1/LRP5/PAX2/PTCH1/RASIP1/S…
GO:0007611	learning or memory	68/1648	255/18723	3.55615e-17	1.86126e-15	8.72681e-16	68	KIT/NTRK2/OPRK1/MME/PRKCZ/CCK/ITPR3/LDLR/CNR1/AMFR/EGFR/MEF2C/CEBPB/PLCB1/PTN/SHANK2/INSR/RASGRF1/MAPK1/PRNP/CREB1/DLG4/ATXN1/DRD1/CDK5/NTRK1/UCN/APP/B2M/CASP3/EP300/FYN/FZD9/GIT1/GRM5/HTT/ITGA3/JUN/KAT2A/MAPK8IP2/MECP2/NTF3/PAFAH1B1/PRKCG/PSEN1/PTGS2/SHANK1/SNAP25/SRF/UBE3A/VDAC1/ACTR2/AGER/COMT/DRD3/DRD5/LILRB2/NCSTN/NF1/NRXN1/NRXN2/OPRL1/OXTR/PPP1R9B/SLC8A3/TACR2/TREM2/VLDLR
GO:0061458	reproductive system development	94/1648	427/18723	3.84056e-17	1.95901e-15	9.18513e-16	94	LEP/HTRA1/KIT/CEBPA/MME/STC2/PDGFRA/MMP14/BMPR2/UBB/BMP4/KITLG/PRDX3/CRKL/GATA1/TLR3/TYRO3/CTNNB1/INHBB/HOXA11/CEBPB/PTN/ARID4A/STK11/WNT4/DLG1/MAPK1/BIRC2/ARNT/PSAP/NTRK1/ING2/BAX/SMARCC1/ACVR2A/AR/ARRB1/AXL/BCL2L1/C3/CASP3/CASP8/CBL/EIF2S2/FLNA/GATA4/GRB2/HSPA5/ICAM1/LRP2/MAP2K1/MAPK14/MAPK3/MDFI/NCOA1/NOTCH1/NR5A1/PDGFRB/PKD1/PTGS2/PTK2/PTPN6/SDC1/SOX8/SRC/TGFBR1/UBE3A/BCL2L11/BIRC6/CASP2/EPOR…
GO:1904951	positive regulation of establishment of protein localization	78/1648	319/18723	3.91897e-17	1.98221e-15	9.2939e-16	78	LEP/IGF1/GLUL/EZR/PIK3R1/BAD/ADORA2A/JUP/PRKCZ/F2RL1/CSNK2A2/TCF7L2/MAPK8/PRKCE/TGFB3/SFN/EXPH5/PRKD1/EGFR/DYNLL1/ITGAM/PHPT1/PCM1/ITGB2/NR1H2/CDH1/PFKM/JAK2/CD81/MAPK1/PRNP/CDK5/TRH/GSK3B/HDAC3/PRKCD/ARF1/CIB1/ERBB2/FLNA/FYN/GZMB/HRAS/LRP1/MAPK14/MDM2/PAK1/PIK3R2/PRKACA/PSEN1/PTGS2/RAC1/SMAD3/SRC/TSG101/UBE2D3/YWHAE/CASR/CFTR/CHRM1/DKC1/DMAP1/ECT2/FBXW7/FFAR1/FZD5/IFNG/IL13/IPO5/ITGB1BP1/KIF20B/…
GO:0031346	positive regulation of cell projection organization	83/1648	353/18723	4.68792e-17	2.35138e-15	1.10248e-15	83	LYN/KIT/NTRK2/FN1/PTPRD/PIK3R1/BMPR2/F2RL1/EPHA3/CNR1/TGFB3/PRKD1/NFE2L2/PTK2B/SKIL/WNT1/ITGA2/PTN/P2RY12/ROBO1/PLXNB1/PLXND1/STK11/DVL2/CAPRIN1/KCTD17/DLG4/PLXNA3/CDC42EP1/NDEL1/NTRK1/AP2A1/CCL21/DISC1/DVL3/EP300/EPS8/EZH2/FLNA/FYN/HAP1/HDAC4/HRAS/HSPA5/HTT/ILK/ITGA3/KAT2A/LRP1/MACF1/MAP1B/MAP2K1/NCK1/NME1/PAFAH1B1/PAK1/PFN1/RAC1/RAP1A/RGS2/SRC/SRF/TGFBR1/ACTR2/ALK/CCL19/DNM3/EPHA4/FZD1/GOLGA4/L…
GO:0048660	regulation of smooth muscle cell proliferation	55/1648	180/18723	5.72401e-17	2.84734e-15	1.33502e-15	55	IGF1/AIF1/BMPR2/BMP4/TCF7L2/TGFB3/CALCRL/THBS1/PRKG1/EGFR/MEF2C/IL6R/CDKN1A/CTNNB1/TGFBR2/ITGA2/EFEMP2/FGF2/JAK2/XRCC5/RHOA/GNA12/GNA13/GNAI2/GNAI3/HBEGF/HDAC4/ID2/IL18/ILK/IRAK1/JUN/MDM2/MYD88/PAK1/PDGFRB/PTGS2/S1PR1/TGM2/TRAF6/XRCC6/COMT/DNMT1/FGFR2/FOXP1/HTR1B/IFNG/IL13/MMP9/NPR1/PTAFR/PTGIR/S1PR2/SMPD3/STAT1
GO:0043523	regulation of neuron apoptotic process	60/1648	212/18723	1.26059e-16	6.02181e-15	2.82342e-15	60	NTRK2/ADORA2A/TYROBP/TGFB3/TFAP2A/PTK2B/MEF2C/ERBB3/ITGAM/TYRO3/CTNNB1/PARP1/AIFM1/CEBPB/JAK2/PRNP/CDK5/NTRK1/TRIM2/BAX/RHOA/NES/ARRB1/AXL/BCL2L1/CASP3/CDC34/DDIT3/FYN/FZD9/GRID2/HDAC1/HDAC4/HRAS/ILK/JUN/LRP1/MECP2/NTF3/PDPK1/PIN1/PRKCG/PSEN1/RASA1/SNCA/STXBP1/TP53/BCL2L11/C5AR1/CASP2/CNTFR/FBXW7/GRM4/NF1/NONO/SIGMAR1/SIX1/TFAP2B/TREM2/UBE2V2
GO:0051348	negative regulation of transferase activity	69/1648	268/18723	1.52614e-16	7.23296e-15	3.39129e-15	69	LYN/PIK3CB/FABP4/CEBPA/ADORA2A/PRKAR1A/BMP4/HHEX/PRDX3/SFN/EPHA1/CAV1/PPP2R5A/PTPRB/CDKN1A/PHPT1/PAK2/GNAQ/NF2/SLC8A1/PTPRO/FOXA2/GSK3B/PRKCD/PIP4K2B/ABL1/CASP3/CBL/CSK/DUSP10/GADD45A/HIPK3/ILK/MAD2L1/PDPK1/PIP4K2A/PIP4K2C/PLK1/PRKAR2A/PSEN1/PTPN6/PTPRC/RB1/RGS2/SMAD7/SNCA/SRC/TARBP2/TP53/TRIM27/TSG101/YWHAG/CDK5RAP1/CDKN2C/DTX3L/IFNG/INPP5K/IPO5/ITGB1BP1/LRP5/MVP/NF1/PTPRH/PTPRJ/RASIP1/SLC8A3/SM…
GO:1990778	protein localization to cell periphery	79/1648	333/18723	1.57373e-16	7.4002e-15	3.4697e-15	79	EZR/PIK3R1/JUP/MMP14/PRKCZ/F11R/STX7/EPB41L2/EPHA3/ATP1B1/PRKCE/TSPAN15/CLTC/CAV1/EGFR/SLC9A3R2/PPP2R5A/LIN7B/MYO5A/ACTB/CDH1/ANK2/CD81/GNAI1/EPHA2/DLG1/PRNP/DLG4/CDK5/RHOG/RAB31/AP2M1/APPL1/AR/BCL2L1/CIB1/CSK/EPB41/FLNA/HRAS/IKBKB/ITGA3/KRT18/LRP1/MACF1/NUMA1/PDPK1/PLK1/RAB8A/RAMP3/RAP1A/RAP2A/RDX/ROCK1/SLC9A3R1/SNAP25/SPTBN4/STX3/STX8/STXBP1/TNFRSF1A/ANK1/AP4M1/CNPY4/EXOC5/GOLGA4/IFNG/INPP5K/IT…
GO:0071496	cellular response to external stimulus	77/1648	320/18723	1.64434e-16	7.6723e-15	3.59728e-15	77	LEP/ENG/LYN/AQP1/TRIM24/VCAM1/TLR7/GLUL/AIF1/BAD/LPL/SLC2A1/COL1A1/BMPR2/F11R/TLR8/MAPK8/PRKD1/EGFR/GABARAPL2/NFE2L2/TLR3/CDKN1A/INHBB/AIFM1/PRKAA2/TNFRSF10B/ITGA2/PTN/HSPA8/TNFSF14/WNT4/MAPK1/FOXA2/ARHGDIA/AXL/CASP8/CBL/FADD/GABARAP/GADD45A/HDAC4/HSPA5/ICAM1/JUN/MAP1LC3B/MAP3K14/MAPK3/MDM2/MYD88/NCOA1/NFKB1/PTGS2/PTPRC/RAC1/SRF/TNFRSF1A/TP53/AVPR1A/CASP2/CASR/COMT/DCTPP1/HNRNPA1/IL13/KRT20/LTBR/…
GO:1902903	regulation of supramolecular fiber organization	86/1648	383/18723	2.48922e-16	1.13504e-14	5.32184e-15	86	PIK3R1/ARPC5/F11R/F2RL1/IQGAP2/ACTG1/LDLR/PRKCE/BIN1/TGFB3/TJP1/EPHA1/LPAR1/HCK/PTK2B/VASP/PAK2/RHPN2/MID1IP1/EFEMP2/HSPA8/CDH5/PXN/SORBS3/NF2/WNT4/DLG1/CKAP5/ARPC4/SPTAN1/CDC42EP1/RHOA/PRKCD/ARF1/HDAC6/ABL1/AKAP9/APOA1/APP/ARHGEF15/ARPC3/CCL21/CDK5RAP2/CIB1/DCTN1/EPS8/FLNA/GIT1/GRB2/HSPA1A/ICAM1/MAP1B/MECP2/MET/NCK1/NUMA1/PAK1/PFDN1/PFN1/PFN2/PROX1/PSEN1/RAC1/RASA1/RB1/RDX/ROCK1/S1PR1/SHANK1/SMA…
GO:0044403	symbiont process	72/1648	290/18723	2.72057e-16	1.21354e-14	5.68989e-15	72	TREM1/LTF/GAPDH/FN1/ITGA5/AGTR1/F11R/CD4/F2RL1/CXCR4/LDLR/ITGB6/CAV1/CAMP/EGFR/TNIP1/CLEC5A/TYRO3/INHBB/ITGA2/CHMP2A/HSPA8/CD81/INSR/EPHA2/ACE2/CTSG/CFL1/CD55/SMARCA4/NUP153/AXL/BCL2L1/CBL/CCR5/EFNB2/EP300/F2/HDAC1/HSPA1A/ICAM1/ITCH/ITGAV/JUN/MYD88/P4HB/PLG/PLSCR1/RXRA/SRC/TNFRSF4/TRIM27/TRIM5/TSG101/WWP1/WWP2/APCS/CAV2/CCNK/CD80/CHMP4C/DDB1/IGF2R/INPP5K/ITGB7/PTX3/PVR/SMPD1/STOM/THOC7/TRIM11/ZBE…
GO:0051098	regulation of binding	83/1648	363/18723	2.72185e-16	1.21354e-14	5.68989e-15	83	IGF1/CALM1/TGFBR3/CEBPG/BMP4/TCF7L2/MAPK8/GATA1/CAV1/AMFR/HMGB1/CDKN1A/CTNNB1/PARP1/ITGA2/ACTB/CDK9/JAK2/PAX6/PLXND1/NFKBIA/CSNK2B/CDK5/POLDIP2/SMARCD3/GSK3B/PPP2CA/BAX/PRKCD/NES/ABL1/APP/AURKA/B2M/CSNK1A1/DDIT3/DISC1/EIF3E/EP300/EPB41/GTF2F1/HDAC4/JUN/LRP1/MAPK3/MARK3/MDFI/MED25/MET/MSX1/NEK2/NME1/PIN1/PKD1/PLK1/PRKACA/PSEN1/RB1/ROCK1/SMAD3/SRC/SUMO1/TGFBR1/TRAF6/AGER/DTX3L/EPHA4/FBXW7/GZMA/HES1…
GO:1904062	regulation of cation transmembrane transport	82/1648	357/18723	3.12093e-16	1.38124e-14	6.47616e-15	82	LYN/OPRK1/CALM1/RASGRF2/FXYD3/ATP1B1/PRKCE/BIN1/CAV1/PIK3CG/PRKD1/PTK2B/PLCG2/MEF2C/CD63/AHNAK/ANK2/CALCR/NEDD4/RGS9/RASGRF1/DRD4/DLG1/SLC8A1/ACE2/PRNP/DLG4/DRD1/CDK5/PSEN2/BAX/DMD/KCNQ1/ARF1/ABL1/ACTN4/ADRA2A/AKAP9/APP/F2/FLNA/FYN/HAP1/HOMER1/HTT/MAPK8IP2/MINK1/PDPK1/PLCG1/PRKACA/PTPN6/RAMP3/RGS2/SHANK1/SLC9A3R1/SNCA/SUMO1/UBQLN1/VDAC1/WWP2/YWHAE/YWHAH/CACNA1D/CD19/CTSS/CXCL10/DAPK1/DRD3/EDN3/FX…
GO:0050767	regulation of neurogenesis	83/1648	364/18723	3.23046e-16	1.409e-14	6.60631e-15	83	BHLHE40/LYN/KIT/NTRK2/FN1/PTPRD/MME/MYCN/BMPR2/TRPC6/CXCR4/LDLR/BIN1/TRAK2/EGFR/SKIL/PCM1/CTNNB1/TMEM98/SEMA6A/PTN/ROBO1/PAX6/XRCC5/PLXNB1/PLXND1/STK11/NF2/CAPRIN1/RTN4R/PLXNA3/NDEL1/CDK5/SMARCD3/SOX10/B2M/DISC1/DUSP10/EZH2/F2/HAP1/HDAC1/ID2/ILK/LRP1/LRP2/MACF1/MAP1B/MAP2K1/NOTCH1/PAFAH1B1/PAK1/PSEN1/RELA/SOX8/SRF/TGM2/TP53/YWHAH/ACTR2/DRD3/EPHA4/GOLGA4/HES1/IFNG/LRP8/NF1/NTRK3/OPRM1/PLXNA2/PRMT5…
GO:0071214	cellular response to abiotic stimulus	78/1648	331/18723	3.67209e-16	1.57874e-14	7.40216e-15	78	ENG/MMP1/AQP1/MME/TLR7/PIK3R1/BAD/SLC2A1/RHOB/COL1A1/F11R/TLR8/MAPK8/ITGB6/MYLK/EGFR/TLR3/CDKN1A/CLOCK/PARP1/TNFRSF10B/ITGA2/PTN/TNFSF14/NEDD4/XRCC5/TANK/RGS9/STK11/MGMT/BAX/PRKCD/ARHGDIA/BCL2L1/CASP3/CASP8/CREBBP/EP300/FADD/GADD45A/GRB2/HDAC4/HRAS/HSPA5/MAP3K14/MAPK14/MAPK3/MDM2/MMP3/MYC/MYD88/NFKB1/PCNA/PTGS2/RAC1/TNFRSF1A/TP53/XRCC6/AVPR1A/BDKRB2/CASP2/CRY2/DDB1/ECT2/GRK1/IL13/LTBR/MC1R/MMP9/P…
GO:0104004	cellular response to environmental stimulus	78/1648	331/18723	3.67209e-16	1.57874e-14	7.40216e-15	78	ENG/MMP1/AQP1/MME/TLR7/PIK3R1/BAD/SLC2A1/RHOB/COL1A1/F11R/TLR8/MAPK8/ITGB6/MYLK/EGFR/TLR3/CDKN1A/CLOCK/PARP1/TNFRSF10B/ITGA2/PTN/TNFSF14/NEDD4/XRCC5/TANK/RGS9/STK11/MGMT/BAX/PRKCD/ARHGDIA/BCL2L1/CASP3/CASP8/CREBBP/EP300/FADD/GADD45A/GRB2/HDAC4/HRAS/HSPA5/MAP3K14/MAPK14/MAPK3/MDM2/MMP3/MYC/MYD88/NFKB1/PCNA/PTGS2/RAC1/TNFRSF1A/TP53/XRCC6/AVPR1A/BDKRB2/CASP2/CRY2/DDB1/ECT2/GRK1/IL13/LTBR/MC1R/MMP9/P…
GO:0050673	epithelial cell proliferation	93/1648	437/18723	5.50738e-16	2.23979e-14	1.05016e-14	93	LEP/HTRA1/KIT/IGF1/DLX5/GLUL/BAD/TGFBR3/AGTR1/PRKCA/MMP14/BMPR2/IGFBP4/FAP/BMP4/TCF7L2/SFN/FZD7/ACVRL1/CAV1/THBS1/PRKD1/EGFR/MEF2C/SAV1/HMGB1/EDNRB/F3/CTNNB1/CEBPB/FGF2/PTN/ROBO1/PAX6/TEK/MAGED1/EPHA2/STK11/DLG1/MAPK1/NRP2/ARNT/BTRC/BAX/THAP1/ACVR2A/APOA1/AR/B2M/DUSP10/ERBB2/HRAS/ID2/MAP2K1/MYC/NGFR/NME1/NOTCH1/NR4A1/PDPK1/PLCG1/PRKD2/PROX1/PSEN1/RB1/SMAD3/TGFBR1/C5AR1/CAV2/COL4A3/COL8A1/DEAF1/FB…
GO:0046651	lymphocyte proliferation	71/1648	288/18723	6.53715e-16	2.60577e-14	1.22176e-14	71	LEP/LYN/IGF1/VCAM1/AIF1/CD28/PRKAR1A/IL27RA/BMP4/TYROBP/VAV3/TNFRSF13B/PIK3CG/MEF2C/BTK/HMGB1/CDKN1A/CTNNB1/TGFBR2/CEBPB/TNFRSF21/IL2RA/TNFSF14/CD81/WNT4/DLG1/PRNP/TNFRSF13C/BAX/CD55/PRKCD/ABL1/CASP3/CD3E/ERBB2/FADD/FYN/IL18/ITCH/JAK3/MAD1L1/MYD88/NCK1/PRKCQ/PTPN6/PTPRC/SOS1/TNFRSF4/TP53/TRAF6/AGER/CCL19/CD151/CD19/CD1D/CD6/CD80/GPNMB/HES1/IGFBP2/IKZF3/IL12RB1/IL13/IL7R/LILRB1/LILRB2/MPL/MS4A1/NC…
GO:0006979	response to oxidative stress	94/1648	446/18723	7.28947e-16	2.8331e-14	1.32834e-14	94	AQP1/AIF1/BAD/FBLN5/PDGFRA/PDK1/MMP14/RHOB/COL1A1/TRPC6/MAPK8/PRDX3/PRKD1/EGFR/NFE2L2/PTK2B/BTK/WNT1/CAT/CTNNB1/PARP1/AIFM1/PRKAA2/PXN/JAK2/CAPN2/TLR6/MAPK1/ARNT/SLC8A1/PRNP/MGMT/PRKCD/UCN/HDAC6/ABL1/APP/AXL/CASP3/CHRNA4/CHUK/DIABLO/ERCC3/EZH2/FYN/GATA4/GNAO1/HDAC1/HMOX2/HSPA1A/JUN/MAPK3/MDM2/MET/MMP3/P4HB/PCNA/PDGFRB/PSEN1/PTGS2/RBPMS/RBX1/RELA/SDC1/SIRPA/SNCA/SRC/TP53/UBE3A/UBQLN1/CD36/DAPK1/EC…
GO:0198738	cell-cell signaling by wnt	94/1648	446/18723	7.28947e-16	2.8331e-14	1.32834e-14	94	LIMD1/DLX5/JUP/COL1A1/IGFBP4/CSNK2A2/TCF7L2/PTPRU/HHEX/FZD7/CAV1/AMFR/EGFR/PLCG2/WNT1/CTNNB1/PRKAA2/CCNE1/FGF2/GRK5/GNAQ/FZD8/SMURF2/STK11/DVL2/WNT4/VCP/PTPRO/CELSR1/CSNK2B/PIAS4/BTRC/CELSR3/PPM1B/GSK3B/PPP2CA/SOX10/RHOA/SMARCA4/PPP2R1A/ABL1/APP/CPE/CSNK1A1/CSNK2A1/CTNND2/DDIT3/DISC1/DVL3/FZD9/HDAC1/ILK/ITGA3/LRP1/MACF1/MAPK14/MDFI/MLLT3/NFKB1/NOTCH1/PIN1/PKD1/PSEN1/RAC1/RBX1/SDC1/SLC9A3R1/SMAD3/…
GO:0006898	receptor-mediated endocytosis	64/1648	244/18723	7.29574e-16	2.8331e-14	1.32834e-14	64	PIK3CB/SERPINE1/EZR/FCER1G/CD9/LDLR/CALCRL/HSPG2/CLTC/CAV1/PLCG2/ITGAM/CD63/CUBN/TGFBR2/ITGB2/CD81/NEDD4/INSR/DRD4/DLG4/SDCBP/CAP1/CLTA/RAB31/ARF1/AP2A1/AP2M1/ARRB1/B2M/C3/CBL/CCL21/GRB2/ITGAV/LRP1/LRP2/NTF3/PDLIM7/RAC1/RAMP3/SH3GL2/SNAP25/SNCA/SNX1/UNC119/AP1G1/ARR3/CAV2/CCL19/CD14/CD36/DNM3/DRD3/HTR1B/IGF2R/ITSN2/LILRB1/PLA2R1/RAMP1/RAMP2/SORL1/TF/VLDLR
GO:0001763	morphogenesis of a branching structure	56/1648	196/18723	8.29223e-16	3.19942e-14	1.5001e-14	56	ENG/DDR1/MYCN/MMP14/BMP4/PBX1/CLIC4/WNT1/NOTCH4/CTNNB1/TGFBR2/HOXA11/FGF2/MAGED1/PLXND1/EPHA2/WNT4/DLG1/COL13A1/CELSR1/BTRC/SOX10/ABL1/ACVR1/AR/GRB2/ILK/MET/MYC/NOTCH1/PAK1/PKD1/PROX1/SOX8/SRC/SRF/TGM2/CASR/FGFR2/FZD5/HHIP/LAMA1/LRP5/PAX2/PRDM1/PTCH1/RASIP1/RERE/RTN4/SALL1/SIX1/SIX2/SOX9/ST14/TIE1/WT1
GO:0070663	regulation of leukocyte proliferation	64/1648	245/18723	9.04643e-16	3.46818e-14	1.62611e-14	64	LEP/LYN/IGF1/VCAM1/AIF1/CD28/PRKAR1A/IL27RA/BMP4/HHEX/KITLG/TYROBP/VAV3/TNFRSF13B/MEF2C/BTK/HMGB1/CDKN1A/CTNNB1/TGFBR2/CEBPB/TNFRSF21/IL2RA/CD81/DLG1/MAPK1/PRNP/TNFRSF13C/CD55/CASP3/CD3E/ERBB2/FADD/IL18/ITCH/JAK3/MAD1L1/MAPK3/MYD88/NCK1/PRKCQ/PTK2/PTPN6/PTPRC/SOS1/TNFRSF4/TRAF6/AGER/CCL19/CD1D/CD6/CD80/CSF1R/GPNMB/HES1/IGFBP2/IKZF3/IL12RB1/IL13/LILRB1/LILRB2/MPL/SPTA1/TNFRSF1B
GO:0009314	response to radiation	95/1648	456/18723	1.1047e-15	4.20836e-14	1.97316e-14	95	BHLHE40/MMP1/KIT/OPRK1/AQP1/VCAM1/MME/PIK3R1/RHOB/F11R/CCK/MAPK8/ITGB6/TNFRSF11A/EGFR/COL3A1/CDKN1A/MTA1/CAT/CLOCK/PARP1/PTN/UBE2A/GNAQ/NEDD4/XRCC5/TANK/RGS9/STK11/NR2F6/BRCA1/CREB1/DRD1/CDK5/MGMT/NTRK1/BAX/PRKCD/APP/BCL2L1/CASP3/CASP7/CBL/CREBBP/EP300/ERCC3/GADD45A/GRB2/HRAS/HSPA5/ICAM1/ID2/JUN/MAP2K7/MAPK14/MDM2/MECP2/MMP3/MYC/PCNA/PTGS2/PTPRC/RCVRN/RELA/TOPBP1/TP53/TRPC3/UNC119/XRCC4/XRCC6/CCL…
GO:0045927	positive regulation of growth	66/1648	259/18723	1.21407e-15	4.56718e-14	2.14139e-14	66	LEP/FN1/IGF1/EZR/KRT17/TGFBR3/MMP14/BMPR2/CXCR4/SFN/SYT1/EGFR/PTK2B/MEF2C/TGFBR2/PLCB1/FGF2/INSR/MAPK1/CREB1/SDCBP/CPNE6/NDEL1/RHOA/UCN/CIB1/CSNK2A1/DISC1/ERBB2/F2/HBEGF/ILK/LRP1/MACF1/MAP1B/MAPK14/NOTCH1/PAFAH1B1/PAK1/PIN1/PROX1/RPS6KA3/SMAD7/SPTBN4/SRF/SYT4/TGFBR1/AVPR1A/CCNB1/FGFR2/GHRHR/GLI1/GOLGA4/IGFBP1/ITSN2/MYOD1/NCBP1/PLAA/RIMS2/RND2/SEMA4D/SLC6A3/TRPC5/TWF2/WT1/ZFPM2
GO:0050870	positive regulation of T cell activation	59/1648	216/18723	1.35196e-15	5.02312e-14	2.35517e-14	59	LEP/LYN/IGF1/VCAM1/AIF1/BAD/CD28/MAP3K8/PRKCZ/CD4/IL27RA/VAV1/CAV1/HMGB1/TGFBR2/IL2RA/TNFSF14/CD81/TNFRSF13C/CD27/CD55/CBFB/RHOA/AP3B1/B2M/CCL21/CD3E/CSK/DUSP10/FADD/FYN/IL18/IL4R/JAK3/LCK/NCK1/PRKCQ/PTPN6/PTPRC/RUNX1/SIRPA/SRC/TRAF6/YES1/AGER/CCL19/CD1D/CD6/CD80/HES1/IFNG/IGFBP2/IL12RB1/IL7R/LILRB1/LILRB2/NFKBIZ/SPTA1/ZBTB16
GO:0016055	Wnt signaling pathway	93/1648	444/18723	1.56797e-15	5.78994e-14	2.71471e-14	93	LIMD1/DLX5/JUP/COL1A1/IGFBP4/CSNK2A2/TCF7L2/PTPRU/HHEX/FZD7/CAV1/AMFR/EGFR/PLCG2/WNT1/CTNNB1/PRKAA2/CCNE1/FGF2/GRK5/GNAQ/FZD8/SMURF2/STK11/DVL2/WNT4/VCP/PTPRO/CELSR1/CSNK2B/PIAS4/BTRC/CELSR3/PPM1B/GSK3B/PPP2CA/SOX10/RHOA/SMARCA4/PPP2R1A/ABL1/APP/CPE/CSNK1A1/CSNK2A1/CTNND2/DDIT3/DISC1/DVL3/FZD9/HDAC1/ILK/ITGA3/LRP1/MACF1/MAPK14/MDFI/MLLT3/NFKB1/NOTCH1/PIN1/PKD1/PSEN1/RAC1/RBX1/SDC1/SLC9A3R1/SMAD3/…
GO:0060191	regulation of lipase activity	36/1648	91/18723	1.64583e-15	6.04039e-14	2.83213e-14	36	KIT/AGTR1/TXK/PDGFRA/PRKCZ/FURIN/PLCB2/LPAR1/EGFR/PCSK6/FGF2/GNA15/NR1H2/GNAQ/P2RY12/RHOA/ABL1/APOA1/FGFR3/GNA13/HRAS/LRP1/PDGFRB/PDPK1/RGS2/SNCA/ADCYAP1R1/APOA2/AVPR1A/C5AR1/FGFR2/LPAR2/PLA2R1/PLAA/PTAFR/SORT1
GO:0002274	myeloid leukocyte activation	60/1648	223/18723	1.65902e-15	6.05191e-14	2.83753e-14	60	NDRG1/LYN/KIT/CEBPA/AIF1/FCER1G/F2RL1/SPI1/PTGDS/LDLR/TYROBP/PRKCE/CNR1/ITGB6/THBS1/PIK3CG/PLCG2/TLR3/BTK/ITGAM/TNIP2/HMGB1/PLA2G4A/TGFBR2/ITGB2/JAK2/TLR1/TLR6/IFNGR1/DNASE1/PRKCD/APP/CBL/CD2/IL18/IL4R/MYD88/PDPK1/PLSCR1/PSEN1/PTPRC/SNCA/SNX4/STXBP1/TRAF6/AGER/C5AR1/CD226/CD93/FOXP1/IFNG/IL13/IL18RAP/IL1RL1/IL31RA/LAT/LBP/LTBR/PTAFR/TREM2
GO:0006909	phagocytosis	73/1648	308/18723	2.38488e-15	8.3457e-14	3.91301e-14	73	LEP/LYN/AIF1/IL2RB/ADORA2A/FCER1G/F2RL1/ELMO1/LDLR/NCF4/TYROBP/PRKCE/VAV1/VAV3/THBS1/HCK/PLCG2/ITGAM/HMGB1/TYRO3/ITGA2/ITGB2/IRF8/ANXA11/RHOG/PRKCD/RAB31/EIF2AK1/ABL1/APOA1/APPL1/AXL/C3/CEBPE/CSK/FYN/IL2RG/ITGAV/LRP1/MET/MYD88/PAK1/PLSCR1/PRKCG/PRTN3/PTK2/PTPRC/RAB27A/RAC1/RAP1A/SIRPA/SRC/TGM2/YES1/ADORA1/APOA2/CD14/CD36/CD93/IFNG/IL15RA/ITGAL/LBP/LEPR/MERTK/MYH9/MYO7A/PTPRJ/PTX3/RAB11FIP2/SYT7/T…
GO:0071559	response to transforming growth factor beta	65/1648	256/18723	2.41714e-15	8.40969e-14	3.94302e-14	65	ENG/HTRA1/COL1A2/TGFBR3/COL1A1/USP9X/SOX6/SPI1/FURIN/CRKL/TGFB3/ITGB6/ACVRL1/CAV1/THBS1/COL3A1/MEF2C/LIMS1/SKIL/SOX5/WNT1/SMAD6/PARP1/TGFBR2/CDH5/PXN/SMURF2/STK11/PMEPA1/SMAD1/WNT4/CREB1/GIPC1/SDCBP/SMAD9/ZFYVE9/ING2/ONECUT1/ACVR1/APPL1/CREBBP/EP300/FYN/HSPA1A/HSPA5/ITGA3/JUN/NR3C1/PDPK1/PIN1/PTK2/ROCK1/SMAD3/SMAD5/SMAD7/SRC/TGFBR1/TP53/YES1/CAV2/FGFR2/FNTA/LTBP4/PDCD5/SOX9
GO:0071560	cellular response to transforming growth factor beta stimulus	64/1648	250/18723	2.5958e-15	8.97937e-14	4.21012e-14	64	ENG/HTRA1/COL1A2/TGFBR3/COL1A1/USP9X/SOX6/SPI1/FURIN/CRKL/TGFB3/ITGB6/ACVRL1/CAV1/THBS1/COL3A1/MEF2C/LIMS1/SKIL/SOX5/WNT1/SMAD6/PARP1/TGFBR2/CDH5/PXN/SMURF2/STK11/PMEPA1/SMAD1/WNT4/CREB1/GIPC1/SDCBP/SMAD9/ZFYVE9/ING2/ONECUT1/ACVR1/APPL1/CREBBP/EP300/FYN/HSPA1A/HSPA5/ITGA3/JUN/NR3C1/PDPK1/PIN1/PTK2/SMAD3/SMAD5/SMAD7/SRC/TGFBR1/TP53/YES1/CAV2/FGFR2/FNTA/LTBP4/PDCD5/SOX9
GO:0002683	negative regulation of immune system process	91/1648	434/18723	2.98093e-15	1.01944e-13	4.77982e-14	91	HTRA1/LYN/LTF/EZR/PIK3R1/ADORA2A/PRKAR1A/A2M/IL27RA/SPI1/BMP4/FURIN/LDLR/KITLG/TSPAN6/TYROBP/C5/CNR1/TGFB3/TNFRSF13B/THBS1/HCK/COL3A1/TLR3/BTK/HMGB1/PHPT1/SERPING1/TYRO3/CTNNB1/CEBPB/PLCB1/TNFRSF21/NR1H2/IL2RA/DLG1/PRNP/PSMB4/TRAFD1/PPM1B/CD55/CBFB/APOA1/APPL1/AXL/CASP3/CCL21/DUSP10/ERBB2/FADD/FYN/GPS2/ID2/IL4R/ITCH/JAK3/MAD1L1/MAPK14/MYC/NME1/PLCG1/PTPN6/PTPRC/RUNX1/SMAD7/SRC/TARBP2/TRIM27/YES1/…
GO:0032388	positive regulation of intracellular transport	56/1648	202/18723	3.53777e-15	1.1896e-13	5.57763e-14	56	LEP/EZR/PIK3R1/JUP/CSNK2A2/TCF7L2/MAPK8/SFN/PRKD1/ITGAM/PCM1/ITGB2/CDH1/JAK2/CD81/NEDD4/STK11/MAPK1/PRNP/CDK5/GSK3B/HDAC3/PRKCD/ARF1/CIB1/ERBB2/FLNA/FYN/GZMB/HRAS/MAPK14/MDM2/NUMA1/PAK1/PIK3R2/PRKACA/PSEN1/PTGS2/RDX/SMAD3/UBE2D3/YWHAE/CHRM1/DMAP1/ECT2/FBXW7/FZD5/IFNG/IPO5/ITGB1BP1/KIF20B/PDCD10/PDCD5/SORL1/SREBF2/STOM
GO:0002831	regulation of response to biotic stimulus	75/1648	327/18723	6.40157e-15	2.10552e-13	9.87208e-14	75	LEP/HTRA1/LYN/LTF/TXK/PRKCA/TRAF3/A2M/F2RL1/SPI1/TLR8/IRF7/TSPAN6/TYROBP/VAV1/HCK/PLCG2/HMGB1/SERPING1/PAK2/TYRO3/HSP90AA1/NR1H2/XRCC5/BIRC2/PSPC1/TRAFD1/PPM1B/CD55/NLRC4/APPL1/CASP8/CREBBP/DUSP10/EP300/FADD/FYN/IKBKB/ITCH/MAPK3/PAK1/PLSCR1/POLR3F/PQBP1/PTPN6/SRC/TARBP2/TRAF6/TRIM5/XRCC6/AKIRIN2/AP1G1/CADM1/CD1D/CD226/CD36/CNOT7/DTX3L/FFAR2/FOXP1/IL12RB1/IL18RAP/KLK3/LBP/LILRB1/LRP8/LRSAM1/MAPKBP…
GO:0060348	bone development	56/1648	205/18723	7.12119e-15	2.30443e-13	1.08047e-13	56	LEP/ENG/KIT/LTF/IGF1/DLX5/PITX2/MMP14/COL1A1/BMPR2/MEIS1/BMP4/FLI1/TYROBP/TGFB3/ITGB6/TFAP2A/MEF2C/MAPK11/WNT1/TGFBR2/HOXA11/TEK/PLXNB1/SMAD1/COL13A1/MAP2K6/RHOA/COL2A1/EP300/FGFR3/KAT2A/MAPK14/MSX1/PAFAH1B1/PIP4K2A/PTPN6/PTPRC/RYR1/SMAD5/SRC/SRF/TGM2/TP53/FBXW7/FGFR2/FOXP1/LILRB1/LRP5/MMP13/RPL13/SEMA4D/SMPD3/SOX9/WASF2/ZBTB16
GO:0043279	response to alkaloid	40/1648	115/18723	7.91264e-15	2.5199e-13	1.1815e-13	40	OPRK1/AIF1/ADORA2A/CXCR4/PRKCE/CNR1/PTK2B/GOT2/TACR3/DRD4/SLC8A1/CDK5/PEA15/BCL2L1/CASP3/CASP7/FADD/GNAO1/HDAC1/HOMER1/HSPA5/ICAM1/MDM2/PRKCG/RELA/RYR1/SNCA/TGM2/UBE3A/DRD3/DRD5/HTR1B/HTR3A/MAP1LC3A/OPRM1/OXTR/PPP1R9B/PPP5C/SLC6A3/SMPD1
GO:0022604	regulation of cell morphogenesis	72/1648	309/18723	9.48801e-15	2.98997e-13	1.40189e-13	72	LIMD1/KIT/FN1/PTPRD/EZR/RHOB/F11R/CXCR4/CRKL/SYT1/LPAR1/HCK/PTK2B/LIMS1/ITGB2/PTN/CFDP1/PLXNB1/PLXND1/DVL2/DLG1/CAPRIN1/DLG4/PLXNA3/CPNE6/CDC42EP1/RHOG/CFL1/RHOA/ABL1/ACTN4/APOA1/ARHGDIA/CD44/CIB1/DVL3/EPB41/EPS8/F2/FLNA/FYN/ICAM1/ILK/MACF1/P4HB/PAFAH1B1/PTK2/RAC1/RASA1/RDX/SLC9A3R1/SRC/SYT4/ACTR2/CCL7/CSF1R/EPHA4/ITGB1BP1/ITSN2/LRP8/MPL/MYH9/PARVB/PLAA/PLXNA2/RHOQ/RIMS2/RND1/RND2/SEMA4D/SPTA1/WA…
GO:0062197	NA	76/1648	337/18723	1.09916e-14	3.4279e-13	1.60723e-13	76	AQP1/AIF1/BAD/FBLN5/SLC2A1/PDGFRA/PDK1/RHOB/TRPC6/MAPK8/PRDX3/MYLK/CAV1/PRKD1/EGFR/NFE2L2/BTK/WNT1/CTNNB1/PARP1/AIFM1/PRKAA2/PXN/JAK2/XRCC5/TLR6/MAPK1/ARNT/MGMT/PRKCD/HDAC6/ABL1/AXL/CASP3/CHUK/DDIT3/DIABLO/EZH2/FYN/GATA4/HDAC1/HSPA1A/JUN/MAPK3/MDM2/MET/MMP3/P4HB/PCNA/PTGS2/RELA/SIRPA/SNCA/SRC/TP53/UBQLN1/XRCC6/BDKRB2/CD36/DAPK1/ECT2/FBXW7/GPR37/IL18RAP/MAP1LC3A/MMP9/NONO/PAX2/PDCD10/PLA2R1/PPP5C/…
GO:0060326	cell chemotaxis	72/1648	310/18723	1.13213e-14	3.51253e-13	1.64691e-13	72	TREM1/LYN/KIT/VCAM1/SERPINE1/AIF1/AGTR1/PDGFRA/FCER1G/F2RL1/C3AR1/SPI1/CXCR4/C5/VAV1/CRKL/VAV3/TNFRSF11A/LPAR1/THBS1/PIK3CG/PRKD1/PTK2B/IL6R/HMGB1/EDNRB/CSF3R/FGF2/ITGB2/PTN/EPHA2/MAPK1/PTPRO/RHOG/PRKCD/BCAR1/CALCA/CCL21/CCL22/CCR1/CCR5/CREB3/CXCL13/HBEGF/MAPK3/MET/NOTCH1/NR4A1/PDGFRB/PPBP/PRKCQ/PRKD2/PTK2/RAC1/S1PR1/C5AR1/CCL16/CCL17/CCL19/CCL25/CCL7/CCR4/CSF1R/CXCL10/CXCR3/CXCR5/EDN3/EPHB1/FFAR…
GO:0031647	regulation of protein stability	70/1648	298/18723	1.45523e-14	4.44621e-13	2.08468e-13	70	GAPDH/TRIM24/IGF1/EFNA1/PIK3R1/USP9X/ATP1B1/TYROBP/MAPK8IP3/PRKD1/SAV1/TNIP2/HSP90AA1/GNAQ/HSPA8/ANK2/CD81/NF2/MAPK1/PRNP/CREB1/GIPC1/BTRC/HDAC3/PRKCD/HDAC6/APOA1/ATF7IP/AURKA/BAG1/CASP3/CREBBP/DVL3/EP300/FLNA/HSPA1A/HTT/KAT2A/MDM2/MSX1/PFN1/PFN2/PIN1/PLK1/PTGES3/SIAH1/SMAD3/SMAD7/SNCA/SRC/STXBP1/SUMO1/TP53/VHL/A1CF/APOA2/ASGR2/EPHA4/FBXW7/PDCD10/QRSL1/RNF139/RTN4/SENP2/STK3/SUGT1/TF/TRIM39/USP2/…
GO:1904645	response to amyloid-beta	27/1648	56/18723	1.54431e-14	4.69456e-13	2.20112e-13	27	IGF1/VCAM1/PARP1/CASP4/CALCR/TLR6/PRNP/CDK5/GSK3B/APP/CACNA1A/FYN/GRM5/ICAM1/IGF1R/LRP1/MMP3/NGFR/PSEN1/RAMP3/AGER/BCL2L11/CD36/EPHA4/MMP13/MMP9/TREM2
GO:0000302	response to reactive oxygen species	58/1648	222/18723	2.01615e-14	6.06342e-13	2.84293e-13	58	AQP1/BAD/FBLN5/PDGFRA/RHOB/COL1A1/TRPC6/MAPK8/PRDX3/EGFR/NFE2L2/PTK2B/BTK/CAT/AIFM1/PXN/CAPN2/MAPK1/SLC8A1/PRKCD/HDAC6/ABL1/AXL/CASP3/CHUK/EZH2/FYN/GNAO1/JUN/MAPK3/MDM2/MET/PCNA/PDGFRB/RBX1/RELA/SDC1/SIRPA/SRC/UBE3A/CD36/ECT2/GPR37/IL18RAP/MAP1LC3A/MMP9/PAX2/PDCD10/PPP5C/PRDX1/PTPRN/SIGMAR1/SMPD3/STAT1/STAT6/TXNIP/UCP2/UCP3
GO:0009410	response to xenobiotic stimulus	93/1648	462/18723	2.02483e-14	6.06342e-13	2.84293e-13	93	ENG/LYN/CYBB/BAD/ADORA2A/LPL/COL1A1/CXCR4/CRKL/VAV3/EGFR/NFE2L2/PTK2B/MEF2C/TLR3/CDKN1A/CAT/TGFBR2/PRKAA2/ITGA2/PTN/CDH1/CDK9/XRCC5/SLC8A1/PRNP/HNF4A/CREB1/DRD1/MGMT/NTRK1/MAP2K6/SOX10/KCNQ1/RHOA/AIP/APOA1/ARRB1/B2M/CASP3/CHUK/DVL3/FYN/GATA4/GNA12/GNAO1/HDAC1/HDAC4/HSPA5/ICAM1/ITGA3/JUN/LCK/MAP1B/MDM2/MYC/NCOA1/NME1/PCNA/PTGS2/RAP1A/RAP2A/RB1/RELA/SNCA/SRC/SST/ABCB1/ADCYAP1R1/APOA2/APOBEC1/CCNB1/…
GO:0042692	muscle cell differentiation	82/1648	384/18723	2.50288e-14	7.4211e-13	3.4795e-13	82	ENG/KIT/IGF1/PRKAR1A/PDGFRA/MMP14/CD53/BMPR2/CD9/SOX6/BMP4/ACTG1/BIN1/FZD7/OBSCN/MEF2C/MAPK11/WNT1/EDNRB/CTNNB1/EFEMP2/ANK2/CDK9/CAPN2/CD81/SMAD1/WNT4/SLC8A1/SMARCD3/DMD/MAPK12/ACTN1/ACTN4/ACVR1/CASP3/CASP7/CHUK/EFNB2/EZH2/GATA4/HDAC4/HOMER1/ID2/IL4R/KAT2A/MAPK14/MDM2/MECP2/MSX1/NOTCH1/PAK1/PDGFRB/PIN1/PROX1/RB1/RGS2/RYR1/SDC1/SRF/TNNT1/AVPR1A/CAV2/CCNB1/CXCL10/DNMT1/DYRK1B/FGFR2/FLNC/HES1/JAM2/K…
GO:0050921	positive regulation of chemotaxis	44/1648	141/18723	3.22181e-14	9.36816e-13	4.39241e-13	44	SERPINE1/AIF1/BMPR2/F2RL1/C3AR1/SPI1/CXCR4/THBS1/PRKD1/PTK2B/IL6R/HMGB1/F3/ITGA2/FGF2/PTN/P2RY12/MAPK1/CCL21/CCR1/CREB3/CXCL13/MAPK3/MET/NTF3/PDGFRB/PRKD2/PTK2/RAC1/S1PR1/SMAD3/STX3/AGER/C5AR1/CASR/CCL19/CCL7/CCR4/CSF1R/CXCL10/EDN3/LBP/NTRK3/TREM2
GO:0050670	regulation of lymphocyte proliferation	58/1648	225/18723	3.80766e-14	1.09657e-12	5.14144e-13	58	LEP/LYN/IGF1/VCAM1/AIF1/CD28/PRKAR1A/IL27RA/BMP4/TYROBP/VAV3/TNFRSF13B/MEF2C/BTK/HMGB1/CDKN1A/CTNNB1/TGFBR2/CEBPB/TNFRSF21/IL2RA/CD81/DLG1/PRNP/TNFRSF13C/CD55/CASP3/CD3E/ERBB2/FADD/IL18/ITCH/JAK3/MAD1L1/MYD88/NCK1/PRKCQ/PTPN6/PTPRC/SOS1/TNFRSF4/TRAF6/AGER/CCL19/CD1D/CD6/CD80/GPNMB/HES1/IGFBP2/IKZF3/IL12RB1/IL13/LILRB1/LILRB2/MPL/SPTA1/TNFRSF1B
GO:0043550	regulation of lipid kinase activity	30/1648	71/18723	4.54731e-14	1.30335e-12	6.11095e-13	30	LYN/KIT/PIK3R1/PDGFRA/VAV3/PRKD1/PTK2B/PPP2R5A/FGF2/P2RY12/CD81/TEK/RBL1/PIP4K2B/CCL21/F2/FGFR3/IRS1/PDGFRB/PIK3R2/PIK3R3/PIP4K2A/PIP4K2C/PTK2/RB1/RBL2/SRC/CCL19/CD19/EPHA8
GO:0002697	regulation of immune effector process	75/1648	339/18723	4.75832e-14	1.35736e-12	6.36421e-13	75	LEP/LYN/KIT/CD28/A2M/PRKCZ/F2RL1/STX7/IL27RA/SPI1/TYROBP/VAV1/HK1/TGFB3/PLCG2/TLR3/TRAF2/BTK/ITGAM/HMGB1/SERPING1/ITGB2/CD81/DNASE1/CD55/APOA1/APPL1/B2M/C3/CD244/DUSP10/EXOSC6/FADD/ICAM1/IL18/IL4R/JAK3/PDPK1/PTPN6/PTPRC/RAP1A/SMAD7/SNX4/STXBP1/TNFRSF4/TRAF6/AGER/AP1G1/APOA2/CADM1/CCL19/CD1D/CD226/CD36/CD80/FFAR2/FZD5/IFNG/IL12RB1/IL13/IL18R1/IL18RAP/IL1R1/IL7R/KLK3/LBP/LILRB1/NCR3/NFKBIZ/PTAFR/PT…
GO:0051235	maintenance of location	73/1648	327/18723	6.41411e-14	1.75484e-12	8.22786e-13	73	LEP/LYN/CALM1/LPL/CD4/ITPR3/ITPR1/PRKCE/HK1/CAV1/PRKD1/PTK2B/PLCG2/FGF2/NR1H2/ANK2/YWHAB/FTL/NFKBIA/SLC8A1/DRD1/CDK5/BAX/NFKBIB/DMD/ABL1/AKAP9/APOA1/C3/CCL21/CCR5/DDIT3/F2/FLNA/HAP1/HSPA5/HTT/ITGAV/LCK/MDFI/NFKB1/NR5A1/PAFAH1B1/PDPK1/PKD1/PLCG1/PRKACA/PSEN1/PTPN6/PTPRC/RYR1/SKP1/SNCA/SRGN/APOB/CCL19/CD19/CD36/CRY2/CXCL10/FBXW7/FFAR2/HTR2C/IL13/ITPR2/RASA3/RER1/SCIN/SORL1/SREBF2/TOPORS/TREM2/TWF2
GO:0042391	regulation of membrane potential	88/1648	434/18723	6.6959e-14	1.82365e-12	8.55046e-13	88	NTRK2/CALM1/GABRB1/BAD/ADORA2A/GNA14/JUP/PRKCZ/CCK/UBB/STX1A/ATP1B1/PRDX3/CNR1/BNIP3L/BIN1/CAV1/PTK2B/MEF2C/GABRR1/PARP1/PTN/GNA15/GNAQ/ANK2/GRIN2D/NEDD4/DRD4/DLG1/VCP/SLC8A1/SH3GL1/DLG4/CDK5/GSK3B/BAX/DMD/KCNQ1/CNTNAP1/ABL1/AKAP9/APP/BCL2L1/BID/CHRNA4/FLNA/FZD9/GRID2/GRM5/JUN/MAPK8IP2/MECP2/OPRD1/PSEN1/SHANK1/SMAD7/SNCA/SRC/SUMO1/WWP2/YWHAE/YWHAH/ADORA1/CACNA1D/CD36/CFTR/CHRM1/CHRND/CLIC1/FXYD1/…
GO:0048013	ephrin receptor signaling pathway	25/1648	51/18723	8.98487e-14	2.42511e-12	1.13705e-12	25	LYN/EPHB6/EFNA1/CHN1/EPHB3/EPHA3/EPHA1/EPHB4/EPHA2/NTRK1/EFNB2/FYN/GIT1/NCK1/PAK1/PTK2/RASA1/SRC/YES1/EPHA4/EPHA8/EPHB1/MMP9/NGEF/NTRK3
GO:0007568	aging	74/1648	339/18723	1.45047e-13	3.81239e-12	1.7875e-12	74	LEP/VCAM1/MME/SERPINE1/TRPC6/SPI1/MAPK8/CNR1/TGFB3/AMFR/NFE2L2/LIMS1/MAPK11/CDKN1A/WNT1/CAT/SERPING1/EDNRB/TGFBR2/FGF2/TACR3/MAPK1/PRNP/CREB1/RBL1/NFKB2/NTRK1/ING2/MAP2K6/PRKCD/ABL1/APP/B2M/CALCA/CASP7/GNAO1/GRB2/GRM5/HRAS/ICAM1/ID2/ILK/IRAK1/JUN/LRP1/MAP2K1/MAP2K7/MAPK14/MAPK3/NR5A1/PDGFRB/PSEN1/PTGS2/RELA/SNCA/SRF/TP53/AGER/CASP2/GHRHR/IGFBP1/IGFBP2/KCNMB1/MSH6/PAX2/PLA2R1/POLB/PPP1R9B/PTH1R/SL…
GO:0010632	regulation of epithelial cell migration	67/1648	292/18723	1.7671e-13	4.6044e-12	2.15885e-12	67	PIK3CB/EFNA1/GLUL/PRKCA/JUP/RHOB/BMPR2/BMP4/PRKCE/RIN2/PTPRR/ACVRL1/THBS1/PIK3CG/PRKD1/NFE2L2/PTK2B/PLCG2/MEF2C/HMGB1/TGFBR2/ITGA2/FGF2/PTN/TEK/EPHA2/NRP2/CSNK2B/RHOA/HDAC6/ABL1/BCAR1/CIB1/CXCL13/DUSP10/GADD45A/HBEGF/ITGA3/MACF1/MECP2/MET/NOTCH1/PDPK1/PFN1/PFN2/PLCG1/PRKD2/PROX1/PTGS2/PTK2/RAC1/SRC/AAMP/ADIPOR1/FBXW7/FGFBP1/FOXP1/IFNG/ITGB1BP1/KRIT1/MMP9/NF1/PDCD10/PTPRM/RTN4/SOX9/STAT5A
GO:0060402	calcium ion transport into cytosol	46/1648	160/18723	2.42556e-13	6.26586e-12	2.93785e-12	46	LYN/CALM1/ITPR3/ITPR1/PRKCE/CAV1/PRKD1/PTK2B/PLCG2/FGF2/ANK2/CALCR/GRIN2D/SLC8A1/PRNP/DRD1/BAX/DMD/ABL1/CCL21/CCR5/DDIT3/F2/FYN/HAP1/HTT/LCK/PDPK1/PLCG1/PRKACA/PTPN6/PTPRC/RAMP3/RYR1/SNCA/TRPC3/ADCYAP1R1/CCL19/CD19/CXCL10/HTR2C/IL13/ITPR2/MS4A1/RASA3/SLC8A3
GO:0045862	positive regulation of proteolysis	78/1648	372/18723	2.96706e-13	7.56726e-12	3.54803e-12	78	LYN/FN1/CEBPA/EFNA1/BAD/MMP14/CCK/FURIN/ANTXR1/CAV1/NFE2L2/PTK2B/TNIP1/HMGB1/FGFR4/F3/AIFM1/ROBO1/JAK2/TIMM17A/TANK/VCP/CTSD/PSMC6/SUMO2/BTRC/GSK3B/BAX/NLRC4/RHOA/MAPK12/ADRA2A/APP/ARRB1/AURKA/BID/CASP8/CSNK1A1/DIABLO/DISC1/FADD/FYN/GABARAP/HSPA1A/LCK/MBP/MDM2/MYC/NGFR/PLK1/PSEN1/PTK2/RBX1/SMAD3/SMAD7/SNCA/SRC/SUMO1/UBQLN1/AGER/AKIRIN2/BCL2L11/CASP2/COL4A3/DAPK1/EPHA4/F12/FBXW7/IFNG/MYH9/NCSTN/PD…
GO:0010038	response to metal ion	78/1648	373/18723	3.43681e-13	8.6553e-12	4.05818e-12	78	NDRG1/KIT/FABP4/AQP1/CEBPA/VCAM1/CALM1/CYBB/BAD/ITPR3/MAPK8/CLIC4/SYT1/CAV1/THBS1/TFAP2A/EGFR/NFE2L2/PTK2B/PLCG2/MEF2C/CAT/PARP1/PRKAA2/DLG2/CDH1/NEDD4/MAPK1/PRNP/CREB1/DLG4/HAAO/CPNE6/ANXA11/PPP2CA/ANXA7/APP/B2M/CASP3/CASP8/CHUK/CPNE2/HOMER1/HSPA5/ICAM1/JUN/MAPK3/MDM2/PCNA/PLSCR1/PTGS2/RYR1/SDC1/SNCA/SUMO1/SYT4/TRPC3/UBE2D3/XRCC4/APOBEC1/CASR/CCNB1/CD14/ECT2/GLRA2/IGFBP2/KCNMB1/MAP1LC3A/MMP9/NCS…
GO:0006887	exocytosis	75/1648	352/18723	3.64946e-13	9.11456e-12	4.27351e-12	75	LYN/KIT/CALM1/ADORA2A/F2RL1/APBA1/SPI1/STX1A/PTGDS/CNR1/SYTL2/SYT1/EXPH5/STAM/HCK/PIK3CG/BTK/ITGAM/LIN7B/CHMP2A/ITGB2/GIPC1/LLGL1/SDCBP/PRKCB/CDK5/HGS/GSK3B/RAB31/ARF1/ADRA2A/CBL/CCR1/GIT1/GNAI2/HAP1/IL4R/NAPA/NOTCH1/PAK1/PDPK1/PRKCG/PSEN1/RAB27A/RAB8A/RAP1A/SDC1/SNAP25/SNCA/SNX4/STX11/STX3/STXBP1/SYT4/TSG101/ANK1/AP1G1/CDK5R2/CFTR/EXOC5/HTR1B/IFNG/IL13/LAT/LIN7C/MYH9/PTAFR/RAB11FIP2/RAB9A/RAPGEF…
GO:0009896	positive regulation of catabolic process	94/1648	492/18723	3.83573e-13	9.54019e-12	4.47307e-12	94	PIK3CB/CEBPA/IGF1/EZR/BAD/FURIN/LDLR/PRKCE/BNIP3L/CAV1/PRKD1/NFE2L2/PTK2B/HMGB1/PRKAA2/HSP90AA1/SMURF2/CD81/NEDD4/INSR/STK11/VCP/ARNT/PSMC6/SUMO2/GSK3B/BAX/CNOT2/POLR2G/PRKCD/PIP4K2B/ADRA2A/APOA1/APP/AURKA/BID/CALCOCO2/CSNK1A1/CSNK2A1/DISC1/GABARAP/GNAI3/HSPA1A/HTT/IRS1/ITCH/LRP1/LRP2/LSM1/MAPK3/MDM2/NANOS1/PIP4K2A/PIP4K2C/PLK1/PSEN1/PTK2/RBX1/RDX/ROCK1/SMAD7/SNCA/SNX1/SUMO1/TRIM27/TRIM5/UBQLN1/V…
GO:0045088	regulation of innate immune response	55/1648	218/18723	4.52504e-13	1.11168e-11	5.2123e-12	55	LEP/LYN/TXK/A2M/SPI1/TLR8/IRF7/TYROBP/VAV1/HCK/PLCG2/HMGB1/SERPING1/PAK2/TYRO3/HSP90AA1/NR1H2/XRCC5/BIRC2/PSPC1/TRAFD1/NLRC4/APPL1/CASP8/CREBBP/DUSP10/EP300/FADD/FYN/IKBKB/PAK1/PLSCR1/POLR3F/PQBP1/PTPN6/SRC/TRAF6/TRIM5/XRCC6/AKIRIN2/AP1G1/CADM1/CD1D/CD226/CNOT7/FFAR2/IL18RAP/LBP/LILRB1/LRP8/MATR3/NCR3/NONO/PVR/TREM2
GO:0070588	calcium ion transmembrane transport	69/1648	312/18723	5.0538e-13	1.23153e-11	5.77423e-12	69	LYN/CALM1/ITPR3/TRPC6/ITPR1/ATP1B1/PRKCE/BIN1/PIK3CG/PRKD1/PTK2B/PLCG2/AHNAK/FGF2/P2RY12/ANK2/CALCR/GRIN2D/RGS9/DRD4/SLC8A1/PRNP/DRD1/CDK5/PSEN2/BAX/DMD/ABL1/ADRA2A/CACNA1A/CCL21/CCR5/DDIT3/F2/FYN/HAP1/HTT/ITGAV/LCK/PDPK1/PKD1/PLCG1/PRKACA/PSEN1/PTPN6/PTPRC/RAMP3/RYR1/SNCA/TRPC3/UBQLN1/VDAC1/YWHAE/CACNA1D/CCL19/CD19/CXCL10/DRD3/HTR2C/IL13/ITPR2/NOS1AP/OPRL1/OPRM1/RASA3/S100A1/SLC8A3/TRPC4/TRPC5
GO:0032102	negative regulation of response to external stimulus	84/1648	420/18723	5.50629e-13	1.32569e-11	6.21573e-12	84	LEP/HTRA1/LYN/LTF/IGF1/SERPINE1/AIF1/ADORA2A/NT5E/PDGFRA/A2M/CD9/CCK/FAP/FURIN/LDLR/TSPAN6/C5/CALCRL/THBS1/PRKG1/HCK/SERPING1/TYRO3/SEMA6A/FGF2/NR1H2/ROBO1/CDH5/IL2RA/TEK/WNT4/PSMB4/RTN4R/PTPRO/PLXNA3/DRD1/TRAFD1/PPM1B/PRKCD/UCN/APOA1/CXCL13/DUSP10/F2/FYN/GIT1/GPS2/GRID2/ITCH/MAPK14/NFKB1/NOTCH1/PLCG1/PLG/PTPRC/RB1/SIRPA/SMAD3/SRC/TARBP2/TNFRSF1A/YES1/ADORA1/APCS/CNOT7/DRD3/EPHA4/F12/GP1BA/IL13/K…
GO:0022411	cellular component disassembly	87/1648	443/18723	6.09206e-13	1.43797e-11	6.74213e-12	87	MMP1/DDR1/CALM1/PIK3R1/PRKCA/MMP14/F2RL1/CSNK2A2/FAP/DDR2/FURIN/CTSK/BNIP3L/TGFB3/GABARAPL2/ITGAM/FGFR4/AIFM1/MID1IP1/CHMP2A/HSPA8/INSR/CKAP5/VCP/SH3GL1/ADAMTS4/PRKCB/CTSG/SPTAN1/NDEL1/CDK5/SMARCD3/GSK3B/BAX/CFL1/SMARCA4/NES/HDAC6/SMARCC1/C3/CALCOCO2/CIB1/DCTN1/EPS8/GABARAP/HTT/IGF1R/LRP1/MAP1B/MAP1LC3B/MMP3/MYC/NAPA/PAFAH1B1/PLG/PLK1/RDX/SPTBN4/TGFBR1/TP53/TSG101/UBQLN1/UBQLN4/VDAC1/ACIN1/ATG9A/…
GO:0035249	synaptic transmission, glutamatergic	33/1648	92/18723	6.53749e-13	1.53109e-11	7.17878e-12	33	GLUL/ADORA2A/CNR1/SYT1/EGFR/PTK2B/MEF2C/DRD1/CDK5/NTRK1/UCN/DISC1/GRID2/GRM5/HOMER1/MAPK8IP2/NAPA/PSEN1/PTGS2/STXBP1/ADORA1/DRD3/GRIK1/GRIK3/GRM3/GRM4/GRM7/GRM8/HTR1B/NLGN2/NRXN1/OXTR/ROR2
GO:0002685	regulation of leukocyte migration	53/1648	210/18723	1.1857e-12	2.71357e-11	1.2723e-11	53	LYN/SERPINE1/AIF1/MMP14/F2RL1/CD9/C3AR1/IL27RA/SPI1/KITLG/C5/CRKL/THBS1/PTK2B/IL6R/HMGB1/SELP/PLCB1/ITGA2/PTN/P2RY12/CD81/MAPK1/RHOG/RHOA/APP/CCL21/CCR1/CREB3/CXCL13/FADD/ICAM1/MAPK3/MYD88/PTK2/RAC1/ADORA1/AGER/C5AR1/CCL19/CCL25/CCL7/CSF1R/CXCL10/CXCR3/EDN3/IL1R1/JAM2/JAM3/LBP/PTAFR/SMPD3/TREM2
GO:0034504	protein localization to nucleus	65/1648	290/18723	1.26508e-12	2.8734e-11	1.34724e-11	65	LEP/GLUL/PIK3R1/JUP/COL1A1/BMP4/HHEX/PRKD1/CDKN1A/IPO8/PARP1/KPNA2/TMEM98/CDH1/JAK2/MAGED1/NFKBIA/STK11/NF2/MAPK1/CDK5/GSK3B/HDAC3/PRKCD/NUP153/APPL1/E2F3/F2/FLNA/FYN/KPNB1/MAPK14/MDM2/MSX1/NGFR/NOTCH1/NR5A1/PIK3R2/PIN1/PLK1/PSEN1/PTGS2/SKP1/SMAD3/SRC/SUMO1/TP53/YWHAE/CD36/CRY2/DKC1/DMAP1/DTX3L/ECT2/GBP2/IFNG/IPO5/NUP50/PPP1R10/SIX1/SIX2/SOX9/TOPORS/TXNIP/ZBTB16
GO:0007015	actin filament organization	86/1648	442/18723	1.41028e-12	3.16734e-11	1.48506e-11	86	EZR/PIK3R1/AIF1/ARPC5/RHOB/F11R/F2RL1/IQGAP2/ACTG1/ELMO1/PRKCE/BIN1/TGFB3/TJP1/EPHA1/LPAR1/HCK/PTK2B/VASP/PAK2/MYO5A/RHPN2/PXN/JAK2/SORBS3/CALD1/NF2/WNT4/DLG1/ARPC4/SPTAN1/CDC42EP1/RHOG/CFL1/RHOA/PRKCD/ARF1/ABL1/ACTN1/APOA1/ARHGEF15/ARPC3/ARRB1/BCAR1/CCL21/EPS8/FLNA/GRB2/ICAM1/MET/NCK1/PAK1/PFN1/PFN2/PROX1/RAC1/RASA1/RDX/ROCK1/S1PR1/SHANK1/SMAD3/SPTBN4/SRC/SRF/TGFBR1/TRIM27/ACTR2/CAPZA1/DIAPH2/EN…
GO:0030100	regulation of endocytosis	53/1648	211/18723	1.45045e-12	3.23343e-11	1.51604e-11	53	PIK3CB/CALM1/SERPINE1/F2RL1/EPHA3/STON2/BIN1/CAV1/PRKD1/PLCG2/CD63/ITGA2/NR1H2/INSR/DRD4/SH3GL1/DLG4/SDCBP/RAB31/ARF1/RAB5B/ABL1/AP2A1/AP2M1/APPL1/ARRB1/AXL/B2M/C3/CBL/CCL21/ITGAV/LRP1/NTF3/RAC1/ROCK1/SH3GL2/SNCA/SRC/SYT4/TSG101/UNC119/CCL19/CD14/CD151/CD36/DRD3/LILRB1/LRSAM1/RUFY2/SMPD1/TF/TREM2
GO:0008217	regulation of blood pressure	49/1648	186/18723	1.51839e-12	3.36e-11	1.57539e-11	49	LEP/MME/COL1A2/AGTR1/BMPR2/F11R/F2RL1/CNR1/ACVRL1/POMC/EDNRB/LNPEP/NPPB/ADRA1D/TACR3/ACE2/PTPRO/CTSG/NAV2/KCNQ1/RHOA/UCN/AR/CALCA/ID2/MECP2/PTGS2/SMAD3/ADORA1/ADRA1B/ADRA2B/AVPR1A/AVPR2/DRD3/DRD5/EDN3/KLK1/KLK3/LRP5/MC3R/NPR1/NPY/OPRL1/OXTR/PTAFR/RAMP2/REN/SNX5/TAC3
GO:0050764	regulation of phagocytosis	33/1648	95/18723	1.84095e-12	4.00025e-11	1.87558e-11	33	IL2RB/FCER1G/F2RL1/HCK/PLCG2/HMGB1/ITGA2/RAB31/APOA1/APPL1/C3/CSK/IL2RG/ITGAV/LRP1/PLSCR1/PRKCG/PRTN3/PTPRC/RAB27A/RAP1A/SIRPA/TGM2/APOA2/CD36/IFNG/IL15RA/MERTK/PTPRJ/PTX3/SYT7/TREM2/TUB
GO:0034109	homotypic cell-cell adhesion	32/1648	90/18723	1.9243e-12	4.16632e-11	1.95345e-11	32	LYN/PIK3CB/FN1/PRKCA/JUP/PDGFRA/F11R/CD9/ACTG1/PTPRU/GATA1/PRKG1/PIK3CG/TYRO3/ACTB/P2RY12/JAK2/VCL/PRKCD/FLNA/ILK/JAK1/PRKCQ/PTPN6/RDX/STXBP1/TLN1/CLIC1/GP1BA/MEGF11/MPL/MYH9
GO:0021700	developmental maturation	63/1648	280/18723	2.34931e-12	5.01436e-11	2.35107e-11	63	LEP/LTF/CEBPA/IGF1/NRCAM/ACVRL1/PTK2B/BTK/CD63/CDKN1A/WNT1/EDNRB/CTNNB1/YWHAZ/MAEA/CDH5/PLXNB1/DLG4/CBFB/SOX10/RHOA/AP1M1/APP/ARHGEF15/AURKA/AXL/C3/CCL21/DDIT3/DISC1/FGFR3/MAP1B/MECP2/PFN1/PRKACA/RB1/RYR1/S1PR1/SHANK1/SIX3/SOX8/SPTBN4/STXBP1/SYT4/AP1G1/CCL19/CCNB1/CDK5R2/CFTR/EPHA8/FZD5/GHRHR/HES1/LYL1/NRXN1/PAX2/PTH1R/PTPRN/REN/RERE/RND1/SEMA4D/ZBTB16
GO:0051952	regulation of amine transport	32/1648	91/18723	2.71984e-12	5.72402e-11	2.6838e-11	32	LEP/OPRK1/ADORA2A/CCK/STX1A/CNR1/SYT1/ADRA2C/P2RY12/DRD4/ACE2/DRD1/TRH/ADRA2A/CHRNA4/PSEN1/RGS2/SNCA/STXBP1/SYT4/ADORA1/ADRA2B/ARL6IP1/AVPR1A/DRD3/GRM7/HTR1B/KCNA2/OXTR/SNCG/SYT7/TACR2
GO:0035296	regulation of tube diameter	41/1648	141/18723	3.20247e-12	6.55636e-11	3.07405e-11	41	LEP/ADORA2A/AGTR1/P2RY2/BMPR2/F2RL1/CAV1/PRKG1/EGFR/ADRA2C/EDNRB/NPPB/ADRA1D/SLC8A1/ACE2/DRD1/RHOA/UCN/ADRA2A/CALCA/HTR1D/ICAM1/PTGS2/RGS2/ROCK1/ADCY6/ADORA1/ADRA1B/ADRA2B/AVPR1A/AVPR2/BDKRB2/CASR/DRD5/EDN3/HTR1A/HTR1B/ITGB1BP1/KCNMB1/NPR1/OXTR
GO:0097746	regulation of blood vessel diameter	41/1648	141/18723	3.20247e-12	6.55636e-11	3.07405e-11	41	LEP/ADORA2A/AGTR1/P2RY2/BMPR2/F2RL1/CAV1/PRKG1/EGFR/ADRA2C/EDNRB/NPPB/ADRA1D/SLC8A1/ACE2/DRD1/RHOA/UCN/ADRA2A/CALCA/HTR1D/ICAM1/PTGS2/RGS2/ROCK1/ADCY6/ADORA1/ADRA1B/ADRA2B/AVPR1A/AVPR2/BDKRB2/CASR/DRD5/EDN3/HTR1A/HTR1B/ITGB1BP1/KCNMB1/NPR1/OXTR
GO:0003002	regionalization	70/1648	331/18723	3.25335e-12	6.63793e-11	3.1123e-11	70	BHLHE40/PITX2/BMPR2/BMP4/FKBP8/HHEX/CRKL/PBX1/ACVRL1/MEF2C/PCSK6/ITGAM/WNT1/SMAD6/CTNNB1/HOXA11/FGF2/ROBO1/PAX6/DVL2/OTX1/NRP2/FOXA2/SMARCD3/ACVR1/ACVR2A/AR/AURKA/C3/DDIT3/EP300/GATA4/KAT2A/LRP2/MDFI/MEOX1/MLLT3/MSX1/NOTCH1/PRKACA/PSEN1/RING1/SIX3/SMAD3/SRF/TGFBR1/TP53/ACVR2B/FGFR2/FZD5/GLI1/HES1/HHIP/HIPK1/HOXB2/HOXB6/LHX3/LRP5/MTF2/PAX2/PCDH8/PLXNA2/PTCH1/ROR2/SEMA3F/SIX1/SIX2/WNT7B/WT1/ZBTB16
GO:0009755	hormone-mediated signaling pathway	49/1648	190/18723	3.56466e-12	7.17582e-11	3.3645e-11	49	ESRRG/BMP4/NCOR2/PRLR/SSTR1/CLOCK/PARP1/JAK2/NEDD4/PMEPA1/BRCA1/CSNK2B/TRH/CNOT2/RHOA/SMARCA4/HDAC6/APPL1/AR/EP300/HDAC1/NCOA1/NCOR1/NR3C1/NR5A1/PAK1/PTGES3/RXRA/RXRB/SAFB/SRC/SST/SSTR5/UBE3A/YWHAH/ADIPOR1/CRHR2/CRY2/ESR2/FOXP1/FSHR/GHRHR/LHCGR/NR2E3/PPP5C/REN/RXFP1/SSTR4/THRB
GO:1903522	regulation of blood circulation	59/1648	256/18723	4.05989e-12	8.11843e-11	3.80646e-11	59	LEP/CALM1/AGTR1/JUP/BMPR2/ATP1B1/BIN1/PTGER2/CAV1/PIK3CG/EGFR/ADRA2C/ANK2/JAK2/ADRA1D/TACR3/DLG1/SLC8A1/ACE2/DMD/KCNQ1/RHOA/UCN/ADRA2A/AKAP9/CALCA/FLNA/GATA4/GNAO1/HBEGF/HDAC4/ICAM1/MDM2/PRKACA/PTGS2/RGS2/SMAD7/SPTBN4/YWHAE/ABCC9/ADORA1/ADRA1B/ADRA2B/AGER/AVPR1A/AVPR2/BDKRB2/CACNA1D/CASR/EDN3/FXYD1/HTR1A/MC3R/MYL2/NOS1AP/OXTR/S100A1/SLC8A3/THRB
GO:0003018	vascular process in circulatory system	60/1648	263/18723	4.22116e-12	8.38519e-11	3.93153e-11	60	LEP/ADORA2A/AGTR1/SLC2A1/P2RY2/BMPR2/F2RL1/TJP1/CAV1/PRKG1/EGFR/ADRA2C/EDNRB/NPPB/CDH5/TEK/ADRA1D/INSR/SLC8A1/ACE2/DRD1/RHOA/UCN/ADRA2A/CALCA/HTR1D/ICAM1/LRP1/LRP2/PTGS2/RGS2/ROCK1/SH3GL2/SLC9A3R1/SRC/YES1/ABCB1/ABCC9/ADCY6/ADORA1/ADRA1B/ADRA2B/AGER/AVPR1A/AVPR2/BDKRB2/CASR/CD36/DRD5/EDN3/HTR1A/HTR1B/ITGB1BP1/KCNMB1/LEPR/NPR1/OXTR/PTPRJ/RAMP2/TACR2
GO:0042176	regulation of protein catabolic process	78/1648	391/18723	4.30727e-12	8.5281e-11	3.99854e-11	78	CEBPA/EFNA1/EZR/CSNK2A2/UBB/FURIN/LDLR/EEF1A1/CAV1/EGFR/GABARAPL2/NFE2L2/PTK2B/WNT1/HSP90AA1/CDH1/SMURF2/CD81/NEDD4/VCP/GIPC1/SDCBP/PSMC6/SUMO2/BTRC/HGS/GSK3B/SMARCC1/ADRA2A/AURKA/CSNK1A1/CSNK2A1/DISC1/FLNA/FYN/GABARAP/GNA12/HSPA1A/ITCH/LRP1/LRP2/MAD2L1/MDM2/PIN1/PKD1/PLK1/PRKACA/PRKCG/PSEN1/PTK2/RBX1/RDX/RELA/ROCK1/SMAD3/SMAD7/SNCA/SNRNP70/SNX1/SUMO1/UBE3A/UBQLN1/UBQLN4/WWP1/WWP2/DDB1/EPHA4/FBXW…
GO:0050807	regulation of synapse organization	52/1648	211/18723	5.17452e-12	1.02116e-10	4.78788e-11	52	NTRK2/PTPRD/IL1RAP/EFNA1/EPHB3/TUBA1A/MEF2C/YWHAZ/PTN/HSPA8/NEDD4/VCP/NRP2/CAPRIN1/PRNP/PTPRO/CDK5/NTRK1/CFL1/RHOA/ABL1/APP/ARHGEF15/DCTN1/DISC1/FYN/GRID2/HOMER1/MAPK14/PAFAH1B1/SNCA/SRGN/TUBB/UBE3A/ACTR2/DNM3/EPHA4/EPHB1/IL10RA/LILRB2/LRP8/NGEF/NLGN2/NRXN1/NTRK3/OXTR/PCDH8/SEMA3F/SEMA4D/SIX1/TREM2/UBE2V2
GO:0009914	hormone transport	66/1648	306/18723	5.38306e-12	1.04856e-10	4.91636e-11	66	LEP/LYN/OPRK1/GLUL/BAD/AGTR1/STX1A/TCF7L2/PRKCE/CNR1/EGFR/DYNLL1/POMC/BTK/PHPT1/CLOCK/INHBB/PFKM/JAK2/HNF4A/CREB1/FOXA2/TRH/KCNQ1/UCN/ADRA2A/HDAC1/HNF1A/IRS1/LRP1/RAB1A/RAC1/RAF1/SNAP25/SNX4/SSTR5/TTR/ADORA1/CASR/CFTR/CRY2/CRYM/EDN3/FFAR1/FFAR2/GALR1/GHRHR/GRP/HTR1A/HTR2C/IFNG/LRP5/LTBP4/MAFA/NLGN2/PTPRN/PTPRN2/RAB11FIP2/RAPGEF4/REN/RIMS2/SMPD3/SYT7/TACR2/TFAP2B/UCP2
GO:0060193	positive regulation of lipase activity	27/1648	69/18723	7.54251e-12	1.45069e-10	6.80182e-11	27	KIT/AGTR1/TXK/PDGFRA/PRKCZ/PLCB2/LPAR1/EGFR/FGF2/GNA15/NR1H2/GNAQ/P2RY12/RHOA/APOA1/FGFR3/GNA13/HRAS/PDGFRB/PDPK1/ADCYAP1R1/AVPR1A/C5AR1/FGFR2/LPAR2/PLAA/PTAFR
GO:0030323	respiratory tube development	47/1648	181/18723	7.5439e-12	1.45069e-10	6.80182e-11	47	CEBPA/MME/MYCN/PDGFRA/MMP14/BMPR2/BMP4/TGFB3/ITGB6/EGFR/SAV1/HMGB1/CTNNB1/TGFBR2/YWHAZ/FGF2/PTN/MAPK1/CREB1/CELSR1/AP3B1/EIF4EBP1/EP300/ITGA3/MAP2K1/MAPK3/NOTCH1/PDGFRB/PKD1/PROX1/PTGES3/SRF/TRAF4/FBXW7/FGFR2/GLI1/HES1/HHIP/IL13/LAMA1/LHX3/RXFP1/SMPD3/SOX9/THRB/WNT7B/ZFPM2
GO:0002064	epithelial cell development	53/1648	220/18723	8.30338e-12	1.5866e-10	7.43905e-11	53	FLNB/EZR/BAD/PODXL/F11R/VIM/F2RL1/BMP4/CXCR4/SFN/TJP1/CLIC4/EXPH5/CDKN1A/CLOCK/NOTCH4/PLCB1/CDH5/PAX6/ARID4A/EPHA2/HNF4A/VCL/NTRK1/GSK3B/KCNQ1/ONECUT1/AR/FLNA/ICAM1/IKBKB/MET/MYD88/NOTCH1/PAFAH1B1/PDPK1/PROX1/RAP1A/RDX/ROCK1/SDC1/SIX3/SLC9A3R1/SOX8/SRC/TNFRSF1A/MYO7A/PRDM1/S1PR2/SOX9/ST14/WNT5B/WNT7B
GO:0019216	regulation of lipid metabolic process	69/1648	331/18723	9.34572e-12	1.74695e-10	8.19088e-11	69	LEP/LYN/KIT/AGTR1/PDGFRA/PDK1/LDLR/PRKCE/CNR1/VAV3/CAV1/PIK3CG/PRKD1/PTK2B/PLCG2/PPP2R5A/FGFR4/MID1IP1/FGF2/NR1H2/P2RY12/CAPN2/CD81/TEK/WNT4/BRCA1/HNF4A/CREB1/PSAP/PRKCD/PIP4K2B/ARF1/ADRA2A/APOA1/C3/CCL21/F2/FGFR3/GPS2/ID2/IRS1/NCOR1/NFKB1/NR5A1/PDGFRB/PIP4K2A/PIP4K2C/PROX1/PTGS2/PTK2/SNCA/SRC/ADIPOR1/ADORA1/ALK/APOA2/APOB/AVPR1A/CCL19/CD19/EPHA8/FBXW7/HTR2C/IFNG/PDE3B/SORL1/SOX9/TREM2/WDTC1
GO:0060560	developmental growth involved in morphogenesis	55/1648	234/18723	9.54961e-12	1.77666e-10	8.33014e-11	55	FN1/DDR1/NRCAM/BMPR2/PRKCZ/USP9X/BMP4/CXCR4/SYT1/CTNNB1/TGFBR2/SEMA6A/HSP90AA1/STK11/NRP2/RTN4R/PLXNA3/CPNE6/VCL/NDEL1/CDK5/GSK3B/HDAC6/ABL1/APP/AURKA/DISC1/DPYSL2/ILK/LRP1/MACF1/MAP1B/NOTCH1/PAFAH1B1/PAK1/S1PR1/SH3GL2/SRF/SYT4/FGFR2/GOLGA4/ITSN2/PLAA/RIMS2/RND2/RTN4/SALL1/SEMA3F/SEMA4D/SEMA5B/SIX1/SOX9/TRPC5/TWF2/WNT7B
GO:0031331	positive regulation of cellular catabolic process	82/1648	427/18723	9.56365e-12	1.77666e-10	8.33014e-11	82	PIK3CB/CEBPA/IGF1/EZR/BAD/FURIN/LDLR/BNIP3L/CAV1/PRKD1/NFE2L2/PTK2B/HMGB1/PRKAA2/HSP90AA1/CD81/INSR/STK11/VCP/ARNT/PSMC6/SUMO2/GSK3B/BAX/CNOT2/POLR2G/PRKCD/PIP4K2B/ADRA2A/APOA1/APP/AURKA/BID/CALCOCO2/CSNK1A1/DISC1/GABARAP/GNAI3/HSPA1A/HTT/IRS1/ITCH/LRP1/LRP2/LSM1/MAPK3/MDM2/NANOS1/PIP4K2A/PIP4K2C/PLK1/PSEN1/PTK2/RBX1/RDX/ROCK1/SMAD7/SNCA/SUMO1/TRIM27/TRIM5/UBQLN1/VDAC1/BCL2L11/CNOT7/DAPK1/DIS3L2/…
GO:0001649	osteoblast differentiation	54/1648	229/18723	1.28811e-11	2.34234e-10	1.09824e-10	54	LIMD1/LTF/CEBPA/IGF1/DLX5/COL1A1/BMPR2/DDR2/BMP4/CLTC/PRKD1/MEF2C/IL6R/CLEC5A/MAPK11/CAT/SMAD6/CTNNB1/CEBPB/FGF2/EPHA2/SMAD1/WNT4/MAP2K6/CBFB/ACVR1/ACVR2A/HDAC4/ILK/MAPK14/NOTCH1/PDLIM7/PRKACA/PTK2/SMAD3/SMAD5/SOX8/SYNCRIP/VCAN/ACVR2B/CLIC1/FBL/FGFR2/FZD1/GLI1/GPNMB/LRP5/NF1/PTCH1/PTH1R/RRBP1/SEMA4D/SOX9/WNT7B
GO:0043087	regulation of GTPase activity	71/1648	348/18723	1.34396e-11	2.42922e-10	1.13898e-10	71	NTRK2/CHN1/EPHB3/F11R/F2RL1/IQGAP2/EPHA3/ARHGAP9/VAV1/CRKL/EPHA1/VAV3/PRKG1/PTK2B/LIMS1/PLXNB1/PLXND1/EPHA2/DVL2/RASGRF1/WNT4/RTN4R/PLXNA3/NDEL1/POLDIP2/RHOG/NTRK1/GSK3B/ARHGEF15/ARRB1/BCR/CCL21/CCL22/CXCL13/DVL3/ERBB2/EZH2/GNAO1/HRAS/ICAM1/MET/NTF3/PAFAH1B1/PIN1/PRTN3/PTK2/RAP1A/RASA1/RDX/S1PR1/TGM2/CAV2/CCL16/CCL17/CCL19/CCL25/CCL7/ECT2/EIF5/EPHA4/ITGB1BP1/NF1/NGEF/NTRK3/PLXNA2/PTPRN2/RAB11FIP2…
GO:0071868	cellular response to monoamine stimulus	34/1648	107/18723	1.49161e-11	2.63285e-10	1.23445e-10	34	GNA14/HTR1F/GNA15/RGS9/DRD4/MAPK1/GNB1/DRD1/GSK3B/KCNQ1/ABL1/APP/FLNA/GNAI3/GNAO1/HTR1D/MAPK3/PRKACA/SLC9A3R1/SNCA/TGM2/ADCY6/ALK/CAV2/CHRM1/CHRM4/DRD3/DRD5/HTR1A/HTR1B/HTR2C/HTR3A/NCSTN/PRMT5
GO:2000379	positive regulation of reactive oxygen species metabolic process	28/1648	76/18723	1.72142e-11	2.99458e-10	1.40406e-10	28	LEP/AGTR1/F2RL1/TYROBP/THBS1/EGFR/NFE2L2/PTK2B/PLCG2/ITGAM/CDKN1A/TGFBR2/ITGB2/TLR6/ACE2/PRKCD/F2/GADD45A/GNAI2/GNAI3/GRB2/HDAC4/MAPK14/PDGFRB/RAB27A/SNCA/TP53/CD36
GO:0002263	cell activation involved in immune response	61/1648	279/18723	1.88995e-11	3.26885e-10	1.53266e-10	61	LYN/KIT/CD28/PRKCZ/FCER1G/F2RL1/IL27RA/SPI1/PTGDS/TYROBP/PRKCE/PIK3CG/PTK2B/PLCG2/IL6R/BTK/ITGAM/HMGB1/TMEM98/ITGB2/CD81/IRF8/DNASE1/ABL1/APP/CBL/CD244/EXOSC6/ICAM1/IL18/IL4R/JAK3/LRP1/MYD88/PDPK1/PSEN1/PTPRC/RAB27A/SMAD7/SNX4/STXBP1/TP53/AP1G1/CCL19/CD19/CD80/FOXP1/GBF1/IFNG/IL12RB1/IL13/IL18R1/ITGAL/LAT/LBP/LILRB1/MSH6/NFKBIZ/PTAFR/STAT6/TREM2
GO:0050803	regulation of synapse structure or activity	52/1648	218/18723	1.94575e-11	3.35572e-10	1.57338e-10	52	NTRK2/PTPRD/IL1RAP/EFNA1/EPHB3/TUBA1A/MEF2C/YWHAZ/PTN/HSPA8/NEDD4/VCP/NRP2/CAPRIN1/PRNP/PTPRO/CDK5/NTRK1/CFL1/RHOA/ABL1/APP/ARHGEF15/DCTN1/DISC1/FYN/GRID2/HOMER1/MAPK14/PAFAH1B1/SNCA/SRGN/TUBB/UBE3A/ACTR2/DNM3/EPHA4/EPHB1/IL10RA/LILRB2/LRP8/NGEF/NLGN2/NRXN1/NTRK3/OXTR/PCDH8/SEMA3F/SEMA4D/SIX1/TREM2/UBE2V2
GO:1903034	regulation of response to wounding	44/1648	167/18723	2.06994e-11	3.55971e-10	1.66903e-10	44	SERPINE1/PDGFRA/F2RL1/CD9/FAP/ACTG1/CXCR4/PRKCE/MYLK/CAV1/THBS1/PRKG1/NFE2L2/HMGB1/SERPING1/F3/TNFRSF12A/FGF2/PTN/WNT4/RTN4R/FOXA2/NDEL1/PRKCD/ADRA2A/F2/FLNA/GIT1/HBEGF/HRAS/LRP1/MAP2K1/PLG/PTK2/SMAD3/APCS/CD36/EPHA4/F12/GP1BA/KREMEN1/MYOZ1/PLAU/THBD
GO:0050678	regulation of epithelial cell proliferation	75/1648	381/18723	2.18318e-11	3.73311e-10	1.75033e-10	75	LEP/HTRA1/IGF1/DLX5/GLUL/BAD/TGFBR3/AGTR1/PRKCA/BMPR2/BMP4/TCF7L2/SFN/FZD7/ACVRL1/CAV1/THBS1/PRKD1/EGFR/MEF2C/SAV1/HMGB1/EDNRB/F3/CTNNB1/FGF2/PTN/ROBO1/PAX6/TEK/MAGED1/STK11/DLG1/NRP2/ARNT/BAX/AR/B2M/DUSP10/ERBB2/HRAS/MYC/NGFR/NME1/NOTCH1/NR4A1/PDPK1/PLCG1/PRKD2/PROX1/RB1/SMAD3/TGFBR1/C5AR1/CAV2/COL4A3/DEAF1/FBXW7/FGFBP1/FGFR2/GLI1/HES1/KRIT1/NF1/PAX2/PDCD10/PTCH1/PTPRM/PTPRN/RTN4/SIX1/SOX9/STAT1…
GO:0033627	cell adhesion mediated by integrin	27/1648	72/18723	2.44194e-11	4.152e-10	1.94673e-10	27	LYN/SERPINE1/EFNA1/ITGA5/PODXL/CRKL/ITGB6/PIK3CG/ITGA2/ITGB2/P2RY12/EPHA2/CCL21/CD3E/CIB1/CXCL13/ICAM1/ITGAV/PTK2/PTPN6/EPHA8/ITGB1BP1/ITGB4/ITGB7/JAM3/PDE3B/PLAU
GO:0045216	cell-cell junction organization	49/1648	200/18723	2.65867e-11	4.46998e-10	2.09582e-10	49	PRKCA/JUP/F11R/F2RL1/CD9/ACTG1/TGFB3/TJP1/CAV1/PARD3/LIMS1/PAK2/CTNNB1/ACTB/CDH1/CDH5/ANK2/EPHA2/NF2/DLG1/ACE2/PTPRO/VCL/RHOA/CNTNAP1/CSK/CTNND2/FLNA/IKBKB/MPDZ/PRKACA/PRTN3/RDX/ROCK1/SMAD3/SMAD7/SRC/SRF/TGFBR1/TLN1/CDH24/CSF1R/ECT2/EPHA4/FZD5/HIPK1/JAM3/NLGN2/RAMP2
GO:0032535	regulation of cellular component size	75/1648	383/18723	2.83457e-11	4.72612e-10	2.21592e-10	75	AQP1/FN1/EZR/NRCAM/ARPC5/BMPR2/F2RL1/IQGAP2/PRKCE/VAV1/BIN1/VAV3/HCK/PTK2B/VASP/SEMA6A/DLG1/ARPC4/CREB1/RTN4R/PLXNA3/SPTAN1/CDC42EP1/NDEL1/CDK5/GSK3B/RHOA/PRKCD/UCN/ARF1/ABL1/AP2M1/ARPC3/CCL21/DISC1/DPYSL2/EPS8/GRB2/ICAM1/ILK/LRP1/MACF1/MAP1B/NCK1/PAFAH1B1/PAK1/PFN1/PFN2/RAC1/RASA1/RDX/SLC9A3R1/SPTBN4/SRF/TRIM27/ACTR2/CAPZA1/GOLGA4/IL7R/RAB22A/RND2/RTN4/SCIN/SCTR/SEMA3F/SEMA4D/SEMA5B/SPTA1/SPTBN2…
GO:0032409	regulation of transporter activity	65/1648	310/18723	2.87221e-11	4.77565e-10	2.23914e-10	65	CALM1/RASGRF2/FXYD3/TRPC6/ATP1B1/PRKCE/CAV1/PTK2B/PLCG2/MEF2C/AHNAK/ACTB/ANK2/NEDD4/RGS9/RASGRF1/DRD4/DLG1/ACE2/PRNP/DLG4/CDK5/DMD/KCNQ1/PRKCD/ACTN4/ADRA2A/AKAP9/APP/GRM5/HAP1/HOMER1/HTT/MAPK8IP2/MINK1/PRKACA/RXRA/SHANK1/SLC9A3R1/SNCA/SUMO1/UBQLN1/WWP2/YWHAE/YWHAH/ABCB1/APOA2/CACNA1D/CFTR/CTSS/DAPK1/DRD3/FXYD1/FXYD6/HTR3A/IFNG/MMP9/NLGN2/NOS1AP/OPRL1/OPRM1/PTAFR/S100A1/STOM/TREM2
GO:0048771	tissue remodeling	45/1648	175/18723	3.00149e-11	4.94958e-10	2.32069e-10	45	LEP/PRKCA/MMP14/BMPR2/DDR2/CTSK/TGFB3/TNFRSF11A/ACVRL1/CAV1/EGFR/PTK2B/MEF2C/CTNNB1/PTN/EPHA2/NCDN/BAX/AXL/CALCA/CSK/FLNA/IL18/MDM2/PLG/RAC1/ROCK1/RUNX1/S1PR1/SRC/TGM2/TP53/TRAF6/ACVR2B/CSF1R/GPNMB/HTR1B/LEPR/LRP5/MITF/NF1/PTH1R/SYT7/TF/TIE1
GO:0042698	ovulation cycle	26/1648	68/18723	3.41534e-11	5.60134e-10	2.62628e-10	26	LEP/OPRK1/GABRB1/PDGFRA/NCOR2/TGFB3/EGFR/TYRO3/PTN/MAP2K6/ARRB1/AXL/CASP3/HSPA5/NCOA1/NR5A1/PCNA/SRC/CASP2/FSHR/LHCGR/OPRL1/OPRM1/OXTR/PTPRN/PTX3
GO:0007548	sex differentiation	60/1648	276/18723	3.54276e-11	5.76145e-10	2.70135e-10	60	LEP/KIT/PDGFRA/MMP14/UBB/KITLG/CRKL/GATA1/PBX1/TLR3/TYRO3/CTNNB1/INHBB/HOXA11/CEBPB/ARID4A/WNT4/HNF4A/NTRK1/ING2/BAX/ACVR2A/AR/ARRB1/AXL/BCL2L1/CASP3/CBL/EIF2S2/FLNA/GATA4/HSPA5/ICAM1/LRP2/NCOA1/NR5A1/PDGFRB/PKD1/SDC1/SMAD5/SOX8/SRC/TGFBR1/UBE3A/ADCYAP1R1/AMHR2/BCL2L11/CASP2/CNTFR/FSHR/LHCGR/MERTK/PTPRN/PTX3/REN/ROR2/SALL1/SOX9/WT1/ZFPM2
GO:0031099	regeneration	48/1648	198/18723	6.29758e-11	9.81998e-10	4.60425e-10	48	IGF1/TGFBR3/TXK/CD9/CSNK2A2/PTPRU/FZD7/MAPK8IP3/EGFR/CDKN1A/WNT1/TGFBR2/CEBPB/PTN/JAK2/CD81/RTN4R/CSNK2B/NDEL1/APOA1/AURKA/AXL/DUSP10/EZH2/FLNA/FZD9/GATA4/LRP1/MAP1B/MAP2K1/NOTCH1/PCNA/RAP1A/RUNX1/APOA2/C5AR1/CCNB1/EPHA4/GLI1/IGF2R/IGFBP1/JAM3/KREMEN1/MYOD1/MYOZ1/PRMT5/PTCH1/UCP2
GO:0043112	receptor metabolic process	43/1648	166/18723	6.35565e-11	9.88492e-10	4.63471e-10	43	EZR/FCER1G/CD9/FURIN/CALCRL/CLTC/CAV1/PLCG2/CD63/ITGB2/CD81/NEDD4/INSR/DRD4/DLG4/SDCBP/CDK5/RAB31/ARF1/AP2M1/ARRB1/GPRASP1/GRB2/ITCH/LRP1/NTF3/PSEN1/RAMP3/SNAP25/SNCA/SNX1/ARR3/CD36/DNM3/DRD3/DTX3L/FNTA/HTR1B/LILRB1/PLEKHJ1/RAMP1/RAMP2/SORL1
GO:0150115	NA	32/1648	101/18723	6.42032e-11	9.95977e-10	4.6698e-10	32	FN1/PIK3R1/MMP14/EPHA3/ACTG1/ACVRL1/THBS1/PTK2B/LIMS1/ITGA2/TEK/WNT4/VCL/POLDIP2/RHOA/ABL1/ACTN1/BCR/LRP1/MACF1/PDPK1/PTK2/RAC1/ROCK1/SMAD3/SRC/TLN1/TRIP6/ITGB1BP1/ITGB4/PTPRA/PTPRJ
GO:0031667	response to nutrient levels	86/1648	474/18723	6.6058e-11	1.02212e-09	4.79236e-10	86	LEP/TRIM24/VCAM1/STC2/CYBB/GLUL/LPL/SLC2A1/COL1A1/BMPR2/CCK/MAPK8/LDLR/CNR1/PRKD1/EGFR/GABARAPL2/NFE2L2/POMC/SSTR1/CDKN1A/CAT/GAST/TGFBR2/INHBB/AIFM1/PRKAA2/ITGA2/PTN/NR1H2/HSPA8/WNT4/MAPK1/SLC8A1/FOXA2/MGMT/NTRK1/SETDB1/UCN/EIF2AK1/APOA1/CBL/CD3E/DDIT3/EIF4EBP1/GABARAP/GATA4/GNAI2/HSPA5/ICAM1/JUN/KAT2A/KRT18/MAP1B/MAP1LC3B/MAPK3/MDM2/NCOA1/PRKCG/PROX1/PTGS2/RELA/SRC/SRF/SST/TP53/CASR/COMT/CXCL10…
GO:0031623	receptor internalization	34/1648	113/18723	8.02773e-11	1.22637e-09	5.75003e-10	34	EZR/FCER1G/CD9/CALCRL/CLTC/CAV1/PLCG2/CD63/ITGB2/CD81/NEDD4/INSR/DRD4/DLG4/SDCBP/RAB31/ARF1/AP2M1/ARRB1/GRB2/LRP1/NTF3/RAMP3/SNAP25/SNCA/SNX1/ARR3/CD36/DNM3/DRD3/HTR1B/LILRB1/RAMP1/RAMP2
GO:0048588	developmental cell growth	53/1648	234/18723	9.98266e-11	1.4984e-09	7.02547e-10	53	FN1/IGF1/DDR1/NRCAM/BMPR2/PRKCZ/USP9X/CXCR4/SYT1/CTNNB1/TGFBR2/SEMA6A/HSP90AA1/STK11/NRP2/RTN4R/PLXNA3/CPNE6/VCL/NDEL1/CDK5/GSK3B/HDAC6/ABL1/APP/AURKA/DISC1/DPYSL2/GATA4/ILK/LRP1/MACF1/MAP1B/PAFAH1B1/PAK1/PIN1/RGS2/SH3GL2/SMAD7/SRF/SYT4/GOLGA4/ITSN2/PLAA/RIMS2/RND2/RTN4/SEMA3F/SEMA4D/SEMA5B/SOX9/TRPC5/TWF2
GO:0051051	negative regulation of transport	85/1648	470/18723	1.01193e-10	1.51513e-09	7.10393e-10	85	LEP/OPRK1/CALM1/SPI1/EPHA3/PRKCE/CNR1/BIN1/CAV1/THBS1/PRKD1/PTK2B/ERBB3/ADRA2C/HMGB1/INHBB/NR1H2/P2RY12/NEDD4/DRD4/ERP29/DLG4/SDCBP/PRKCB/CDK5/TRH/PEA15/UCN/NUP153/ADRA2A/APPL1/CSK/GNAI2/GNAO1/HDAC1/ICAM1/IRS1/ITGAV/MAP1B/NFKB1/NOTCH1/PLSCR1/PRTN3/PTGS2/RAC1/RAP1A/RGS2/SIRPA/SLC9A3R1/SNCA/SUMO1/SYT4/TNFRSF1A/TRIM27/UBQLN1/UNC119/VDAC1/WWP2/YWHAE/YWHAQ/ADORA1/ADRA2B/APOA2/ARHGAP1/AVPR2/CD36/COMT/C…
GO:0031644	regulation of neurological system process	39/1648	144/18723	1.15898e-10	1.72245e-09	8.07597e-10	39	OPRK1/PRKCZ/CCK/STX1A/PARD3/PTK2B/ADRA2C/EDNRB/TMEM98/TNFRSF21/ITGA2/GRIN2D/SH3GL1/DLG4/SOX10/AKAP9/APP/HOMER1/OPRD1/SHANK1/SRC/ADORA1/AVPR1A/COMT/DLGAP4/HTR2C/ITGAX/JAM2/NLGN2/NRXN1/OPRL1/OPRM1/PTAFR/RIMS2/S1PR2/SLC8A3/TNFRSF1B/TPPP/WASF3
GO:0060537	muscle tissue development	76/1648	403/18723	1.35188e-10	1.99436e-09	9.35087e-10	76	ENG/FLNB/IGF1/TGFBR3/PRKAR1A/PDGFRA/SOX6/MEIS1/BMP4/FZD7/MYLK/CAV1/MEF2C/SAV1/MAPK11/CTNNB1/TGFBR2/NPPB/EFEMP2/FGF2/SMAD1/DLG1/MAPK1/CCNT2/SLC8A1/CREB1/CDK5/TNNI1/DMD/RHOA/ACVR1/EFNB2/EP300/GATA4/HDAC4/HOMER1/ID2/KAT2A/LRP2/MAPK14/MSX1/NOTCH1/NR4A1/PAK1/PDGFRB/PIN1/PRMT1/PROX1/RB1/RGS2/RUNX1/RYR1/S1PR1/SMAD3/SMAD5/SMAD7/SOX8/SRF/TGFBR1/CAV2/CCNB1/CHRND/EPHB1/FGFR2/GLI1/GPC1/MYL2/MYOD1/MYOZ1/NF1/P…
GO:0042752	regulation of circadian rhythm	35/1648	121/18723	1.4348e-10	2.10636e-09	9.87602e-10	35	BHLHE40/ADORA2A/USP9X/MAPK8/PTGDS/MTA1/CLOCK/PRKAA2/GNAQ/MAGED1/DRD4/NR2F6/PSPC1/HNF4A/CREB1/BTRC/GSK3B/HDAC3/EZH2/ID2/PRKCG/PROX1/TP53/UBE3A/ADORA1/CRY2/DDB1/DRD3/FBXW7/GHRHR/HCRTR2/KCNA2/NONO/OPRL1/USP2
GO:0048568	embryonic organ development	79/1648	427/18723	1.52258e-10	2.21362e-09	1.03789e-09	79	ENG/KIT/CEBPA/DLX5/EFNA1/PITX2/MYCN/PDGFRA/MMP14/BMP4/KITLG/TGFB3/GATA1/PBX1/TFAP2A/MEF2C/WNT1/CTNNB1/TGFBR2/HOXA11/CEBPB/PAX6/EPHA2/DVL2/OTX1/DLG1/MAPK1/ARNT/COL13A1/KCNQ1/NES/ACVR1/CASP8/COL2A1/ERCC3/FLT3LG/GATA4/GRB2/ID2/MAP2K1/MAPK3/MDFI/MSX1/NCOA1/NOTCH1/PKD1/PROX1/PSEN1/SIX3/SLC9A3R1/SMAD3/SRF/TGFBR1/TP53/BIRC6/FGFR2/FZD5/FZD6/GLI1/HES1/HIPK1/HOXB2/HOXB6/IL3/KRT8/MYO7A/PAX2/PRDM1/PTCH1/ROR2…
GO:0043010	camera-type eye development	65/1648	322/18723	1.58195e-10	2.28888e-09	1.07318e-09	65	NTRK2/PITX2/PDGFRA/BMPR2/MAF/VIM/MEIS1/BMP4/FKBP8/CLIC4/ACVRL1/TFAP2A/SKIL/CTNNB1/TGFBR2/FGF2/PTN/PAX6/EPHA2/NF2/DLG1/GNB1/SMARCD3/BAX/SMARCA4/NES/ARHGEF15/HDAC1/PDGFRB/PROX1/PSEN1/RING1/SIX3/SMAD3/SOS1/SOX8/SRF/TGFBR1/XRN2/ACVR2B/CASP2/COL8A1/EPHB1/FZD5/HIPK1/LAMA1/LRP5/MEGF11/MERTK/MITF/NF1/NR2E3/PAX2/PTPRM/RHO/ROM1/SLC6A3/SOX9/TFAP2B/THRB/TOPORS/TUB/WNT5B/WNT7B/WT1
GO:0048872	homeostasis of number of cells	58/1648	272/18723	1.67534e-10	2.41242e-09	1.1311e-09	58	LYN/PIK3CB/KIT/TGFBR3/SPI1/CEBPG/BMP4/KITLG/GATA1/TNFRSF13B/MEF2C/HMGB1/SKIL/MAEA/IL2RA/JAK2/TNFSF14/ARID4A/RCOR1/ARNT/UBAP2L/BAX/ABL1/ACVR2A/AP3B1/AXL/B2M/CASP3/EZH2/FADD/HSPA1A/ID2/JAK3/MAPK14/NOTCH1/PRMT1/RB1/SMAD5/SOS1/SRF/ACIN1/BCL2L11/CCNB2/CCR4/EMCN/HOXB6/IL7R/JAM3/LAT/MERTK/MPL/NCSTN/POLB/PRDX1/SOX9/SPTA1/STAT1/TNFRSF17
GO:0042593	glucose homeostasis	56/1648	258/18723	1.69563e-10	2.4358e-09	1.14206e-09	56	LEP/OPRK1/CEBPA/PIK3R1/BAD/TCF7L2/PRKCE/CNR1/HK1/DYNLL1/POMC/PHPT1/FGFR4/PRKAA2/PFKM/PAX6/INSR/STK11/HNF4A/FOXA2/SMARCA4/ADRA2A/GATA4/HNF1A/ICAM1/IGF1R/IRS1/LRP1/NGFR/NME1/PIK3R2/PRKACA/RAC1/RAF1/SRF/SSTR5/ADIPOR1/AGER/CASR/CFTR/CRY2/FFAR1/FFAR2/GHRHR/INPP5K/LEPR/LRP5/NCOA5/PAX2/PTCH1/PTPRN/PTPRN2/RAB11FIP2/TFAP2B/TREM2/UCP2
GO:0003012	muscle system process	82/1648	452/18723	1.85687e-10	2.64221e-09	1.23884e-09	82	LEP/KIT/IGF1/CALM1/AIF1/PRKCA/JUP/APBB2/CXCR4/ATP1B1/BIN1/CALCRL/MYLK/CAV1/PRKG1/PIK3CG/SNTB1/ADRA2C/EDNRB/PARP1/ITGA2/ANK2/CDK9/CALD1/TACR3/DLG1/SLC8A1/ACE2/TNNI1/MAP2K6/DMD/KCNQ1/RHOA/UCN/ADRA2A/AKAP9/ARHGEF11/CALCA/CHUK/EZH2/FLNA/GATA4/GNAO1/HDAC4/HOMER1/HTR1D/NOTCH1/NR4A1/PAK1/PIN1/PRKACA/PTGS2/RGS2/ROCK1/RYR1/SMAD3/SMAD5/SMAD7/SRF/TNFRSF1A/TNNT1/TRPC3/ADORA1/ADRA1B/ADRA2B/BDKRB2/CACNA1D/CHRN…
GO:1901888	regulation of cell junction assembly	48/1648	204/18723	1.90472e-10	2.69754e-09	1.26478e-09	48	NTRK2/PTPRD/IL1RAP/EPHB3/MMP14/F11R/EPHA3/ACTG1/TJP1/ACVRL1/CAV1/THBS1/MEF2C/LIMS1/TEK/EPHA2/WNT4/ACE2/VCL/POLDIP2/NTRK1/RHOA/ABL1/APP/GRID2/IKBKB/LRP1/MACF1/PRKACA/PTK2/RAC1/RAP1A/ROCK1/SMAD3/SNCA/SRC/EPHB1/FZD5/ITGB1BP1/NLGN2/NRXN1/NTRK3/OXTR/PTPRA/PTPRJ/SEMA4D/SIX1/UBE2V2
GO:0090257	regulation of muscle system process	55/1648	252/18723	1.98078e-10	2.7804e-09	1.30364e-09	55	KIT/IGF1/CALM1/AIF1/PRKCA/JUP/ATP1B1/BIN1/CALCRL/CAV1/PRKG1/PIK3CG/ADRA2C/PARP1/ITGA2/ANK2/CDK9/TACR3/DLG1/SLC8A1/ACE2/TNNI1/DMD/KCNQ1/RHOA/UCN/ADRA2A/AKAP9/CALCA/GATA4/HDAC4/NOTCH1/NR4A1/PAK1/PIN1/PRKACA/PTGS2/RGS2/ROCK1/SMAD3/SMAD7/SRF/TNFRSF1A/TNNT1/TRPC3/ADORA1/ADRA1B/ADRA2B/MYL2/OXTR/PTAFR/SLC8A3/TACR2/TNFRSF1B/TRIM63
GO:0003158	endothelium development	37/1648	136/18723	3.00209e-10	4.10672e-09	1.9255e-09	37	EZR/RHOB/BMPR2/F11R/F2RL1/BMP4/CXCR4/TJP1/CLIC4/ACVRL1/NOTCH4/CTNNB1/PLCB1/PTN/CDH5/CSNK2B/VCL/RHOA/ACVR1/ICAM1/IKBKB/MET/MYD88/NOTCH1/PRKD2/PROX1/RAP1A/RDX/ROCK1/S1PR1/TNFRSF1A/ACVR2B/CXCL10/FOXP1/ITGAX/S1PR2/TIE1
GO:0007346	regulation of mitotic cell cycle	82/1648	457/18723	3.23507e-10	4.40541e-09	2.06555e-09	82	IGF1/AIF1/CD28/PRKCA/BMP4/PBX1/EGFR/TFDP1/CDKN1A/CTNNB1/PLCB1/MAEA/INSR/DLG1/BRCA1/BTC/ZNF655/SDCBP/RBL1/E4F1/POLDIP2/SMARCD3/RPA2/THAP1/ABL1/APP/APPL1/AURKA/BID/BUB1B/CDC25C/CDK5RAP2/EIF4EBP1/ERCC3/EZH2/ID2/MAD1L1/MAD2L1/MDM2/MECP2/NDC80/NEK2/PAFAH1B1/PDGFRB/PIN1/PKD1/PLK1/PTPN6/RB1/RBL2/RDX/SLC9A3R1/SMAD3/TOPBP1/TP53/YWHAE/CASP2/CAV2/CCNB1/CENPE/CHMP4C/DDB1/DRD3/DYNLT3/EDN3/FBXW5/GBF1/GPNMB/HES…
GO:0043281	regulation of cysteine-type endopeptidase activity involved in apoptotic process	48/1648	209/18723	4.59638e-10	6.14791e-09	2.88255e-09	48	AQP1/BAD/ADORA2A/CCK/PRDX3/SFN/THBS1/HMGB1/PAK2/F3/AIFM1/ROBO1/JAK2/TNFSF14/VCP/BIRC2/CTSD/MGMT/CD27/BAX/NLRC4/RHOA/ARRB1/BID/CASP8/CD44/CSNK2A1/DIABLO/LCK/MDM2/MYC/NGFR/NR4A1/PTGS2/RAF1/RPS6KA3/SMAD3/SNCA/SRC/ARL6IP1/BCL2L11/CASP2/COL4A3/DAPK1/MMP9/PAX2/PDCD2/PDCD5
GO:0097242	amyloid-beta clearance	18/1648	38/18723	5.55626e-10	7.31797e-09	3.43115e-09	18	MME/LDLR/CLTC/ITGAM/ITGB2/INSR/IFNGR1/C3/HDAC1/IGF1R/LRP1/LRP2/ROCK1/SRF/C5AR1/CD36/IFNG/TREM2
GO:0061448	connective tissue development	54/1648	252/18723	5.89372e-10	7.69507e-09	3.60796e-09	54	LEP/MYCN/COL1A1/BMPR2/MAF/SOX6/SPI1/UBB/BMP4/CTSK/ACVRL1/MEF2C/IL6R/SOX5/CTNNB1/TGFBR2/HOXA11/BMP1/FGF2/SMAD1/CD44/COL2A1/FGFR3/KAT2A/MAPK14/MAPK3/MSX1/NOTCH1/PDGFRB/PKD1/RUNX1/SMAD3/SMAD5/SMAD7/SOX8/SRF/TGFBR1/CASR/DYRK1B/LRP5/MMP13/PTH1R/ROR2/RXFP1/SCIN/SIX2/SMPD3/SORL1/SOX9/WNT5B/WNT7B/WT1/ZBTB16/ZNF219
GO:0071248	cellular response to metal ion	46/1648	197/18723	5.92769e-10	7.72268e-09	3.6209e-09	46	FABP4/AQP1/CEBPA/CYBB/MAPK8/CLIC4/SYT1/TFAP2A/EGFR/NFE2L2/PLCG2/MEF2C/PARP1/PRKAA2/DLG2/CDH1/MAPK1/PRNP/CREB1/DLG4/CPNE6/APP/B2M/CHUK/CPNE2/HSPA5/JUN/MAPK3/PTGS2/RYR1/SNCA/SUMO1/SYT4/UBE2D3/XRCC4/CCNB1/ECT2/GLRA2/MAP1LC3A/MMP9/NCSTN/PPP5C/SMPD1/SMPD3/SYT7/TF
GO:1904019	epithelial cell apoptotic process	34/1648	121/18723	6.14776e-10	7.99209e-09	3.74722e-09	34	SERPINE1/BAD/BMPR2/TCF7L2/THBS1/PIK3CG/NFE2L2/TNIP2/TGFBR2/CDH5/JAK2/TEK/PIAS4/ABL1/BCL2L1/BID/E2F2/HDAC1/ICAM1/KRT18/PDPK1/PLCG1/RB1/SIX3/COL4A3/EXOC5/HIPK1/IL13/KRIT1/KRT8/PLA2R1/RAMP2/SORT1/STK3
GO:0002443	leukocyte mediated immunity	79/1648	440/18723	6.63591e-10	8.57115e-09	4.01872e-09	79	LEP/TREM1/LYN/KIT/CD28/PRKCZ/FCER1G/F2RL1/STX7/IL27RA/SPI1/CEBPG/TLR8/PTGDS/IRF7/TYROBP/C5/VAV1/PIK3CG/PLCG2/TLR3/TRAF2/BTK/ITGAM/HMGB1/SERPING1/ITGB2/CD81/DNASE1/CTSG/CD27/CD55/PRKCD/B2M/C3/CBL/EXOSC6/F2/FADD/GZMB/ICAM1/IL18/IL4R/JAK3/MYD88/PDPK1/PTPN6/PTPRC/RAB27A/SMAD7/SNX4/STXBP1/TRAF6/TUBB/AGER/AP1G1/APCS/CADM1/CD19/CD1D/CD226/CD8A/FZD5/IL12RB1/IL13/IL18R1/IL18RAP/IL1R1/IL7R/LAT/LILRB1/MSH6/…
GO:0051591	response to cAMP	29/1648	93/18723	7.63701e-10	9.75949e-09	4.57589e-09	29	AQP1/EZR/COL1A1/PIK3CG/PTK2B/TEK/BIRC2/SLC8A1/KCNQ1/AKAP9/APP/HSPA5/JUN/NME1/RAP1A/RELA/SDC1/CFTR/GPD1/INPP5K/ITPR2/PTAFR/PTPRN/REN/SLC6A3/SLC8A3/STAT1/THBD/WT1
GO:0106027	neuron projection organization	29/1648	93/18723	7.63701e-10	9.75949e-09	4.57589e-09	29	EFNA1/EPHB3/INSR/CAPRIN1/PRNP/DLG4/CDK5/GSK3B/CFL1/ARF1/HDAC6/APP/CTNND2/DCTN1/FYN/HOMER1/IGF1R/ITGA3/PAFAH1B1/PSEN1/SHANK1/UBE3A/ACTR2/DNM3/EPHA4/EPHB1/LRP8/NGEF/TREM2
GO:0032355	response to estradiol	37/1648	141/18723	9.11613e-10	1.15031e-08	5.39343e-09	37	LEP/BAD/COL1A1/NCOR2/EGFR/SSTR1/CAT/CTNNB1/AIFM1/ITGA2/PTN/TACR3/RGS9/UCN/BID/CASP3/CASP8/EZH2/MAP1B/NCOA1/PCNA/PDGFRB/PTGS2/RAMP3/STXBP1/ADCYAP1R1/APOB/BCL2L11/ESR2/IGFBP2/MYOD1/OPRL1/OXTR/PPP1R9B/PTCH1/RAMP2/TXNIP
GO:0051656	establishment of organelle localization	72/1648	390/18723	1.0977e-09	1.37055e-08	6.42606e-09	72	LYN/KIT/EZR/PRKCZ/UBB/PTGDS/TRAK2/PARD3/PIK3CG/ARMCX3/BICD2/BTK/MYO5A/PCM1/CTNNB1/BLOC1S2/YWHAZ/CHMP2A/PAX6/STK11/DLG1/LLGL1/NDEL1/CDK5/CFL1/DCTN2/ARF1/HDAC6/ACTN4/AP3B1/CBL/CDK5RAP2/DCTN1/HAP1/HTT/IL4R/KPNB1/MAD1L1/MAD2L1/MAP1B/NDC80/NUMA1/PAFAH1B1/PDPK1/PLK1/PSEN1/RAB1A/RAB27A/SLC9A3R1/SNCA/SNX4/STXBP1/SYT4/ACTR2/CCNB1/CENPE/CHMP4C/COPG2/EML4/GBF1/HSBP1/IL13/KIF1C/LAT/MAP1S/MYH9/MYO7A/PDCD10/PE…
GO:0001701	in utero embryonic development	69/1648	367/18723	1.09981e-09	1.37055e-08	6.42606e-09	69	SH3PXD2A/CEBPA/IGF1/PDGFRA/APBA1/FURIN/C5/TGFB3/PTPRR/GATA1/ACVRL1/SKIL/CTNNB1/TGFBR2/CEBPB/UBE2A/CAPN2/MAPK1/ARNT/NDEL1/CNOT2/SOX10/ACVR1/AR/BCL2L1/CASP8/EIF2S2/GRB2/KAT2A/MAP2K1/MDFI/MSX1/NCOA1/NEK2/NOTCH1/PKD1/PLCG1/PRMT1/SMAD3/SOX8/SRF/TGFBR1/TP53/TRAF6/APOB/BCL2L11/BIRC6/CCNB1/CCNB2/CMTM3/FGFR2/FZD5/HES1/INPP5K/KRT8/MYH9/POLB/PRDM1/PTCH1/PTH1R/RPL13/RTN4/ST14/STK3/TIE1/WDTC1/WNT7B/XAB2/ZFPM2
GO:0032640	tumor necrosis factor production	43/1648	181/18723	1.21182e-09	1.48553e-08	6.96513e-09	43	LEP/LTF/IGF1/CYBB/PIK3R1/LPL/IL27RA/TYROBP/THBS1/PLCG2/TLR3/POMC/HMGB1/JAK2/TLR1/AKAP8/IFNGR1/APP/AXL/CD2/FADD/HDAC1/MYD88/PSEN1/PTPN6/PTPRC/SIRPA/TRIM27/AGER/CCL19/CD14/CD36/FOXP1/FZD5/GPNMB/IFNG/LBP/LILRB1/MC1R/PTAFR/PTPRJ/TNFRSF8/TREM2
GO:0001909	leukocyte mediated cytotoxicity	34/1648	124/18723	1.24906e-09	1.52496e-08	7.15004e-09	34	LEP/TREM1/F2RL1/STX7/SPI1/CEBPG/TYROBP/VAV1/ITGAM/DNASE1/CTSG/B2M/F2/FADD/GZMB/ICAM1/IL18/MYD88/PTPN6/PTPRC/RAB27A/TUBB/AGER/AP1G1/CADM1/CD1D/CD226/IL12RB1/IL18RAP/IL7R/LILRB1/NCR3/PRDX1/PVR
GO:0006913	nucleocytoplasmic transport	60/1648	301/18723	1.33469e-09	1.61639e-08	7.57872e-09	60	LEP/PIK3R1/JUP/BMP4/TCF7L2/HHEX/SFN/PRKD1/CDKN1A/IPO8/KPNA2/CDH1/JAK2/NEDD4/NFKBIA/MAPK1/ATXN1/STRADB/CDK5/GSK3B/UPF3B/HDAC3/PRKCD/RAE1/NUP153/APPL1/E2F3/FLNA/KPNB1/MAPK14/MDM2/NOTCH1/PIK3R2/PKD1/PRKACA/PSEN1/PTGS2/SMAD3/SMG1/SUMO1/TP53/YWHAE/CD36/CRY2/DMAP1/DUSP16/ECT2/HNRNPA1/IFNG/IPO5/NCBP1/NUP50/NXF1/POLR2D/PPP1R10/RSRC1/SIX2/THOC7/TXNIP/XPO5
GO:0051169	nuclear transport	60/1648	301/18723	1.33469e-09	1.61639e-08	7.57872e-09	60	LEP/PIK3R1/JUP/BMP4/TCF7L2/HHEX/SFN/PRKD1/CDKN1A/IPO8/KPNA2/CDH1/JAK2/NEDD4/NFKBIA/MAPK1/ATXN1/STRADB/CDK5/GSK3B/UPF3B/HDAC3/PRKCD/RAE1/NUP153/APPL1/E2F3/FLNA/KPNB1/MAPK14/MDM2/NOTCH1/PIK3R2/PKD1/PRKACA/PSEN1/PTGS2/SMAD3/SMG1/SUMO1/TP53/YWHAE/CD36/CRY2/DMAP1/DUSP16/ECT2/HNRNPA1/IFNG/IPO5/NCBP1/NUP50/NXF1/POLR2D/PPP1R10/RSRC1/SIX2/THOC7/TXNIP/XPO5
GO:0046683	response to organophosphorus	35/1648	131/18723	1.53195e-09	1.84048e-08	8.62941e-09	35	AQP1/EZR/P2RY2/COL1A1/PIK3CG/PTK2B/P2RY12/TEK/BIRC2/SLC8A1/KCNQ1/AKAP9/APP/HSPA5/JUN/NME1/PTGS2/RAP1A/RELA/SDC1/TRPC3/ABCC9/CFTR/GPD1/INPP5K/ITPR2/PTAFR/PTPRN/REN/RFC3/SLC6A3/SLC8A3/STAT1/THBD/WT1
GO:0034446	substrate adhesion-dependent cell spreading	31/1648	108/18723	1.967e-09	2.31955e-08	1.08756e-08	31	FN1/EFNA1/PIK3R1/EPHB3/ANTXR1/CRKL/EPHA1/FZD7/LIMS1/PARVG/TYRO3/PXN/TEK/RHOA/ABL1/ACTN4/APOA1/AXL/CIB1/FLNA/ILK/ITGAV/P4HB/PTK2/RAB1A/RAC1/SRC/ITGB1BP1/ITGB7/MERTK/PARVB
GO:0003007	heart morphogenesis	52/1648	246/18723	2.02351e-09	2.36955e-08	1.111e-08	52	ENG/EFNA1/PITX2/TGFBR3/BMPR2/BMP4/CRKL/ACVRL1/MEF2C/NPY1R/SAV1/EPHB4/SMAD6/CTNNB1/TGFBR2/ROBO1/TEK/PLXND1/INSR/DVL2/NRP2/SMARCD3/TNNI1/ACVR1/COL2A1/CPE/FLNA/GATA4/ILK/LRP2/MDM2/MSX1/NOTCH1/PROX1/PSEN1/PTK2/RYR1/S1PR1/SMAD3/SMAD7/SOS1/SRF/TGFBR1/TP53/FGFR2/HES1/MYL2/PTCH1/RTN4/SIX1/SOX9/ZFPM2
GO:0007269	neurotransmitter secretion	37/1648	145/18723	2.11873e-09	2.45716e-08	1.15208e-08	37	CALM1/ADORA2A/APBA1/STX1A/CNR1/SYT1/MEF2C/LIN7B/GIPC1/PRKCB/CDK5/GSK3B/ADRA2A/CAMK2A/GIT1/NAPA/NR4A1/PRKCG/PSEN1/RAP1A/SNAP25/SNCA/STX11/STX3/STXBP1/SYT4/GRM4/HTR1B/LIN7C/NRXN1/NRXN2/PTPRN2/RIMS2/SNAP29/SNCG/SYT7/TACR2
GO:0019233	sensory perception of pain	30/1648	103/18723	2.43556e-09	2.79943e-08	1.31256e-08	30	OPRK1/MME/CCK/CXCR4/CNR1/ADRA2C/EDNRB/ITGA2/GRIN2D/MAPK1/NR2F6/CDK5/NTRK1/CALCA/CHRNA4/FYN/MAPK3/MECP2/OPRD1/PTGS2/ADORA1/COMT/EPHB1/KCNA2/MC1R/NIPSNAP1/NLGN2/OPRL1/OPRM1/PTAFR
GO:0030278	regulation of ossification	32/1648	115/18723	2.54912e-09	2.9225e-08	1.37026e-08	32	LTF/BMPR2/DDR2/BMP4/TGFB3/GATA1/PBX1/TFAP2A/PTK2B/MEF2C/SMAD6/PTN/WNT4/MAPK1/SLC8A1/ACVR1/ACVR2A/CALCA/CCR1/FZD9/MAPK14/MAPK3/NOTCH1/S1PR1/SMAD3/SMAD7/SRGN/ACVR2B/KREMEN1/SIX2/SOX9/ZBTB16
GO:0071695	anatomical structure maturation	49/1648	229/18723	3.84393e-09	4.26088e-08	1.99778e-08	49	LEP/LTF/CEBPA/IGF1/NRCAM/ACVRL1/PTK2B/BTK/CDKN1A/WNT1/EDNRB/CTNNB1/MAEA/CDH5/PLXNB1/CBFB/SOX10/RHOA/APP/AURKA/AXL/C3/CCL21/DDIT3/FGFR3/MECP2/PRKACA/RB1/RYR1/S1PR1/SIX3/SOX8/SPTBN4/CCL19/CCNB1/CDK5R2/CFTR/EPHA8/FZD5/GHRHR/HES1/LYL1/PAX2/PTH1R/REN/RERE/RND1/SEMA4D/ZBTB16
GO:0001906	cell killing	43/1648	188/18723	4.18461e-09	4.58783e-08	2.15108e-08	43	LEP/TREM1/LTF/GAPDH/F2RL1/STX7/SPI1/CEBPG/MAPK8/TYROBP/VAV1/CAMP/ITGAM/DNASE1/CTSG/CD55/B2M/BCL2L1/C3/F2/FADD/GZMB/ICAM1/IL18/MYD88/PTPN6/PTPRC/RAB27A/TUBB/AGER/AP1G1/CADM1/CD1D/CD226/IFNG/IL12RB1/IL13/IL18RAP/IL7R/LILRB1/NCR3/PRDX1/PVR
GO:0051258	protein polymerization	58/1648	297/18723	5.54874e-09	5.9639e-08	2.79627e-08	58	AIF1/ARPC5/IQGAP2/PRKCE/BIN1/HCK/PTK2B/VASP/MID1IP1/CHMP2A/HSP90AA1/CDH5/JAK2/DLG1/CKAP5/ARPC4/SPTAN1/CDC42EP1/NDEL1/RHOA/PRKCD/TUBG1/ARF1/ABL1/AKAP9/ARPC3/CCL21/CDK5RAP2/DCTN1/EPS8/GIT1/GRB2/HSPA1A/ICAM1/MAP1B/MECP2/MET/NCK1/NUMA1/PAK1/PFN1/PFN2/RAC1/RASA1/RDX/SNCA/SPTBN4/TRIM27/ACTR2/CAPZA1/SCIN/SPTA1/SPTBN2/TPPP/TWF2/VDAC2/WASF2/WASF3
GO:0072593	reactive oxygen species metabolic process	50/1648	239/18723	5.92501e-09	6.35697e-08	2.98057e-08	50	LEP/SH3PXD2A/CYBB/MYCN/AGTR1/FBLN5/F2RL1/NCF4/PRDX3/TYROBP/VAV1/THBS1/TFAP2A/EGFR/NFE2L2/PTK2B/PLCG2/ITGAM/CDKN1A/CAT/TGFBR2/ITGB2/TLR6/BRCA1/BIRC2/ACE2/RHOA/PRKCD/HDAC6/F2/FYN/GADD45A/GNAI2/GNAI3/GRB2/HDAC4/MAPK14/MMP3/PDGFRB/RAB27A/RAC1/SNCA/TP53/VDAC1/CD36/DRD5/GBF1/PAX2/PLA2R1/PRDX1
GO:0072594	establishment of protein localization to organelle	74/1648	422/18723	6.65476e-09	7.10195e-08	3.32986e-08	74	LEP/CALM1/PIK3R1/JUP/CSNK2A2/BMP4/MAPK8/HK1/BNIP3L/STAM/PRKD1/CDKN1A/IPO8/KPNA2/AIFM1/HSP90AA1/CDH1/HSPA8/JAK2/NEDD4/TIMM17A/NFKBIA/MAPK1/HGS/BAX/HDAC3/PRKCD/NUP153/PEX5/AIP/AP3B1/APPL1/BID/DDIT3/E2F3/FLNA/GZMB/HSPA5/KPNB1/MAPK14/NOTCH1/PIK3R2/PSEN1/PTGS2/SMAD3/SUMO1/TP53/TSG101/UBE2D3/AP4M1/CD36/CRY2/DKC1/DMAP1/ECT2/FBXW7/FZD5/IFNG/IL10RA/IPO5/LRSAM1/MOAP1/NAGPA/NUP50/PDCD5/PEX10/PEX14/PEX7/PPP1…
GO:0035592	establishment of protein localization to extracellular region	66/1648	360/18723	7.23456e-09	7.65286e-08	3.58817e-08	66	LEP/IGF1/GLUL/EZR/BAD/ADORA2A/DNAJC1/F2RL1/STX1A/TCF7L2/PRKCE/CNR1/TGFB3/EXPH5/EGFR/DYNLL1/PHPT1/CLOCK/INHBB/NR1H2/PFKM/JAK2/PDIA4/DRD4/ERP29/HNF4A/LLGL1/FOXA2/TRH/ARF1/ADRA2A/HDAC1/HNF1A/IRS1/LRP1/PAFAH1B1/RAB8A/RAC1/RAF1/SNAP25/SSTR5/CASR/CFTR/COPG2/DRD3/FFAR1/IFNG/IL13/KRT20/LRP5/MAFA/NAGPA/NLGN2/OPRM1/PIK3C3/PTPRN/PTPRN2/RAB11FIP2/RAPGEF4/RIMS2/SNCG/SYT7/TACR2/TFAP2B/TREM2/UCP2
GO:0110148	NA	40/1648	171/18723	7.30739e-09	7.71635e-08	3.61793e-08	40	LEP/LTF/IGF1/COL1A2/COL1A1/BMPR2/DDR2/BMP4/TGFB3/GATA1/ITGB6/TFAP2A/PTK2B/MEF2C/CEBPB/PTN/WNT4/SLC8A1/ACVR1/ACVR2A/CCR1/FGFR3/FZD9/NOTCH1/PTGS2/ROCK1/S1PR1/SMAD3/SRGN/ACVR2B/ASGR2/CFTR/FGFR2/GPNMB/ITGB1BP1/MMP13/PTH1R/ROR2/SMPD3/SOX9
GO:0043547	positive regulation of GTPase activity	52/1648	255/18723	7.42983e-09	7.8319e-08	3.67211e-08	52	CHN1/F11R/F2RL1/VAV1/CRKL/EPHA1/PTK2B/LIMS1/PLXNB1/EPHA2/DVL2/RASGRF1/WNT4/RTN4R/NDEL1/POLDIP2/RHOG/NTRK1/GSK3B/ARHGEF15/BCR/CCL21/CCL22/CXCL13/DVL3/ERBB2/EZH2/GNAO1/HRAS/ICAM1/NTF3/PIN1/PRTN3/RAP1A/RASA1/S1PR1/TGM2/CAV2/CCL16/CCL17/CCL19/CCL25/CCL7/ECT2/EIF5/EPHA4/NF1/NGEF/NTRK3/RAB11FIP2/RGS16/SEMA4D
GO:0006109	regulation of carbohydrate metabolic process	41/1648	178/18723	7.68273e-09	8.05616e-08	3.77726e-08	41	LEP/IGF1/BAD/PDK1/NCOA2/IGFBP4/PRKCE/CLTC/PTK2B/POMC/HMGB1/PRKAA2/INSR/ARNT/FOXA2/GSK3B/AP2A1/APP/CD244/EP300/GIT1/HDAC4/IRS1/KAT2A/NCOR1/NFKB1/PSEN1/SNCA/SRC/TP53/ADCYAP1R1/ADIPOR1/DDB1/GPD1/IFNG/INPP5K/LEPR/LHCGR/PTAFR/PTH1R/SMPD3
GO:0035265	organ growth	41/1648	178/18723	7.68273e-09	8.05616e-08	3.77726e-08	41	LEP/IGF1/TGFBR3/PRKAR1A/DDR2/MEIS1/MEF2C/SAV1/MAPK11/TGFBR2/FGF2/SMAD1/MAPK1/PSAP/AR/FGFR3/GATA4/MAPK14/NOTCH1/PAK1/PDGFRB/PIN1/PROX1/RGS2/RUNX1/S1PR1/TGFBR1/UBE3A/BCL2L11/CCNB1/DUSP9/FGFR2/GLI1/LEPR/MMP13/SMPD3/SOX9/STK3/TP73/WT1/ZFPM2
GO:0044706	multi-multicellular organism process	47/1648	220/18723	8.38625e-09	8.7029e-08	4.0805e-08	47	LEP/DDR1/STC2/SLC2A1/BMPR2/PRDX3/CNR1/TGFB3/ARHGDIB/PRLR/ADRA2C/TGFBR2/LNPEP/ITGA2/PTN/UBE2A/GOT2/SMURF2/CAPN2/WNT4/MAPK1/UCN/ACVR2A/AR/CALCA/ITGA3/MAPK3/PTGS2/RGS2/A1CF/ADRA2B/AVPR1A/COMT/EPOR/IGFBP2/ITGB4/MMP9/OXTR/PRDM1/PSG3/PSG9/PTAFR/RAMP2/RXFP1/TAC3/THBD/UCP2
GO:0048863	stem cell differentiation	45/1648	206/18723	8.42901e-09	8.73222e-08	4.09424e-08	45	KIT/FN1/PITX2/PDGFRA/A2M/SOX6/BMP4/KITLG/NFE2L2/MEF2C/SOX5/EDNRB/CTNNB1/SEMA6A/FGF2/PTN/XRCC5/MAPK1/NRP2/SOX10/ABL1/ACVR1/GATA4/ITCH/KRT18/MAPK3/MEOX1/MLLT3/MSX1/NOTCH1/NUDT21/PTPRC/SOX8/SRF/TP53/EDN3/FGFR2/FZD1/HES1/MTF2/PAX2/SEMA3F/SEMA4D/SEMA5B/SOX9
GO:0007565	female pregnancy	43/1648	193/18723	9.67246e-09	9.9349e-08	4.65814e-08	43	LEP/DDR1/STC2/SLC2A1/BMPR2/PRDX3/CNR1/TGFB3/ARHGDIB/PRLR/ADRA2C/TGFBR2/LNPEP/ITGA2/PTN/UBE2A/GOT2/SMURF2/CAPN2/WNT4/MAPK1/UCN/AR/CALCA/ITGA3/MAPK3/PTGS2/RGS2/A1CF/ADRA2B/COMT/EPOR/IGFBP2/ITGB4/MMP9/OXTR/PRDM1/PSG3/PSG9/RAMP2/TAC3/THBD/UCP2
GO:0010721	negative regulation of cell development	41/1648	180/18723	1.08341e-08	1.10339e-07	5.17341e-08	41	LTF/IGF1/MYCN/TRPC6/LDLR/TRAK2/EDNRB/PCM1/CTNNB1/TMEM98/SEMA6A/PTN/PAX6/RTN4R/PLXNA3/CDK5/GSK3B/SOX10/ACTN4/B2M/DUSP10/F2/NOTCH1/PSEN1/TP53/YWHAH/DRD3/FBXW7/HES1/ITGB1BP1/LILRB1/NF1/NTRK3/RTN4/SEMA3F/SEMA4D/SEMA5B/SORL1/TREM2/TRIM11/TRPC5
GO:0050866	negative regulation of cell activation	45/1648	210/18723	1.57066e-08	1.5549e-07	7.29039e-08	45	LYN/ADORA2A/PRKAR1A/PDGFRA/CD9/SPI1/BMP4/LDLR/TYROBP/CNR1/TNFRSF13B/PRKG1/BTK/HMGB1/TYRO3/CEBPB/TNFRSF21/IL2RA/DLG1/PRNP/CBFB/PRKCD/AXL/CASP3/ERBB2/F2/ID2/IL4R/ITCH/JAK3/MAD1L1/PTPN6/PTPRC/RUNX1/SMAD7/CD80/DTX1/GPNMB/IL31RA/LILRB1/LILRB2/MERTK/PAG1/THBD/TREM2
GO:0051271	negative regulation of cellular component movement	66/1648	367/18723	1.58817e-08	1.56965e-07	7.35958e-08	66	ENG/SERPINE1/AIF1/TGFBR3/JUP/RHOB/CD9/IL27RA/PTPRU/C5/BIN1/PTPRR/EPHA1/ARHGDIB/CLIC4/ACVRL1/THBS1/PRKG1/NFE2L2/COL3A1/MEF2C/HMGB1/PLCB1/FGF2/PTN/CDH1/ROBO1/NF2/WNT4/PTPRO/CSNK2B/VCL/RHOA/ACTN1/ARHGDIA/CCL21/CXCL13/DUSP10/GADD45A/GNA12/GNA13/ILK/LRP1/MECP2/NGFR/NOTCH1/PFN2/PIN1/RAC1/RAP2A/SLC9A3R1/SMAD7/SRF/ADIPOR1/ADORA1/CCL25/EPHA4/ITGB1BP1/KRIT1/MITF/NF1/PDCD10/PTPRJ/PTPRM/S1PR2/TIE1
GO:0031341	regulation of cell killing	28/1648	99/18723	1.68356e-08	1.65038e-07	7.73808e-08	28	LEP/F2RL1/STX7/SPI1/MAPK8/TYROBP/VAV1/ITGAM/DNASE1/CD55/B2M/BCL2L1/FADD/ICAM1/PTPRC/AGER/AP1G1/CADM1/CD1D/CD226/IFNG/IL12RB1/IL13/IL18RAP/IL7R/LILRB1/NCR3/PVR
GO:0071692	protein localization to extracellular region	66/1648	368/18723	1.77269e-08	1.73493e-07	8.13451e-08	66	LEP/IGF1/GLUL/EZR/BAD/ADORA2A/DNAJC1/F2RL1/STX1A/TCF7L2/PRKCE/CNR1/TGFB3/EXPH5/EGFR/DYNLL1/PHPT1/CLOCK/INHBB/NR1H2/PFKM/JAK2/PDIA4/DRD4/ERP29/HNF4A/LLGL1/FOXA2/TRH/ARF1/ADRA2A/HDAC1/HNF1A/IRS1/LRP1/PAFAH1B1/RAB8A/RAC1/RAF1/SNAP25/SSTR5/CASR/CFTR/COPG2/DRD3/FFAR1/IFNG/IL13/KRT20/LRP5/MAFA/NAGPA/NLGN2/OPRM1/PIK3C3/PTPRN/PTPRN2/RAB11FIP2/RAPGEF4/RIMS2/SNCG/SYT7/TACR2/TFAP2B/TREM2/UCP2
GO:0044062	regulation of excretion	13/1648	24/18723	1.79736e-08	1.75054e-07	8.20767e-08	13	ADORA2A/AGTR1/EDNRB/NPPB/GNAI2/SLC9A3R1/ADORA1/AVPR1A/AVPR2/COMT/DRD3/NPR1/SNX5
GO:0051216	cartilage development	42/1648	190/18723	1.82494e-08	1.77453e-07	8.32017e-08	42	LEP/MYCN/COL1A1/BMPR2/MAF/SOX6/BMP4/CTSK/ACVRL1/MEF2C/SOX5/CTNNB1/TGFBR2/HOXA11/BMP1/FGF2/SMAD1/CD44/COL2A1/FGFR3/KAT2A/MAPK14/MAPK3/MSX1/PKD1/RUNX1/SMAD3/SMAD5/SMAD7/SRF/TGFBR1/MMP13/PTH1R/ROR2/SCIN/SIX2/SMPD3/SOX9/WNT5B/WNT7B/ZBTB16/ZNF219
GO:0070555	response to interleukin-1	35/1648	143/18723	1.83122e-08	1.77776e-07	8.33533e-08	35	IL1R2/PRKCA/TNFRSF11A/CAMP/TNIP2/MAPK11/CEBPB/PLCB1/TANK/TOLLIP/APP/CCL21/CCL22/HDAC4/ICAM1/IKBKB/IRAK1/MAPK3/MYD88/NFKB1/RELA/SIRPA/SNCA/SRC/TRAF6/CCL16/CCL17/CCL19/CCL25/CCL7/GBP2/IL1R1/SMPD1/SOX9/TRIM63
GO:0150116	NA	23/1648	71/18723	1.90782e-08	1.84914e-07	8.67001e-08	23	PIK3R1/MMP14/EPHA3/ACTG1/ACVRL1/THBS1/LIMS1/TEK/WNT4/VCL/POLDIP2/RHOA/ABL1/LRP1/MACF1/PTK2/RAC1/ROCK1/SMAD3/SRC/ITGB1BP1/PTPRA/PTPRJ
GO:0002526	acute inflammatory response	30/1648	112/18723	2.08708e-08	2.01639e-07	9.45419e-08	30	TREM1/FN1/VCAM1/CNR1/TNFRSF11A/PIK3CG/OSMR/IL6R/BTK/EDNRB/F3/CEBPB/DNASE1/EIF2AK1/ACVR1/C3/F2/ICAM1/PLSCR1/PTGS2/ADORA1/APCS/APOA2/CD6/CREB3L3/F12/FFAR2/IL31RA/LBP/OPRM1
GO:0071887	leukocyte apoptotic process	29/1648	106/18723	2.13569e-08	2.05298e-07	9.62573e-08	29	LYN/PIK3CB/EFNA1/BMP4/IRF7/KITLG/CRKL/MEF2C/BTK/TNFRSF21/IL2RA/CD27/BAX/AXL/CASP3/CASP7/CCL21/FADD/JAK3/PRKCQ/TP53/BCL2L11/CCL19/CD3G/DFFA/FOXP1/IL7R/LILRB1/MERTK
GO:0042886	amide transport	57/1648	301/18723	2.35575e-08	2.25067e-07	1.05526e-07	57	LEP/GLUL/BAD/STX1A/TCF7L2/PRKCE/CNR1/EGFR/DYNLL1/PHPT1/CLOCK/INHBB/PFKM/JAK2/HNF4A/FOXA2/TRH/PSAP/UCN/ADRA2A/HDAC1/HNF1A/IRS1/LRP1/LRP2/RAB1A/RAC1/RAF1/SLC9A3R1/SNAP25/SSTR5/ABCB1/ADORA1/CASR/CFTR/EDN3/FFAR1/FFAR2/GHRHR/GRP/HTR2C/IFNG/LRP5/LTBP4/MAFA/NLGN2/PTPRN/PTPRN2/RAB11FIP2/RAPGEF4/RIMS2/SMPD3/SYT7/TACR2/TAP2/TFAP2B/UCP2
GO:0009266	response to temperature stimulus	40/1648	178/18723	2.43837e-08	2.32224e-07	1.08882e-07	40	LYN/IGF1/DNAJC3/LPL/CXCR4/THBS1/CDKN1A/HSP90AA1/RBBP7/NFKBIA/NR2F6/VCP/TRH/DNAJC7/NTRK1/GSK3B/EIF2B1/CALCA/CASP8/CREBBP/EP300/HSPA1A/IRAK1/MAP2K7/NGFR/PRKACA/PTGS2/SST/SUMO1/YWHAE/ADORA1/CD14/CXCL10/EPHB1/HSBP1/HTR1B/POLR2D/RHO/UCP2/UCP3
GO:0001505	regulation of neurotransmitter levels	45/1648	213/18723	2.47123e-08	2.34611e-07	1.10001e-07	45	SLC1A6/CALM1/ADORA2A/APBA1/STX1A/CNR1/SYT1/MEF2C/LIN7B/DRD4/GIPC1/PRKCB/DRD1/CDK5/GSK3B/ADRA2A/CAMK2A/GIT1/NAPA/NR4A1/PRKCG/PSEN1/RAP1A/SNAP25/SNCA/STX11/STX3/STXBP1/SYT4/COMT/DRD3/GAD2/GRM4/HTR1B/LIN7C/NRXN1/NRXN2/PTPRN2/RIMS2/SLC6A3/SNAP29/SNCG/SYT7/TACR2/ZNF219
GO:0035813	regulation of renal sodium excretion	12/1648	21/18723	2.87784e-08	2.715e-07	1.27297e-07	12	ADORA2A/AGTR1/EDNRB/NPPB/GNAI2/ADORA1/AVPR1A/AVPR2/COMT/DRD3/NPR1/SNX5
GO:0048738	cardiac muscle tissue development	48/1648	236/18723	3.03264e-08	2.85657e-07	1.33935e-07	48	ENG/IGF1/TGFBR3/PRKAR1A/PDGFRA/SOX6/MEIS1/BMP4/FZD7/MEF2C/SAV1/MAPK11/TGFBR2/NPPB/FGF2/SMAD1/MAPK1/SLC8A1/CREB1/TNNI1/ACVR1/EFNB2/GATA4/ID2/KAT2A/LRP2/MAPK14/MSX1/NOTCH1/PAK1/PDGFRB/PIN1/PRMT1/PROX1/RGS2/RUNX1/S1PR1/SMAD5/SMAD7/SRF/TGFBR1/CCNB1/FGFR2/GLI1/MYL2/TP73/WT1/ZFPM2
GO:0003015	heart process	50/1648	251/18723	3.18587e-08	2.99394e-07	1.40376e-07	50	CALM1/JUP/CXCR4/ATP1B1/BIN1/CAV1/PIK3CG/ANK2/JAK2/ADRA1D/TACR3/DLG1/SLC8A1/ACE2/TNNI1/MAP2K6/DMD/KCNQ1/UCN/AKAP9/CALCA/FLNA/FYN/GATA4/GNAI2/GNAO1/HBEGF/HDAC4/MDM2/PRKACA/RAMP3/RGS2/SMAD5/SMAD7/SPTBN4/SRC/YWHAE/ABCC9/ADORA1/ADRA1B/AVPR1A/CACNA1D/EDN3/FXYD1/MC3R/MYL2/NOS1AP/S100A1/SLC8A3/THRB
GO:0040013	negative regulation of locomotion	68/1648	391/18723	3.80299e-08	3.52157e-07	1.65115e-07	68	ENG/SERPINE1/AIF1/ADORA2A/JUP/RHOB/IL27RA/PTPRU/C5/PTPRR/EPHA1/ARHGDIB/CLIC4/ACVRL1/THBS1/PRKG1/NFE2L2/COL3A1/MEF2C/HMGB1/PLCB1/SEMA6A/FGF2/PTN/CDH1/ROBO1/NF2/WNT4/PTPRO/PLXNA3/CSNK2B/VCL/RHOA/ARHGDIA/CCL21/CXCL13/DUSP10/GADD45A/GNA12/GNA13/ILK/LRP1/MECP2/NGFR/NOTCH1/PFN2/PIN1/RAC1/RAP2A/SLC9A3R1/SMAD7/SRF/ADIPOR1/ADORA1/CCL25/EPHA4/ITGB1BP1/KRIT1/MITF/NF1/PDCD10/PTPRJ/PTPRM/S1PR2/SEMA3F/SEMA4D/S…
GO:1902850	microtubule cytoskeleton organization involved in mitosis	35/1648	147/18723	3.88406e-08	3.58561e-07	1.68117e-07	35	CLTC/TACC1/CHMP2A/PAX6/GNAI1/CKAP5/VCP/NDEL1/POLDIP2/RHOA/RAE1/TUBG1/DCTN2/AURKA/CDK5RAP2/DCTN1/FLNA/HSPA1A/HTT/KPNB1/MAD2L1/MECP2/NDC80/NEK2/NUMA1/PAFAH1B1/PKD1/PLK1/CCNB1/CENPE/CHMP4C/KIF11/KIF23/WDR62/ZW10
GO:1990840	response to lectin	11/1648	18/18723	4.22898e-08	3.8567e-07	1.80828e-07	11	LYN/TYROBP/PLCG2/PAK2/CREBBP/EP300/FYN/IKBKB/PAK1/SRC/TRAF6
GO:1990858	cellular response to lectin	11/1648	18/18723	4.22898e-08	3.8567e-07	1.80828e-07	11	LYN/TYROBP/PLCG2/PAK2/CREBBP/EP300/FYN/IKBKB/PAK1/SRC/TRAF6
GO:0031668	cellular response to extracellular stimulus	49/1648	246/18723	4.37405e-08	3.95901e-07	1.85624e-07	49	LEP/LYN/TRIM24/VCAM1/GLUL/AIF1/LPL/SLC2A1/COL1A1/BMPR2/MAPK8/PRKD1/GABARAPL2/NFE2L2/CDKN1A/INHBB/AIFM1/PRKAA2/PTN/HSPA8/WNT4/MAPK1/FOXA2/AXL/CBL/GABARAP/HSPA5/ICAM1/JUN/MAP1LC3B/MAPK3/MDM2/NCOA1/PTPRC/SRF/TP53/AVPR1A/CASR/COMT/DCTPP1/HNRNPA1/KRT20/MAP1LC3A/MYOD1/PIK3C3/PPP1R9B/SREBF2/UCP2/USP33
GO:0045664	regulation of neuron differentiation	42/1648	196/18723	4.6889e-08	4.2186e-07	1.97796e-07	42	NRCAM/MYCN/TRPC6/MEIS1/BMP4/BIN1/PBX1/MEF2C/ADRA2C/EDNRB/PAX6/TCF4/GSK3B/RHOA/APP/B2M/CDK5RAP2/DPYSL2/ID2/LSM1/MAP1B/NCOA1/NOTCH1/NTF3/PROX1/ROCK1/SIX3/SOX8/YWHAG/YWHAH/ADRA2B/ALK/CDK5RAP1/DTX1/ECT2/HES1/S1PR5/SIX1/SOX9/TCF12/TP73/TRPC5
GO:0043113	receptor clustering	19/1648	53/18723	5.13487e-08	4.59239e-07	2.15321e-07	19	CRKL/SAV1/DLG2/ITGB2/PTN/CD81/DLG1/DLG4/CDK5/DLG3/FLNA/FZD9/FNTA/ITGAL/ITGB1BP1/ITGB7/NRXN1/NRXN2/RER1
GO:0003014	renal system process	29/1648	110/18723	5.23551e-08	4.67545e-07	2.19216e-07	29	AQP1/ADORA2A/AGTR1/F2RL1/BMP4/EDNRB/RHPN2/NPPB/BTC/PTPRO/KCNQ1/RHOA/GNAI2/HNF1A/ITGA3/PRKACA/SLC9A3R1/ADCY6/ADORA1/AVPR1A/AVPR2/COMT/DRD3/INPP5K/NPR1/OPRL1/REN/SNX5/TFAP2B
GO:0032886	regulation of microtubule-based process	48/1648	240/18723	5.24919e-08	4.68072e-07	2.19463e-07	48	EPHA3/CLTC/BICD2/PRKAA2/MID1IP1/CHMP2A/CDH5/GNAI1/TACR3/STK11/CKAP5/BRCA1/GSK3B/RHOA/RAE1/HDAC6/ABL1/AKAP9/AURKA/CDK5RAP2/CIB1/DCTN1/ERBB2/GIT1/HAP1/HSPA1A/KAT2A/MACF1/MAP1B/MECP2/MET/MPDZ/NUMA1/PAFAH1B1/PAK1/PKD1/PLK1/RAC1/ROCK1/SNCA/TRIM37/ATF5/CHMP4C/FBXW5/MAP1S/TACR2/TPPP/TRAF3IP1
GO:0002367	cytokine production involved in immune response	27/1648	98/18723	5.52939e-08	4.90154e-07	2.29816e-07	27	TREM1/KIT/PRKCZ/F2RL1/HK1/TGFB3/PLCG2/TLR3/TRAF2/BTK/CD81/CD55/APOA1/B2M/IL18/JAK3/SMAD7/TRAF6/APOA2/CD226/CD36/FFAR2/FZD5/IL18R1/IL1R1/LILRB1/TNFRSF1B
GO:0051346	negative regulation of hydrolase activity	66/1648	379/18723	5.71624e-08	5.05228e-07	2.36884e-07	66	LTF/GAPDH/AQP1/SERPINE1/ADORA2A/A2M/PRKCZ/F11R/FURIN/PRDX3/C5/BIN1/SFN/THBS1/SERPING1/PAK2/TNFSF14/SPOCK2/BIRC2/PRNP/CD27/GSK3B/ABL1/AIP/APOA1/APP/ARRB1/C3/CAMK2A/CD44/CSNK2A1/GNAI2/HRAS/IKBKB/LRP1/MDM2/NR4A1/PTGS2/RAF1/RDX/RGS2/ROCK1/RPS6KA3/SNCA/SRC/APCS/APOA2/ARL6IP1/BIRC6/COL4A3/CRY2/CSTA/DFFA/GZMA/LEPR/LPA/MMP9/PAX2/PLA2R1/PPP1R9B/PTPRN2/PTX3/SEMA4D/SORL1/SORT1/UBE2O
GO:0062012	regulation of small molecule metabolic process	60/1648	334/18723	7.38375e-08	6.46911e-07	3.03315e-07	60	LEP/KIT/IGF1/BAD/PDK1/NCOA2/IGFBP4/NCOR2/LDLR/PRKCE/CNR1/CAV1/PTK2B/POMC/HMGB1/FGFR4/PARP1/PRKAA2/MID1IP1/NR1H2/INSR/WNT4/BRCA1/VCP/ARNT/FOXA2/GSK3B/APOA1/APP/CD244/EP300/GIT1/HDAC4/IRS1/KAT2A/NCOR1/NFKB1/PROX1/PSEN1/PTGS2/RCVRN/SNCA/SRC/TP53/ADCYAP1R1/ADIPOR1/APOB/AVPR1A/COMT/DDB1/GPD1/IFNG/INPP5K/LEPR/LHCGR/PTAFR/PTH1R/SOX9/TREM2/WDTC1
GO:0007369	gastrulation	40/1648	185/18723	7.51759e-08	6.56147e-07	3.07645e-07	40	FN1/ITGA5/PRKAR1A/MMP14/BMPR2/BMP4/FZD7/DUSP4/CTNNB1/TGFBR2/HOXA11/ITGA2/ITGB2/EPHA2/SMAD1/DVL2/NF2/HNF4A/FOXA2/ACVR1/ACVR2A/APOA1/ITGA3/ITGAV/MBP/PRKACA/SMAD3/SRF/TP53/ZBTB17/COL8A1/FGFR2/HSBP1/ITGB4/LAMA3/LRP5/MMP9/PAX2/SIX2/WNT5B
GO:0098801	regulation of renal system process	15/1648	35/18723	8.2377e-08	7.10354e-07	3.33061e-07	15	ADORA2A/AGTR1/F2RL1/EDNRB/NPPB/PTPRO/GNAI2/ADORA1/AVPR1A/AVPR2/COMT/DRD3/INPP5K/NPR1/SNX5
GO:0099565	chemical synaptic transmission, postsynaptic	28/1648	106/18723	8.45893e-08	7.2631e-07	3.40542e-07	28	ADORA2A/PRKCZ/STX1A/PTK2B/MEF2C/GRIN2D/DRD4/SH3GL1/DLG4/CDK5/GSK3B/APP/CHRNA4/GRID2/MAPK8IP2/MECP2/SHANK1/SNCA/ADORA1/CHRND/GLRA2/MPP2/NLGN2/NRXN1/OPRM1/RIMS2/S1PR2/SLC8A3
GO:0060840	artery development	27/1648	100/18723	8.75719e-08	7.4978e-07	3.51547e-07	27	LEP/ENG/BMPR2/BMP4/LDLR/MYLK/ACVRL1/SMAD6/EFEMP2/ROBO1/PLXND1/LRP1/LRP2/NGFR/NOTCH1/PDGFRB/PROX1/SMAD7/SRF/TGFBR1/ACVR2B/APOB/HES1/NF1/PRDM1/SIX1/TFAP2B
GO:0061351	neural precursor cell proliferation	34/1648	145/18723	9.01357e-08	7.69542e-07	3.60812e-07	34	LYN/SOX5/WNT1/PCM1/CTNNB1/FGF2/PTN/PAX6/NF2/SMARCD3/SOX10/RHOA/NES/DISC1/FLNA/FZD9/GNAI2/ID2/ILK/LRP2/NOTCH1/PAFAH1B1/PROX1/SIX3/TP53/ATF5/C5AR1/EPHB1/FGFR2/FZD6/GLI1/HHIP/NF1/RERE
GO:0003281	ventricular septum development	22/1648	71/18723	9.51989e-08	8.09325e-07	3.79465e-07	22	TGFBR3/BMPR2/BMP4/SAV1/SMAD6/TGFBR2/ROBO1/ACVR1/GATA4/LMO4/LRP2/MDM2/NOTCH1/PROX1/SMAD7/TGFBR1/FGFR2/HES1/MATR3/PRDM1/SALL1/ZFPM2
GO:0050795	regulation of behavior	22/1648	71/18723	9.51989e-08	8.09325e-07	3.79465e-07	22	OPRK1/ADORA2A/CCK/PTGDS/CNR1/MEF2C/TACR3/DLG4/TRH/UCN/HDAC4/HTR1D/ADORA1/DRD3/GHRHR/HCRTR2/HTR1A/HTR1B/KCNA2/LEPR/MC3R/OPRL1
GO:0050818	regulation of coagulation	22/1648	71/18723	9.51989e-08	8.09325e-07	3.79465e-07	22	PROCR/SERPINE1/PDGFRA/F2RL1/CD9/FAP/CAV1/THBS1/PRKG1/NFE2L2/SERPING1/F3/FOXA2/PRKCD/F2/PLG/PSEN1/CD36/F12/GP1BA/PLAU/THBD
GO:0035812	renal sodium excretion	12/1648	23/18723	1.11967e-07	9.43881e-07	4.42554e-07	12	ADORA2A/AGTR1/EDNRB/NPPB/GNAI2/ADORA1/AVPR1A/AVPR2/COMT/DRD3/NPR1/SNX5
GO:0002718	regulation of cytokine production involved in immune response	26/1648	96/18723	1.41239e-07	1.17216e-06	5.49585e-07	26	KIT/PRKCZ/F2RL1/HK1/TGFB3/PLCG2/TLR3/TRAF2/BTK/CD81/CD55/APOA1/B2M/IL18/JAK3/SMAD7/TRAF6/APOA2/CD226/CD36/FFAR2/FZD5/IL18R1/IL1R1/LILRB1/TNFRSF1B
GO:0030198	extracellular matrix organization	55/1648	301/18723	1.43454e-07	1.18281e-06	5.5458e-07	55	ENG/MMP1/DDR1/COL1A2/FBLN5/PDGFRA/MMP14/COL1A1/FAP/DDR2/FURIN/CTSK/NID1/ANTXR1/CAV1/COL3A1/FGFR4/BMP1/EFEMP2/SPOCK2/COL13A1/ADAMTS4/CTSG/NFKB2/ABL1/APP/COL2A1/LRP1/MMP3/NOTCH1/PLG/RB1/RUNX1/SMAD3/TGFBR1/TNFRSF1A/ADAMTS10/CAV2/COL4A3/COL4A4/COL4A6/COL8A1/CTSS/LOXL4/MMP13/MMP9/NF1/PTX3/RAMP2/RXFP1/SMPD3/SOX9/TIE1/TNFRSF1B/WT1
GO:0035303	regulation of dephosphorylation	31/1648	128/18723	1.5164e-07	1.24543e-06	5.8394e-07	31	CALM1/PPP2R5A/MEF2C/ITGA2/CDH5/JAK2/YWHAB/CSNK2B/GSK3B/PRKCD/GNAI2/HTT/IKBKB/PDGFRB/PIN1/PTPRC/ROCK1/SMAD3/SRC/YWHAE/ADORA1/CRY2/IFNG/INPP5K/LILRB2/PPP1R16A/PPP1R2/PPP1R7/PPP1R9B/SEMA4D/SMPD1
GO:0001101	response to acid chemical	32/1648	135/18723	1.63744e-07	1.33546e-06	6.26154e-07	32	LYN/NTRK2/COL1A2/CYBB/BAD/PDGFRA/COL1A1/CD9/AIFM1/CEBPB/PTN/CAPN2/CREB1/NTRK1/RHOA/BCL2L1/CASP3/CHUK/FYN/ICAM1/PCNA/RELA/SST/AVPR1A/COL4A6/DNMT1/GLRA2/IPO5/KRT8/PIK3C3/PPP1R9B/SIX1
GO:0014047	glutamate secretion	11/1648	20/18723	1.88978e-07	1.51459e-06	7.10141e-07	11	NTRK2/ADORA2A/CCK/APBA1/GIPC1/TRH/SNCA/STXBP1/ADORA1/AVPR1A/GRM7
GO:0006470	protein dephosphorylation	52/1648	281/18723	2.06347e-07	1.63637e-06	7.67236e-07	52	PTPRD/CALM1/PTPRU/PTPRR/PPP2R5A/PTPRB/PHPT1/CDH5/JAK2/YWHAB/STK11/DLG1/PTPRE/PTPRO/CSNK2B/BTRC/PPM1B/GSK3B/PPP2CA/PRKCD/PPP2R1A/CDC25C/DUSP10/DUSP23/GNAI2/HTT/IKBKB/LCK/NCK1/PDGFRB/PIN1/PTPN6/PTPRC/ROCK1/YWHAE/ACP1/ADORA1/CDKN3/CRY2/LILRB2/PPP1R16A/PPP1R2/PPP1R7/PPP1R9B/PPP5C/PTPN7/PTPRA/PTPRH/PTPRJ/PTPRM/PTPRN2/SMPD1
GO:0002437	inflammatory response to antigenic stimulus	22/1648	74/18723	2.1566e-07	1.70573e-06	7.99757e-07	22	LYN/CD28/FURIN/CNR1/HCK/BTK/HMGB1/IL2RA/CD81/PSMB4/C3/FYN/ICAM1/MAPK14/NOTCH1/PLCG1/SRC/YES1/CD6/IL31RA/OPRM1/TREM2
GO:0048483	autonomic nervous system development	17/1648	47/18723	2.2266e-07	1.75648e-06	8.23552e-07	17	FN1/VCAM1/TFAP2A/EDNRB/CTNNB1/NRP2/PLXNA3/NAV2/NTRK1/SOX10/SOX8/HES1/HOXB2/NF1/SEMA3F/SIX1/TFAP2B
GO:0031345	negative regulation of cell projection organization	39/1648	186/18723	2.55307e-07	2.00006e-06	9.3776e-07	39	EFNA1/VIM/TRPC6/TRAK2/LPAR1/SEMA6A/PRNP/RTN4R/PTPRO/PLXNA3/CDK5/RHOA/PRKCD/B2M/CCL21/CIB1/EFNB2/FLNA/FYN/ITGA3/LRP1/MDM2/PAFAH1B1/PFN2/PSEN1/UBE3A/YWHAH/ADCY6/DNM3/EPHA4/ITM2C/KREMEN1/NEU4/NGEF/RTN4/SEMA3F/SEMA4D/SEMA5B/TRPC5
GO:0060249	anatomical structure homeostasis	56/1648	314/18723	2.55532e-07	2.00006e-06	9.3776e-07	56	LTF/SLC2A1/PRKCA/APBB2/F11R/ACTG1/CTSK/CNR1/TJP1/GATA1/ITGB6/TNFRSF11A/EGFR/PTK2B/TYRO3/CTNNB1/CUBN/ACTB/PFKM/CDH5/STK11/HAAO/NCDN/VCL/CDK5/BAX/DMD/B2M/CALCA/COL2A1/CSK/DCTN1/HOMER1/MBP/NANOS1/NOTCH1/PTGS2/RAC1/RB1/S1PR1/SH3GL2/SRC/SRF/TRAF6/ADORA1/CSF1R/HTR1B/JAM2/JAM3/NF1/PRDX1/PTH1R/RHO/SOX9/TF/TUB
GO:0007626	locomotory behavior	38/1648	179/18723	2.59706e-07	2.03009e-06	9.51842e-07	38	OPRK1/ADORA2A/NCOA2/APBA1/MEIS1/PRKCE/MTA1/GRIN2D/DRD4/DLG4/FOXA2/DRD1/NAV2/APP/EPS8/GIT1/GNAO1/GRM5/ID2/MECP2/NCOR1/OPRD1/PAFAH1B1/SNAP25/SNCA/SPTBN4/UBE3A/ALK/DRD3/EPHA4/GPR37/HTR2C/MC3R/NLGN2/OPRL1/SLC6A3/SNCG/USP2
GO:0006836	neurotransmitter transport	42/1648	208/18723	2.67571e-07	2.08615e-06	9.78126e-07	42	SLC1A6/CALM1/ADORA2A/APBA1/STX1A/CNR1/SYT1/MEF2C/LIN7B/DRD4/GIPC1/PRKCB/DRD1/CDK5/GSK3B/ADRA2A/CAMK2A/GIT1/NAPA/NR4A1/PRKCG/PSEN1/RAP1A/SNAP25/SNCA/STX11/STX3/STXBP1/SYT4/DRD3/GRM4/HTR1B/LIN7C/NRXN1/NRXN2/PTPRN2/RIMS2/SLC6A3/SNAP29/SNCG/SYT7/TACR2
GO:0007631	feeding behavior	26/1648	99/18723	2.74742e-07	2.13377e-06	1.00045e-06	26	LEP/NTRK2/OPRK1/ADORA2A/CCK/CNR1/TACR3/ACE2/TRH/UCN/APP/CALCA/FYN/OPRD1/CNTFR/HCRTR2/HTR1B/HTR2C/LEPR/MC3R/MCHR1/NPY/OPRL1/OPRM1/OXTR/REN
GO:0043627	response to estrogen	22/1648	75/18723	2.80007e-07	2.16906e-06	1.017e-06	22	OPRK1/TRIM24/MMP14/TGFB3/CAV1/SMAD6/TGFBR2/TEK/MAPK1/BRCA1/APOA1/AR/EP300/IL4R/MDM2/PDGFRB/APOA2/ASH2L/COMT/GHRHR/IGFBP2/PTPRN
GO:0031279	regulation of cyclase activity	18/1648	53/18723	2.96082e-07	2.28075e-06	1.06936e-06	18	CALM1/MAPK8/EDNRB/CAP1/AKAP9/GNAI2/GNAI3/MAPK14/MAPK3/RAF1/RCVRN/CACNA1D/DRD3/DRD5/GALR1/GRM3/GRM7/NF1
GO:0034349	glial cell apoptotic process	10/1648	17/18723	2.96698e-07	2.28075e-06	1.06936e-06	10	PRKCA/TRAF2/TNFRSF21/CDK5/PRKCD/BID/CASP3/RB1/TP53/TREM2
GO:0042088	T-helper 1 type immune response	16/1648	43/18723	3.21496e-07	2.46508e-06	1.15579e-06	16	IL27RA/HMGB1/PLA2G4A/TMEM98/HRAS/IL18/IL4R/JAK3/TRAF6/CCL19/CD80/IL12RB1/IL18R1/IL1R1/IL1RL1/STAT6
GO:1902414	protein localization to cell junction	25/1648	94/18723	3.57047e-07	2.71004e-06	1.27065e-06	25	PRKCZ/F11R/ACTG1/TJP1/MAPK8IP3/PAK2/DLG2/ACTB/CDH5/DLG1/DLG4/VCL/CDK5/FLNA/HRAS/JAK1/RAB8A/RAP1A/SHANK1/SNAP25/STX3/JAM3/NLGN2/NRXN1/NRXN2
GO:0001910	regulation of leukocyte mediated cytotoxicity	23/1648	82/18723	3.6952e-07	2.79064e-06	1.30844e-06	23	LEP/F2RL1/STX7/SPI1/TYROBP/VAV1/ITGAM/DNASE1/B2M/FADD/ICAM1/PTPRC/AGER/AP1G1/CADM1/CD1D/CD226/IL12RB1/IL18RAP/IL7R/LILRB1/NCR3/PVR
GO:0031128	developmental induction	14/1648	34/18723	4.0738e-07	3.06028e-06	1.43486e-06	14	BMP4/WNT1/CTNNB1/HOXA11/FGF2/ROBO1/WNT4/AR/SOX8/FZD5/HIPK1/SALL1/SIX1/SOX9
GO:0051703	intraspecies interaction between organisms	18/1648	54/18723	4.07766e-07	3.06028e-06	1.43486e-06	18	LTF/PCM1/SHANK2/DRD4/DLG4/ATXN1/KCNQ1/UCN/MAPK8IP2/MECP2/SHANK1/AVPR1A/DRD3/GRP/NRXN1/NRXN2/OXTR/TREM2
GO:0035810	positive regulation of urine volume	9/1648	14/18723	4.13099e-07	3.08875e-06	1.44821e-06	9	ADORA2A/EDNRB/NPPB/BTC/GNAI2/INPP5K/NPR1/OPRL1/TFAP2B
GO:0009615	response to virus	62/1648	367/18723	4.30661e-07	3.2081e-06	1.50417e-06	62	HTRA1/OPRK1/TLR7/DNAJC3/TRAF3/F2RL1/TLR8/CXCR4/IRF7/TSPAN6/BNIP3L/ITGB6/TLR3/MAPK11/HSP90AA1/EEF1G/BIRC2/IFNGR1/PPM1B/BAX/CFL1/ARF1/ABCF3/BCL2L1/CCL22/CHUK/FADD/GTF2F1/IKBKB/ITCH/MAP3K14/MAPK14/MYD88/NFKB1/PLSCR1/POLR3F/PQBP1/PTPRC/RELA/SMAD3/SRC/TARBP2/TRIM5/ABCC9/APOB/APOBEC1/CCL19/CNOT7/CXCL10/DTX3L/G3BP1/GBF1/IFNAR2/IFNG/IL12RB1/ITGAX/LILRB1/POU2F2/SMPD1/STAT1/TRAF3IP1/TRIM11
GO:0045926	negative regulation of growth	47/1648	249/18723	4.32568e-07	3.21833e-06	1.50897e-06	47	BMPR2/MEIS1/BMP4/ACVRL1/SAV1/MAPK11/CDKN1A/TGFBR2/SEMA6A/NPPB/RBBP7/STK11/HNF4A/RTN4R/PLXNA3/CDK5/PPP2CA/SMARCA4/PPP2R1A/CCDC85B/DUSP10/FGFR3/HSPA1A/MSX1/NOTCH1/PAK1/RB1/RGS2/SMAD3/TP53/ADIPOR1/CDKN2C/ESR2/MYL2/MYOZ1/NPR1/PPP1R9B/PTCH1/PTPRJ/RAI1/RTN4/SEMA3F/SEMA4D/SEMA5B/STK3/TP73/WT1
GO:0048678	response to axon injury	23/1648	83/18723	4.68966e-07	3.4592e-06	1.6219e-06	23	LYN/AIF1/TYROBP/MAPK8IP3/PLCG2/FGF2/PTN/P2RY12/JAK2/RTN4R/NDEL1/NTRK1/BAX/APOA1/FLNA/LRP1/MAP1B/MAP2K1/EPHA4/JAM3/KREMEN1/NTRK3/TREM2
GO:0009895	negative regulation of catabolic process	56/1648	320/18723	4.83896e-07	3.55061e-06	1.66476e-06	56	LEP/EFNA1/CSNK2A2/FURIN/CNR1/PIK3CG/EGFR/GABARAPL2/TRAF2/WNT1/TRAF5/GIPC1/SDCBP/POLDIP2/SMARCC1/ADRA2A/CSNK2A1/FLNA/FYN/GATA4/GIT1/HDAC4/MAD2L1/MAPK14/MET/MYD88/NCOR1/PIN1/PRKCG/PSEN1/RELA/ROCK1/SMAD3/SMG1/SNCA/SNRNP70/SYNCRIP/TP53/UBQLN4/ADORA1/ALK/APOA2/DFFA/DKC1/EPHA4/FEZ2/FHIT/IL10RA/LEPR/PDE3B/RASIP1/SCFD1/SORL1/TRDMT1/TREM2/TRIM39
GO:0051147	regulation of muscle cell differentiation	34/1648	155/18723	4.89084e-07	3.58126e-06	1.67913e-06	34	ENG/KIT/IGF1/MMP14/BMPR2/SOX6/BMP4/FZD7/MEF2C/MAPK11/EFEMP2/CDK9/SMAD1/SMARCD3/MAPK12/EFNB2/EZH2/HDAC4/ID2/KAT2A/MAPK14/MDM2/MECP2/MSX1/NOTCH1/PAK1/PIN1/PROX1/RGS2/SRF/DNMT1/FGFR2/MED28/MYOD1
GO:0030193	regulation of blood coagulation	20/1648	66/18723	5.41335e-07	3.94654e-06	1.8504e-06	20	SERPINE1/PDGFRA/F2RL1/CD9/FAP/CAV1/THBS1/PRKG1/NFE2L2/SERPING1/F3/FOXA2/PRKCD/F2/PLG/CD36/F12/GP1BA/PLAU/THBD
GO:0071453	cellular response to oxygen levels	37/1648	177/18723	5.55913e-07	4.03586e-06	1.89228e-06	37	NDRG1/AQP1/STC2/CYBB/BAD/PDK1/TRPC6/PRKCE/BNIP3L/CAV1/NFE2L2/AIFM1/PTN/SLC8A1/GNB1/CBL/EIF4EBP1/ICAM1/IRAK1/MDM2/MYC/NOTCH1/OPRD1/P4HB/PTGS2/SRC/TP53/UBQLN1/VHL/ATP6V1A/CASR/CCNB1/KCNMB1/MPL/MYOD1/SLC8A3/TREM2
GO:0000209	protein polyubiquitination	45/1648	236/18723	5.63077e-07	4.07841e-06	1.91223e-06	45	TRAF3/AMFR/TRAF2/CTNNB1/LNPEP/UBE2A/SMURF2/TRAF5/NEDD4/BRCA1/BIRC2/UBE2E3/TTC3/BTRC/TRIM2/CBFB/UBE2W/HDAC6/CBL/CDC34/GABARAP/GPS2/ITCH/MDM2/RBX1/SKP1/TRAF1/TRAF6/TRIM27/TRIM5/UBE2D3/UBE2L6/UBE3A/WWP1/WWP2/DTX3L/KLHL20/LRSAM1/PLAA/RNF183/RNF40/TOPORS/UBE2N/UBE2O/UBE2V2
GO:0035304	regulation of protein dephosphorylation	24/1648	90/18723	5.7722e-07	4.1623e-06	1.95156e-06	24	CALM1/PPP2R5A/CDH5/JAK2/YWHAB/CSNK2B/GSK3B/PRKCD/GNAI2/HTT/IKBKB/PDGFRB/PIN1/PTPRC/ROCK1/YWHAE/ADORA1/CRY2/LILRB2/PPP1R16A/PPP1R2/PPP1R7/PPP1R9B/SMPD1
GO:0043200	response to amino acid	28/1648	116/18723	6.42434e-07	4.62537e-06	2.16868e-06	28	LYN/NTRK2/COL1A2/CYBB/BAD/PDGFRA/COL1A1/AIFM1/CEBPB/PTN/CAPN2/CREB1/RHOA/BCL2L1/CASP3/CHUK/FYN/ICAM1/PCNA/RELA/SST/COL4A6/DNMT1/GLRA2/IPO5/PIK3C3/PPP1R9B/SIX1
GO:0050435	amyloid-beta metabolic process	20/1648	67/18723	7.08296e-07	5.03476e-06	2.36063e-06	20	NTRK2/IGF1/MME/EFNA1/BIN1/PRNP/IFNGR1/PSEN2/CASP3/HAP1/PIN1/PSEN1/RELA/ROCK1/EPHA4/IFNG/NCSTN/REN/RTN4/SORL1
GO:0007088	regulation of mitotic nuclear division	27/1648	110/18723	7.1017e-07	5.03476e-06	2.36063e-06	27	IGF1/CD28/BMP4/INSR/BTC/AURKA/BUB1B/CDC25C/CDK5RAP2/MAD1L1/MAD2L1/NDC80/NEK2/PDGFRB/PIN1/PLK1/RB1/CAV2/CCNB1/DRD3/EDN3/FBXW5/KIF20B/LRP5/PRMT5/SMPD3/ZW10
GO:0030534	adult behavior	30/1648	130/18723	7.29016e-07	5.14414e-06	2.41191e-06	30	LEP/OPRK1/GRIN2D/SHANK2/DRD4/FOXA2/DRD1/CDK5/APP/CHRNA4/EPS8/FADD/HOMER1/MECP2/OPRD1/PAFAH1B1/SHANK1/SNCA/SPTBN4/ALK/DRD3/EPHA4/GABRG2/NCSTN/NPY/NRXN1/NRXN2/OPRM1/SNCG/SPTBN2
GO:0050433	regulation of catecholamine secretion	18/1648	56/18723	7.53051e-07	5.30751e-06	2.48851e-06	18	OPRK1/ADORA2A/STX1A/CNR1/SYT1/ADRA2C/P2RY12/ADRA2A/CHRNA4/SNCA/SYT4/ADRA2B/DRD3/HTR1B/KCNA2/OXTR/SNCG/SYT7
GO:0043473	pigmentation	25/1648	98/18723	8.38806e-07	5.86385e-06	2.74936e-06	25	KIT/KITLG/MEF2C/POMC/CD63/EDNRB/MYO5A/BLOC1S2/BAX/SOX10/DCTN2/AP1M1/AP3B1/RAB1A/RAB27A/AP1G1/BCL2L11/EDAR/EDN3/MC1R/MITF/MYO7A/NF1/VANGL1/VPS33B
GO:0035094	response to nicotine	16/1648	46/18723	9.31716e-07	6.46828e-06	3.03276e-06	16	VCAM1/BAD/CNR1/MAPK1/CREB1/NTRK1/KCNQ1/B2M/CASP3/CHRNA4/MSX1/NFKB1/RELA/IL13/PPP1R9B/SLC6A3
GO:0016485	protein processing	43/1648	225/18723	9.35626e-07	6.48794e-06	3.04198e-06	43	IL1R2/MME/SERPINE1/BAD/MMP14/FURIN/THBS1/PCSK6/F3/PARP1/CASP4/TMEM98/CAPN2/TIMM17A/ACE2/PRNP/CTSG/PSEN2/NLRC4/CASP3/CASP7/CASP8/CPE/FADD/MDM2/PRKACA/PSEN1/RUNX1/SRC/SRGN/CASP2/CTSS/F12/KLK1/KLK3/MYH9/NCSTN/PCSK7/PIK3C3/PLAU/PTCH1/REN/RNF139
GO:2000027	regulation of animal organ morphogenesis	29/1648	125/18723	9.87258e-07	6.81457e-06	3.19512e-06	29	BMP4/FZD7/CTNNB1/HOXA11/FGF2/ROBO1/SMURF2/MAGED1/DVL2/WNT4/CELSR1/CELSR3/RHOA/ABL1/AR/DVL3/MLLT3/MSX1/NGFR/RAC1/SOX8/FZD6/PAX2/ROR2/SIX1/SIX2/SOX9/VANGL1/WT1
GO:0001659	temperature homeostasis	36/1648	174/18723	1.01975e-06	7.02277e-06	3.29274e-06	36	LEP/FABP4/GADD45G/ESRRG/CXCR4/CNR1/TNFRSF11A/CAV1/PRLR/EDNRB/LNPEP/CEBPB/NR1H2/JAK2/STK11/MAP2K6/TFE3/HDAC3/DDIT3/IGF1R/IL18/IL4R/NOTCH1/PTGS2/RB1/ACVR2B/ADIPOR1/ADORA1/CD36/IL13/IL18R1/LEPR/MC3R/OXTR/STAT6/UCP2
GO:0110149	NA	25/1648	99/18723	1.02937e-06	7.08088e-06	3.31998e-06	25	LTF/BMPR2/DDR2/BMP4/TGFB3/GATA1/TFAP2A/PTK2B/MEF2C/CEBPB/PTN/WNT4/SLC8A1/ACVR1/ACVR2A/CCR1/FZD9/NOTCH1/ROCK1/S1PR1/SMAD3/SRGN/ACVR2B/CFTR/SOX9
GO:0051783	regulation of nuclear division	31/1648	139/18723	1.05605e-06	7.2561e-06	3.40214e-06	31	IGF1/CD28/PRKAR1A/BMP4/PLCB1/INSR/WNT4/BTC/AURKA/BUB1B/CDC25C/CDK5RAP2/MAD1L1/MAD2L1/MSX1/NDC80/NEK2/PDGFRB/PIN1/PLK1/RB1/CAV2/CCNB1/DRD3/EDN3/FBXW5/KIF20B/LRP5/PRMT5/SMPD3/ZW10
GO:0007589	body fluid secretion	24/1648	93/18723	1.10373e-06	7.55784e-06	3.54361e-06	24	OPRK1/AQP1/DDR1/P2RY2/NCOR2/PRKCE/CAV1/EGFR/PRLR/SLC22A4/NPPB/NR1H2/GOT2/CREB1/UCN/NCOA1/NME1/ADORA1/CHRM1/GHRHR/NPR1/OXTR/SLC6A3/STAT5A
GO:0097306	cellular response to alcohol	24/1648	93/18723	1.10373e-06	7.55784e-06	3.54361e-06	24	CYBB/JUP/SPI1/PRKCE/PTGER2/CTNNB1/AIFM1/PRKAA2/CDH1/AKAP8/GNAI1/BRCA1/GNB1/XRN1/MDM2/ADCY6/CCL7/CFTR/GLRA2/ITPR2/KCNMB1/LRP8/PTCH1/SCNN1G
GO:2000177	regulation of neural precursor cell proliferation	23/1648	87/18723	1.16411e-06	7.91961e-06	3.71324e-06	23	LYN/CTNNB1/FGF2/PTN/PAX6/NF2/SMARCD3/SOX10/RHOA/NES/DISC1/FLNA/FZD9/GNAI2/ID2/ILK/LRP2/NOTCH1/PROX1/SIX3/TP53/GLI1/NF1
GO:0035176	social behavior	17/1648	52/18723	1.16445e-06	7.91961e-06	3.71324e-06	17	PCM1/SHANK2/DRD4/DLG4/ATXN1/KCNQ1/UCN/MAPK8IP2/MECP2/SHANK1/AVPR1A/DRD3/GRP/NRXN1/NRXN2/OXTR/TREM2
GO:0036344	platelet morphogenesis	10/1648	19/18723	1.19503e-06	8.10924e-06	3.80215e-06	10	GATA1/MEF2C/ACTN1/CASP3/CIB1/EP300/PTPN6/SRF/MPL/MYH9
GO:2000106	regulation of leukocyte apoptotic process	22/1648	81/18723	1.20372e-06	8.159e-06	3.82548e-06	22	LYN/PIK3CB/EFNA1/BMP4/IRF7/KITLG/MEF2C/BTK/CD27/BAX/AXL/CCL21/FADD/JAK3/PRKCQ/TP53/CCL19/CD3G/FOXP1/IL7R/LILRB1/MERTK
GO:0051588	regulation of neurotransmitter transport	25/1648	100/18723	1.25899e-06	8.48584e-06	3.97873e-06	25	CALM1/ADORA2A/APBA1/STX1A/CNR1/SYT1/MEF2C/DRD4/GIPC1/PRKCB/DRD1/CDK5/GSK3B/ADRA2A/CAMK2A/GIT1/PRKCG/RAP1A/SNCA/STXBP1/SYT4/DRD3/HTR1B/SNCG/TACR2
GO:0051302	regulation of cell division	36/1648	177/18723	1.56032e-06	1.02978e-05	4.82827e-06	36	CALM1/PRKCE/TGFB3/SFN/CAT/FGF2/PTN/PAX6/BTC/GIPC1/RBL1/POLDIP2/RHOA/AURKA/BCL2L1/CIB1/GIT1/MLLT3/MYC/PIN1/PLK1/PPBP/RBL2/SSTR5/BIRC6/CHMP4C/CXCR5/DRD3/ECT2/FGFR2/ITGB1BP1/KIF20B/KIF23/PIK3C3/PTCH1/TXNIP
GO:0001894	tissue homeostasis	48/1648	268/18723	1.5874e-06	1.0465e-05	4.90668e-06	48	LTF/SLC2A1/PRKCA/APBB2/F11R/ACTG1/CTSK/TJP1/GATA1/ITGB6/TNFRSF11A/EGFR/PTK2B/CTNNB1/CUBN/ACTB/CDH5/STK11/NCDN/VCL/BAX/DMD/B2M/CALCA/COL2A1/CSK/HOMER1/MBP/NANOS1/NOTCH1/PTGS2/RAC1/RB1/S1PR1/SH3GL2/SRC/SRF/TRAF6/CSF1R/JAM2/JAM3/NF1/PRDX1/PTH1R/RHO/SOX9/TF/TUB
GO:0019098	reproductive behavior	12/1648	28/18723	1.65883e-06	1.08882e-05	5.1051e-06	12	OPRK1/DRD1/APP/HDAC4/MAPK8IP2/NCOA1/AVPR1A/DRD5/MTNR1A/OXTR/PPP1R9B/THRB
GO:0055117	regulation of cardiac muscle contraction	21/1648	77/18723	1.94453e-06	1.25851e-05	5.90072e-06	21	CALM1/JUP/ATP1B1/BIN1/CAV1/PIK3CG/ANK2/DLG1/SLC8A1/ACE2/DMD/KCNQ1/UCN/AKAP9/GATA4/HDAC4/PRKACA/RGS2/SMAD7/ADORA1/ADRA1B
GO:1990845	adaptive thermogenesis	33/1648	157/18723	1.96629e-06	1.26579e-05	5.93485e-06	33	LEP/FABP4/GADD45G/ESRRG/CXCR4/CAV1/PRLR/LNPEP/CEBPB/NR1H2/JAK2/STK11/MAP2K6/TFE3/HDAC3/DDIT3/IGF1R/IL18/IL4R/NOTCH1/RB1/ACVR2B/ADIPOR1/CD36/IL13/IL18R1/LEPR/OXTR/SCTR/SORL1/STAT6/UCP2/UCP3
GO:0007416	synapse assembly	36/1648	179/18723	2.05708e-06	1.31439e-05	6.16273e-06	36	NTRK2/PTPRD/IL1RAP/NRCAM/EPHB3/CRKL/MEF2C/CDH1/SHANK2/SPOCK2/PLXNB1/PLXND1/SDCBP/DRD1/CDK5/NTRK1/APP/EFNB2/GRID2/MAP1B/MECP2/SNCA/DNM3/EPHB1/FZD1/FZD5/GABRG2/NLGN2/NRXN1/NRXN2/NTRK3/OXTR/SEMA4D/SIX1/SPTBN2/UBE2V2
GO:0050777	negative regulation of immune response	38/1648	194/18723	2.12504e-06	1.35494e-05	6.35284e-06	38	HTRA1/LYN/A2M/IL27RA/SPI1/FURIN/TSPAN6/HCK/COL3A1/SERPING1/TYRO3/NR1H2/PSMB4/TRAFD1/PPM1B/CD55/DUSP10/FYN/IL4R/ITCH/JAK3/MAPK14/PLCG1/PTPN6/PTPRC/SMAD7/SRC/TARBP2/TRIM27/YES1/CNOT7/IL1RL1/IL7R/LILRB1/MAPKBP1/STAT6/TRAF3IP1/TREM2
GO:0007622	rhythmic behavior	16/1648	49/18723	2.43938e-06	1.53443e-05	7.1944e-06	16	ADORA2A/NCOA2/PTGDS/MTA1/KCNQ1/ID2/NCOR1/TP53/ADORA1/DRD3/GHRHR/HCRTR2/KCNA2/MC3R/OPRL1/USP2
GO:0050918	positive chemotaxis	19/1648	66/18723	2.45354e-06	1.53992e-05	7.22017e-06	19	F2RL1/BMP4/HMGB1/F3/ITGA2/FGF2/LRP1/MET/NTF3/S1PR1/SMAD3/AGER/CASR/CCL16/CCR4/CXCL10/GPNMB/NTRK3/PTPRJ
GO:0032963	collagen metabolic process	25/1648	104/18723	2.72841e-06	1.70179e-05	7.97912e-06	25	ENG/MMP1/COL1A2/MMP14/COL1A1/VIM/FAP/BMP4/FURIN/CTSK/TGFB3/ITGA2/WNT4/UCN/F2/MMP3/PDGFRB/PRTN3/RAP1A/RUNX1/CTSS/MMP13/MMP9/SMPD3/VPS33B
GO:0055094	response to lipoprotein particle	13/1648	34/18723	2.88403e-06	1.79328e-05	8.40808e-06	13	LPL/FCER1G/CD9/LDLR/ITGB2/CD81/TLR6/MYD88/CASR/CD36/SMPD3/SREBF2/TREM2
GO:0007618	mating	14/1648	39/18723	2.8968e-06	1.79865e-05	8.43327e-06	14	CNR1/EDNRB/DRD1/ACVR2A/APP/HDAC4/MAPK8IP2/NCOA1/AVPR1A/DRD5/MTNR1A/OXTR/PPP1R9B/THRB
GO:0002709	regulation of T cell mediated immunity	22/1648	85/18723	2.90163e-06	1.79865e-05	8.43327e-06	22	PRKCZ/STX7/TRAF2/HMGB1/CD81/CD55/B2M/FADD/IL18/PTPRC/SMAD7/TRAF6/AGER/CD1D/FZD5/IL12RB1/IL18R1/IL1R1/IL7R/LILRB1/PVR/TNFRSF1B
GO:0030865	cortical cytoskeleton organization	18/1648	61/18723	3.03849e-06	1.87768e-05	8.80382e-06	18	EZR/RHOB/EPB41L2/DLG1/LLGL1/CDK5/RHOG/RHOA/EPB41/IKBKB/PAFAH1B1/RAC1/ROCK1/TLN1/ECT2/RHOQ/RND1/RND2
GO:0034113	heterotypic cell-cell adhesion	18/1648	61/18723	3.03849e-06	1.87768e-05	8.80382e-06	18	VCAM1/ITGA5/JUP/ITGB2/APOA1/CD2/CD44/ITGAV/LCK/MBP/PTPRC/SIRPA/AGER/CD1D/ITGAX/ITGB7/JAM3/LILRB2
GO:0120034	positive regulation of plasma membrane bounded cell projection assembly	25/1648	105/18723	3.28516e-06	2.00949e-05	9.42181e-06	25	KIT/PIK3R1/F2RL1/TGFB3/WNT1/P2RY12/KCTD17/CDC42EP1/NDEL1/CCL21/EPS8/HAP1/HDAC4/HRAS/HTT/PFN1/RAC1/SRF/TGFBR1/ACTR2/CCL19/DNM3/RHOQ/TWF2/WASF2
GO:0030856	regulation of epithelial cell differentiation	32/1648	154/18723	3.61854e-06	2.20223e-05	1.03255e-05	32	SERPINE1/MYCN/BAD/F11R/BMP4/SFN/ACVRL1/CAV1/NOTCH4/CTNNB1/CEBPB/PLCB1/FGF2/CDH5/PAX6/VCL/EZH2/IKBKB/NOTCH1/NUMA1/ROCK1/TNFRSF1A/HES1/IFNG/IL13/MMP9/PAX2/PTCH1/PTCH2/S1PR2/SOX9/STAT1
GO:0030838	positive regulation of actin filament polymerization	24/1648	99/18723	3.66266e-06	2.22233e-05	1.04198e-05	24	ARPC5/IQGAP2/PRKCE/BIN1/HCK/PTK2B/VASP/DLG1/ARPC4/CDC42EP1/RHOA/ARF1/ARPC3/CCL21/GRB2/ICAM1/NCK1/PFN1/PFN2/TRIM27/ACTR2/SCIN/WASF2/WASF3
GO:0042053	regulation of dopamine metabolic process	9/1648	17/18723	3.92617e-06	2.35246e-05	1.10299e-05	9	ITGAM/ITGB2/TACR3/DRD4/SNCA/COMT/GPR37/HTR1A/SLC6A3
GO:0042069	regulation of catecholamine metabolic process	9/1648	17/18723	3.92617e-06	2.35246e-05	1.10299e-05	9	ITGAM/ITGB2/TACR3/DRD4/SNCA/COMT/GPR37/HTR1A/SLC6A3
GO:0045428	regulation of nitric oxide biosynthetic process	18/1648	62/18723	3.93185e-06	2.35246e-05	1.10299e-05	18	AIF1/CAV1/DYNLL1/PTK2B/HSP90AA1/JAK2/INSR/TLR6/ICAM1/PTGS2/RAC1/SIRPA/SMAD3/CD36/IFNG/KHSRP/NOS1AP/PTX3
GO:0048144	fibroblast proliferation	21/1648	81/18723	4.70839e-06	2.78114e-05	1.30398e-05	21	AQP1/FN1/IGF1/S100A6/PDGFRA/DDR2/CDKN1A/WNT1/CTNNB1/BTC/CREB1/BAX/MED25/MYC/NGFR/PDGFRB/TP53/CCNB1/IL13/NF1/WNT7B
GO:0051817	modification of morphology or physiology of other organism involved in symbiotic interaction	21/1648	81/18723	4.70839e-06	2.78114e-05	1.30398e-05	21	LTF/CD4/TNIP1/HSPA8/INSR/CFL1/SMARCA4/BCL2L1/EP300/HDAC1/JUN/RXRA/APCS/CAV2/CCNK/IGF2R/INPP5K/PTX3/RAB9A/STOM/ZBED1
GO:2000243	positive regulation of reproductive process	21/1648	81/18723	4.70839e-06	2.78114e-05	1.30398e-05	21	EDNRB/CTNNB1/INHBB/PLCB1/SMURF2/TACR3/WNT4/AR/AURKA/CDC25C/CIB1/HDAC4/MSX1/NR5A1/SRC/OXTR/PTAFR/SOX9/TACR2/WT1/ZFPM2
GO:0007190	activation of adenylate cyclase activity	12/1648	31/18723	5.99212e-06	3.46794e-05	1.626e-05	12	CALM1/DRD1/CAP1/CALCA/RAF1/ADORA2B/AVPR2/DRD5/FSHR/GHRHR/LHCGR/RXFP1
GO:0071402	cellular response to lipoprotein particle stimulus	13/1648	36/18723	6.07387e-06	3.5085e-05	1.64502e-05	13	LPL/FCER1G/CD9/LDLR/ITGB2/CD81/TLR6/MYD88/CASR/CD36/SMPD3/SREBF2/TREM2
GO:0070542	response to fatty acid	18/1648	64/18723	6.45929e-06	3.69919e-05	1.73442e-05	18	BAD/LPL/LDLR/CAT/XRCC5/CREB1/IRS1/NME1/PTGS2/SRC/CCNB1/CD36/FFAR1/FFAR2/PPP5C/PTAFR/SOX9/UCP2
GO:0002456	T cell mediated immunity	25/1648	109/18723	6.70975e-06	3.82443e-05	1.79314e-05	25	PRKCZ/STX7/TRAF2/HMGB1/CD81/CD55/B2M/FADD/ICAM1/IL18/PTPRC/RAB27A/SMAD7/TRAF6/AGER/CD1D/CD8A/FZD5/IL12RB1/IL18R1/IL1R1/IL7R/LILRB1/PVR/TNFRSF1B
GO:0046677	response to antibiotic	15/1648	47/18723	6.90779e-06	3.92245e-05	1.83911e-05	15	MEF2C/PLA2G4A/HSP90AA1/JAK2/CASP3/CASP8/CBL/EZH2/HSPA5/JAK1/MDM2/TP53/ACTR2/CCR4/RSRC1
GO:0050886	endocrine process	21/1648	83/18723	7.13895e-06	4.04989e-05	1.89886e-05	21	LEP/OPRK1/MME/AGTR1/F2RL1/POMC/INHBB/ACE2/CTSG/KCNQ1/RHOA/UCN/AVPR1A/AVPR2/CRY2/DRD5/EDN3/GALR1/OXTR/REN/TACR2
GO:0016236	macroautophagy	49/1648	291/18723	7.44885e-06	4.21774e-05	1.97756e-05	49	GAPDH/CALM1/MAPK8/BNIP3L/STAM/GABARAPL2/PRKAA2/CHMP2A/NEDD4/VCP/CDK5/POLDIP2/HGS/PIP4K2B/HDAC6/CALCOCO2/CAPNS1/CASP3/GABARAP/GNAI3/HTT/MAP1LC3B/MAPK3/PIP4K2A/PIP4K2C/PRKACA/PSEN1/RAB1A/SMG1/SRC/TP53/TSG101/UBQLN1/UBQLN4/VDAC1/ATG9A/ATP6V0C/ATP6V1A/ATP6V1E1/CHMP4C/FEZ2/HSPB8/LRSAM1/MAP1LC3A/PIK3C3/PLAA/SCFD1/SNAP29/SNX5
GO:0021915	neural tube development	31/1648	152/18723	7.63186e-06	4.31655e-05	2.02388e-05	31	BMP4/FKBP8/VASP/WNT1/PAX6/EPHA2/DVL2/PHGDH/CELSR1/ABL1/CASP3/DVL3/KAT2A/LMO4/LRP2/NOTCH1/PFN1/PKD1/PRKACA/PROX1/PSEN1/TRAF6/DEAF1/FZD6/HES1/KIF20B/PAX2/PLXNA2/PTCH1/ST14/STK3
GO:0097581	lamellipodium organization	22/1648	90/18723	7.96487e-06	4.46967e-05	2.09568e-05	22	KIT/PIK3R1/ARPC5/VAV3/WNT1/P2RY12/EPHA2/PTPRO/VCL/CD44/HDAC4/NCK1/RAC1/S1PR1/SNX1/SNX2/SRC/ACTR2/PARVB/TWF2/WASF2/WASF3
GO:0016311	dephosphorylation	64/1648	417/18723	7.96803e-06	4.46967e-05	2.09568e-05	64	PTPRD/CALM1/NT5E/PTPRU/PTPRR/DUSP4/PPP2R5A/MEF2C/PTPRB/PHPT1/ITGA2/CDH5/JAK2/YWHAB/STK11/DLG1/PTPRE/PTPRO/CSNK2B/BTRC/ACP6/PPM1B/GSK3B/PPP2CA/PRKCD/PPP2R1A/CDC25C/DUSP10/DUSP23/GNAI2/HTT/IKBKB/LCK/NCK1/PDGFRB/PIN1/PTPN6/PTPRC/ROCK1/SMAD3/SRC/YWHAE/ACP1/ADORA1/CDKN3/CRY2/DUSP16/IFNG/INPP5K/LILRB2/POLB/PPP1R16A/PPP1R2/PPP1R7/PPP1R9B/PPP5C/PTPN7/PTPRA/PTPRH/PTPRJ/PTPRM/PTPRN2/SEMA4D/SMPD1
GO:0016050	vesicle organization	50/1648	300/18723	8.0882e-06	4.52864e-05	2.12333e-05	50	STX7/STX1A/VAV3/SYT1/CAV1/STAM/BLOC1S2/CHMP2A/CREB1/DLG4/SDCBP/HGS/PIP4K2B/ARF1/AP1M1/AP2M1/AP3B1/GNAI3/PAFAH1B1/PIP4K2A/RAB1A/RAB27A/RAB8A/SDC1/SNAP25/SNCA/SRGN/STX11/STX3/STX8/STXBP1/SYT4/TSG101/AP1G1/CAV2/CHMP4C/GBF1/GOSR2/MYO7A/PIK3C3/PLEKHJ1/PTPRN/RAB22A/SEC31A/SNAP29/SORT1/SYT7/TBPL1/TFG/VPS33B
GO:1905332	positive regulation of morphogenesis of an epithelium	13/1648	37/18723	8.61209e-06	4.76435e-05	2.23384e-05	13	BMP4/CTNNB1/FGF2/MAGED1/WNT4/ABL1/AR/SOX8/ITGAX/PAX2/SIX1/SOX9/WNT5B
GO:0006970	response to osmotic stress	21/1648	84/18723	8.73743e-06	4.82925e-05	2.26427e-05	21	AQP1/BAD/SLC2A1/MYLK/EGFR/PTK2B/TLR3/ITGA2/XRCC5/TACR3/BAX/CASP3/MAP2K7/PDPK1/PTGS2/SST/TP53/XRCC6/ABCB1/APOBEC1/BDKRB2
GO:0034695	response to prostaglandin E	10/1648	23/18723	1.06499e-05	5.82345e-05	2.73042e-05	10	TGFBR3/PRKCE/PTGER2/PRKAA2/AKAP8/GNB1/CCL21/ADCY6/CCL19/PPP1R9B
GO:0140014	mitotic nuclear division	48/1648	287/18723	1.10724e-05	6.03121e-05	2.82783e-05	48	IGF1/CD28/BMP4/CHMP2A/AKAP8/INSR/BTC/NDEL1/POLDIP2/RHOA/TUBG1/DCTN2/AURKA/BUB1B/CDC25C/CDK5RAP2/EPS8/FLNA/HSPA1A/KPNB1/MAD1L1/MAD2L1/NDC80/NEK2/NUMA1/PDGFRB/PIN1/PLK1/RB1/CAV2/CCNB1/CENPE/CHMP4C/DIS3L2/DRD3/EDN3/EML4/FBXW5/KIF11/KIF20B/KIF23/LRP5/POGZ/PPP1R9B/PRMT5/SMC5/SMPD3/ZW10
GO:0010464	regulation of mesenchymal cell proliferation	11/1648	28/18723	1.24446e-05	6.74813e-05	3.16397e-05	11	MYCN/BMP4/CTNNB1/TGFBR2/PTN/MYC/FGFR2/LRP5/SIX1/SOX9/STAT1
GO:0051494	negative regulation of cytoskeleton organization	32/1648	163/18723	1.25358e-05	6.79144e-05	3.18428e-05	32	PIK3R1/F11R/TJP1/PAK2/RHPN2/MID1IP1/CDH5/BRCA1/SPTAN1/PRKCD/HDAC6/CDK5RAP2/CIB1/EPS8/KAT2A/MAP1B/MET/PFN1/PFN2/RDX/S1PR1/SHANK1/SNCA/SPTBN4/TRIM37/CAPZA1/INPP5K/SCIN/SPTA1/SPTBN2/TWF2/WASF2
GO:0031116	positive regulation of microtubule polymerization	12/1648	33/18723	1.27553e-05	6.88555e-05	3.2284e-05	12	CKAP5/AKAP9/CDK5RAP2/DCTN1/GIT1/HSPA1A/MAP1B/MECP2/MET/NUMA1/PAK1/RAC1
GO:1902115	regulation of organelle assembly	35/1648	186/18723	1.32449e-05	7.09894e-05	3.32845e-05	35	PTPRD/IL1RAP/EZR/STAM/HCK/PRKAA2/CHMP2A/BRCA1/KCTD17/SDCBP/CNOT2/RHOA/PIP4K2B/CDK5RAP2/GRID2/HAP1/HSPA1A/HTT/KAT2A/NUMA1/PIP4K2A/PIP4K2C/PLK1/RDX/SDC1/SRC/TRIM37/TSG101/CHMP4C/FEZ2/G3BP1/LRSAM1/NTRK3/PAN2/SCFD1
GO:0044772	mitotic cell cycle phase transition	64/1648	424/18723	1.36856e-05	7.32209e-05	3.43308e-05	64	CALM1/AIF1/PBX1/EGFR/CCNE2/TFDP1/CDKN1A/CCNE1/PLCB1/CHMP2A/DLG1/BRCA1/ZNF655/RBL1/CDK5/SMARCD3/RPA2/NES/E2F6/ACVR1/APP/APPL1/AURKA/BID/BUB1B/CAMK2A/CDC25C/CDC34/CDK5RAP2/E2F3/EIF4EBP1/EPS8/ERCC3/EZH2/ID2/MAD1L1/MAD2L1/MDM2/MECP2/NDC80/PKD1/PLK1/PTPN6/RB1/RBL2/RDX/TOPBP1/TP53/ABCB1/CASP2/CCNB1/CCNB2/CDKN2C/CDKN3/CENPE/CHMP4C/DBF4/DDB1/GPNMB/PPP1R9B/SMC5/TRIM39/XPC/ZW10
GO:0001570	vasculogenesis	20/1648	80/18723	1.42048e-05	7.58638e-05	3.557e-05	20	ENG/NTRK2/TGFBR3/RIN2/CAV1/CTNNB1/TGFBR2/EPHA2/ITGAV/NOTCH1/PDGFRB/RAP1A/RASA1/FBXW7/RAMP2/RASIP1/TIE1/WNT7B/WT1/ZFPM2
GO:0048145	regulation of fibroblast proliferation	20/1648	80/18723	1.42048e-05	7.58638e-05	3.557e-05	20	AQP1/FN1/IGF1/S100A6/PDGFRA/DDR2/CDKN1A/WNT1/CTNNB1/BTC/CREB1/BAX/MED25/MYC/NGFR/PDGFRB/TP53/CCNB1/IL13/NF1
GO:0001678	cellular glucose homeostasis	33/1648	172/18723	1.52419e-05	8.09003e-05	3.79314e-05	33	OPRK1/PIK3R1/BAD/PRKCE/HK1/DYNLL1/PHPT1/PRKAA2/FOXA2/SMARCA4/ADRA2A/GATA4/ICAM1/IGF1R/LRP1/NGFR/NME1/PIK3R2/PRKACA/RAC1/RAF1/SRF/AGER/CASR/CFTR/GHRHR/LRP5/PAX2/PTPRN/PTPRN2/RAB11FIP2/TREM2/UCP2
GO:0010463	mesenchymal cell proliferation	13/1648	39/18723	1.66116e-05	8.77812e-05	4.11576e-05	13	MYCN/BMP4/CTNNB1/TGFBR2/PTN/MSX1/MYC/FGFR2/LRP5/SIX1/SIX2/SOX9/STAT1
GO:0001738	morphogenesis of a polarized epithelium	22/1648	94/18723	1.67552e-05	8.77812e-05	4.11576e-05	22	ACTG1/FZD7/ACTB/SMURF2/DVL2/CELSR1/CELSR3/RHOA/ABL1/DLG3/DVL3/MLLT3/PAFAH1B1/RAC1/SLC9A3R1/EXOC5/FZD6/LAMA1/LAMA3/ROR2/TRAF3IP1/VANGL1
GO:0051653	spindle localization	16/1648	56/18723	1.67775e-05	8.77812e-05	4.11576e-05	16	PAX6/LLGL1/NDEL1/CFL1/CDK5RAP2/DCTN1/HTT/KPNB1/MAD2L1/NDC80/NUMA1/PAFAH1B1/PLK1/ACTR2/MYH9/ZW10
GO:0098743	cell aggregation	10/1648	24/18723	1.68178e-05	8.77812e-05	4.11576e-05	10	LTF/MYCN/SOX6/SOX5/BMP1/COL2A1/MAPK14/PKD1/ROR2/SOX9
GO:0021954	central nervous system neuron development	20/1648	81/18723	1.73183e-05	9.02503e-05	4.23153e-05	20	LEP/NTRK2/GABRB1/EPHB6/EPHB3/UBB/HSP90AA1/NRP2/PLXNA3/DRD1/NDEL1/CDK5/DISC1/PAFAH1B1/SPTBN4/EPHA4/EPHB1/FGFR2/NPY/UQCRQ
GO:1902108	regulation of mitochondrial membrane permeability involved in apoptotic process	14/1648	45/18723	1.93541e-05	9.98222e-05	4.68032e-05	14	MAPK8/BNIP3L/BLOC1S2/GSK3B/BAX/BID/CAMK2A/FZD9/GZMB/HSPA1A/TP53/BCL2L11/MOAP1/VDAC2
GO:0007517	muscle organ development	52/1648	327/18723	2.07051e-05	0.000106334	4.98566e-05	52	ENG/FLNB/IGF1/TGFBR3/SOX6/BMP4/MYLK/CAV1/MEF2C/CTNNB1/EFEMP2/CCNT2/ETV1/CREB1/CDK5/TNNI1/DMD/RHOA/MAPK12/EP300/HBEGF/HDAC4/HOMER1/LRP2/MAPK14/MSX1/NOTCH1/NR4A1/PROX1/RB1/RYR1/S1PR1/SMAD3/SMAD7/SOX8/TGFBR1/CAV2/CHRND/CNTFR/CXCL10/EPHB1/FGFR2/GPC1/MYL2/MYOD1/MYOZ1/SIX1/TCF12/TEAD4/USP2/WT1/ZFPM2
GO:0051293	establishment of spindle localization	15/1648	51/18723	2.09175e-05	0.000107242	5.02824e-05	15	PAX6/LLGL1/NDEL1/CFL1/CDK5RAP2/DCTN1/HTT/KPNB1/MAD2L1/NDC80/NUMA1/PAFAH1B1/PLK1/MYH9/ZW10
GO:0034405	response to fluid shear stress	12/1648	35/18723	2.54022e-05	0.00012752	5.97896e-05	12	TGFB3/NFE2L2/PTK2B/MEF2C/SMAD6/HDAC3/PDGFRB/PKD1/PTGS2/SMAD7/SRC/SREBF2
GO:1990868	response to chemokine	22/1648	97/18723	2.82945e-05	0.000140053	6.56662e-05	22	CXCR4/PTK2B/ROBO1/RHOA/CCL21/CCL22/CCR1/CCR5/CIB1/CXCL13/PPBP/CCL16/CCL17/CCL19/CCL25/CCL7/CCR4/CXCL10/CXCR3/CXCR5/MPL/TREM2
GO:0006605	protein targeting	50/1648	314/18723	2.85587e-05	0.000141245	6.62248e-05	50	CSNK2A2/BNIP3L/TRAK2/PARD3/ITGAM/YWHAZ/AIFM1/HSP90AA1/ITGB2/HSPA8/YWHAB/NEDD4/TIMM17A/PRNP/GIPC1/SDCBP/CDK5/HGS/PEX5/AIP/AP3B1/BID/CIB1/ERBB2/FYN/GABARAP/HAP1/HRAS/HSPA5/PAK1/RAB27A/UBE2D3/YWHAG/YWHAQ/ADORA1/AP4M1/ARL6IP1/FBXW7/FZD5/INPP5K/ITGB1BP1/NAGPA/PDCD5/PEX10/PEX14/PEX7/SORL1/SORT1/SREBF2/STOM
GO:0033555	multicellular organismal response to stress	18/1648	71/18723	3.07333e-05	0.000151254	7.0918e-05	18	CCK/THBS1/MEF2C/EDNRB/CAPN2/DRD4/NTRK1/UCN/ADRA2A/CALCA/MAPK8IP2/MECP2/PRKCG/VDAC1/ADCYAP1R1/COMT/HTR1A/HTR2C
GO:0090559	regulation of membrane permeability	19/1648	78/18723	3.42148e-05	0.000166523	7.80771e-05	19	BAD/F11R/MAPK8/BNIP3L/BLOC1S2/GSK3B/BAX/BCL2L1/BID/CAMK2A/FZD9/GZMB/HSPA1A/TP53/BCL2L11/JAM3/MOAP1/RASIP1/VDAC2
GO:0097734	extracellular exosome biogenesis	9/1648	21/18723	3.42785e-05	0.000166523	7.80771e-05	9	STAM/CHMP2A/SDCBP/HGS/RAB27A/SDC1/TSG101/IFNG/SMPD3
GO:0042552	myelination	27/1648	134/18723	3.6074e-05	0.000173842	8.15089e-05	27	NDRG1/NTRK2/CD9/CXCR4/PARD3/CTNNB1/TMEM98/TNFRSF21/PTN/ANK2/DLG1/SOX10/CNTNAP1/ERBB2/ILK/MBP/GPC1/ITGAX/ITGB4/JAM2/JAM3/NCSTN/NF1/SLC8A3/TNFRSF1B/TPPP/WASF3
GO:0042246	tissue regeneration	18/1648	72/18723	3.76424e-05	0.000180822	8.47812e-05	18	IGF1/TXK/CD9/FZD7/CDKN1A/TGFBR2/PTN/CD81/DUSP10/EZH2/FZD9/GATA4/NOTCH1/RUNX1/CCNB1/IGFBP1/MYOD1/MYOZ1
GO:0009185	ribonucleoside diphosphate metabolic process	23/1648	106/18723	3.98023e-05	0.000189984	8.90772e-05	23	GAPDH/IGF1/PFKP/BAD/NT5E/HK1/NUDT18/PRKAA2/DLG2/PFKM/INSR/DLG1/ARNT/ENO2/APP/EP300/GIT1/HDAC4/NCOR1/PSEN1/GPD1/IFNG/NUDT5
GO:0048532	anatomical structure arrangement	8/1648	17/18723	4.1697e-05	0.000197929	9.28023e-05	8	TFAP2A/NRP2/PLXNA3/HSPA5/HOXB2/KCNA2/PAX2/SEMA3F
GO:1905155	positive regulation of membrane invagination	7/1648	13/18723	4.30765e-05	0.000204156	9.57216e-05	7	F2RL1/PLCG2/ITGA2/RAB31/C3/CD36/TREM2
GO:0071333	cellular response to glucose stimulus	29/1648	151/18723	4.79272e-05	0.000223623	0.000104849	29	OPRK1/BAD/PRKCE/DYNLL1/PHPT1/PRKAA2/FOXA2/SMARCA4/ADRA2A/GATA4/ICAM1/IGF1R/LRP1/NME1/PRKACA/RAC1/RAF1/SRF/AGER/CASR/CFTR/GHRHR/LRP5/PAX2/PTPRN/PTPRN2/RAB11FIP2/TREM2/UCP2
GO:0007498	mesoderm development	26/1648	129/18723	4.96627e-05	0.000231541	0.000108562	26	PRKAR1A/BMPR2/BMP4/RPS6KA6/HCK/BTK/HOXA11/ITGA2/JAK2/EPHA2/SMAD1/NF2/PPP2CA/ACVR1/ACVR2A/ITGA3/PRKACA/SMAD3/SRF/FGFR2/IKZF3/ITGB4/PAX2/SIX2/TIE1/ZFPM2
GO:1901987	regulation of cell cycle phase transition	58/1648	390/18723	5.2365e-05	0.000243574	0.000114204	58	AIF1/APBB2/PBX1/EGFR/PLCG2/TFDP1/CDKN1A/CLOCK/PLCB1/DLG1/BRCA1/ZNF655/RBL1/SMARCD3/RPA2/APP/APPL1/AURKA/BID/BUB1B/CDC25C/CDK5RAP2/ERCC3/EZH2/ID2/MAD1L1/MAD2L1/MAPK14/MDM2/MECP2/NDC80/PKD1/PLK1/PROX1/PTPN6/RB1/RBL2/RDX/SIX3/TOPBP1/TP53/ATF5/CASP2/CCNB1/CDC5L/CENPE/CHMP4C/DBF4/DDB1/FBXW7/GLI1/GPNMB/MDC1/PPP1R10/PPP1R9B/TRIM39/XPC/ZW10
GO:0000768	syncytium formation by plasma membrane fusion	15/1648	55/18723	5.57529e-05	0.000256753	0.000120383	15	SH3PXD2A/CD53/CD9/TYROBP/WNT1/CAPN2/CD81/IL4R/MAPK14/CXCL10/DYRK1B/JAM2/MYH9/MYOD1/TREM2
GO:0140253	cell-cell fusion	15/1648	55/18723	5.57529e-05	0.000256753	0.000120383	15	SH3PXD2A/CD53/CD9/TYROBP/WNT1/CAPN2/CD81/IL4R/MAPK14/CXCL10/DYRK1B/JAM2/MYH9/MYOD1/TREM2
GO:0032967	positive regulation of collagen biosynthetic process	10/1648	27/18723	5.65714e-05	0.00025953	0.000121685	10	ENG/VIM/BMP4/TGFB3/ITGA2/WNT4/UCN/F2/PDGFRB/RUNX1
GO:0033688	regulation of osteoblast proliferation	10/1648	27/18723	5.65714e-05	0.00025953	0.000121685	10	LTF/GATA1/PLXNB1/RHOA/ABL1/ITGAV/SMAD3/SOX8/FGFR2/LRP5
GO:0001818	negative regulation of cytokine production	54/1648	357/18723	5.9191e-05	0.000271341	0.000127222	54	IL1R2/LTF/FN1/IGF1/EZR/F2RL1/IL27RA/TLR8/FURIN/TYROBP/TGFB3/THBS1/POMC/BTK/HMGB1/INHBB/TNFRSF21/AKAP8/EPHA2/TLR6/PRNP/PPM1B/APOA1/ARRB1/AXL/CSK/DDIT3/EZH2/F2/GIT1/ITCH/JAK3/NFKB1/PTPN6/PTPRC/RAC1/SIRPA/SMAD7/SRGN/TRIM27/AGER/APOA2/FFAR1/GPNMB/IFNG/IL13/IL1RL1/LBP/LILRB1/MAPKBP1/MC1R/MERTK/TRAF3IP1/TREM2
GO:0008544	epidermis development	50/1648	324/18723	6.54233e-05	0.000297419	0.00013945	50	FLNB/PPL/PITX2/KRT17/MYCN/BMP4/SFN/CLIC4/KRT15/EXPH5/EGFR/TFDP1/SAV1/CTNNB1/PAX6/EPHA2/TNFRSF19/TRADD/KCNQ1/AP3B1/BCR/CASP3/ERCC3/EZH2/HDAC1/MAP2K1/NGFR/NOTCH1/NUMA1/PAFAH1B1/RELA/ROCK1/SLC9A3R1/SOS1/TSG101/CSTA/EDA2R/EDAR/FGFR2/FZD6/GLI1/HES1/KRT5/LAMA3/MYO7A/PTCH1/PTCH2/SOX9/ST14/TXNIP
GO:0007588	excretion	16/1648	62/18723	6.63499e-05	0.000301176	0.000141211	16	ADORA2A/AGTR1/EDNRB/NPPB/GNAI2/SLC9A3R1/ADORA1/ADORA2B/AVPR1A/AVPR2/COMT/DRD3/NPR1/SCNN1G/SNX5/TACR2
GO:0045786	negative regulation of cell cycle	57/1648	385/18723	6.86413e-05	0.000310874	0.000145758	57	CEBPA/PRKAR1A/RHOB/APBB2/BMP4/HHEX/EGFR/CDKN1A/CLOCK/CTNNB1/CHMP2A/DLG1/BRCA1/ZNF655/RBL1/CDK5/RPA2/MAPK12/ABL1/BUB1B/CASP3/CDK5RAP2/EZH2/KAT2A/MAD1L1/MAD2L1/MAPK14/MDM2/NDC80/NEK2/NR4A1/PLK1/PROX1/PTGS2/RB1/RBL2/SLC9A3R1/SMAD3/TOPBP1/TP53/TRIM37/ZBTB17/ATF5/CASP2/CCNB1/CDC5L/CDK5RAP1/CDKN2C/CHMP4C/GPNMB/IPO5/LILRB1/MDC1/PPP1R10/TRIM39/XPC/ZW10
GO:0097178	ruffle assembly	13/1648	44/18723	6.9953e-05	0.000314012	0.000147229	13	AIF1/CAV1/P2RY12/NDEL1/RHOG/EPS8/HRAS/ICAM1/PFN1/PFN2/RAC1/RDX/INPP5K
GO:0015800	acidic amino acid transport	15/1648	56/18723	7.00122e-05	0.000314012	0.000147229	15	NTRK2/SLC1A6/ADORA2A/CCK/APBA1/GIPC1/TRH/PSEN1/SLC9A3R1/SNCA/STXBP1/ADORA1/ARL6IP1/AVPR1A/GRM7
GO:0031529	ruffle organization	15/1648	56/18723	7.00122e-05	0.000314012	0.000147229	15	AIF1/CAV1/P2RY12/NDEL1/RHOG/CCL21/EPS8/HRAS/ICAM1/PFN1/PFN2/RAC1/RDX/CSF1R/INPP5K
GO:0042733	embryonic digit morphogenesis	15/1648	56/18723	7.00122e-05	0.000314012	0.000147229	15	MYCN/BMP4/CTNNB1/HOXA11/BAX/CREBBP/HDAC1/MSX1/NOTCH1/BCL2L11/FZD6/LRP5/ROR2/SALL1/ZBTB16
GO:0090647	modulation of age-related behavioral decline	6/1648	10/18723	7.09012e-05	0.000316349	0.000148325	6	PRNP/APP/B2M/GRM5/PSEN1/AGER
GO:1905954	positive regulation of lipid localization	23/1648	110/18723	7.32831e-05	0.000324809	0.000152292	23	LPL/TNFRSF11A/CAV1/PLA2G4A/NR1H2/NFKBIA/MAP2K6/PRKCD/APOA1/C3/GPS2/LRP1/NFKB1/RXRA/APOB/CD36/CETP/GALR1/PLA2R1/PTCH1/SREBF2/SSTR4/TREM2
GO:0061842	microtubule organizing center localization	11/1648	33/18723	7.42291e-05	0.000328277	0.000153918	11	EZR/ARPC5/PARD3/BICD2/DLG1/NDEL1/AKAP9/AURKA/MAD2L1/PAFAH1B1/PLXNA2
GO:0071236	cellular response to antibiotic	7/1648	14/18723	7.95958e-05	0.000349954	0.000164082	7	MEF2C/PLA2G4A/EZH2/HSPA5/MDM2/TP53/ACTR2
GO:0006809	nitric oxide biosynthetic process	18/1648	76/18723	8.10786e-05	0.000353665	0.000165822	18	AIF1/CAV1/DYNLL1/PTK2B/HSP90AA1/JAK2/INSR/TLR6/ICAM1/PTGS2/RAC1/SIRPA/SMAD3/CD36/IFNG/KHSRP/NOS1AP/PTX3
GO:0010714	positive regulation of collagen metabolic process	10/1648	28/18723	8.10862e-05	0.000353665	0.000165822	10	ENG/VIM/BMP4/TGFB3/ITGA2/WNT4/UCN/F2/PDGFRB/RUNX1
GO:0048469	cell maturation	31/1648	171/18723	8.38913e-05	0.000364842	0.000171062	31	CEBPA/NRCAM/PTK2B/BTK/CDKN1A/EDNRB/CTNNB1/MAEA/CBFB/SOX10/APP/AURKA/AXL/C3/CCL21/MECP2/PRKACA/RB1/SIX3/SOX8/SPTBN4/CCL19/CCNB1/CFTR/EPHA8/FZD5/GHRHR/HES1/PTH1R/REN/RND1
GO:0050905	neuromuscular process	28/1648	148/18723	8.45213e-05	0.000367317	0.000172222	28	ADORA2A/ITPR1/GRIN2D/DLG4/DRD1/TNNI1/DMD/KCNQ1/CNTNAP1/UCN/ABL1/APP/CHUK/DCTN1/GRID2/HOMER1/MECP2/NR4A1/PAFAH1B1/SHANK1/TNNT1/CHRND/DRD3/MYO7A/NLGN2/NRXN1/SLC6A3/SLC8A3
GO:0042417	dopamine metabolic process	12/1648	39/18723	8.54266e-05	0.000370449	0.000173691	12	ITGAM/ITGB2/TACR3/DRD4/DRD1/SNCA/COMT/DRD3/GPR37/HTR1A/NPR1/SLC6A3
GO:0098727	maintenance of cell number	26/1648	134/18723	9.67674e-05	0.00041455	0.000194369	26	KIT/IGF1/SPI1/FZD7/SAV1/PCM1/CTNNB1/PTN/CNOT2/EZH2/KAT2A/LSM1/MYC/NOTCH1/PROX1/RAF1/DIS3L2/GNL3/HES1/LRP5/MED28/MTF2/PAX2/SIX2/SMC5/SOX9
GO:0032418	lysosome localization	18/1648	77/18723	9.72173e-05	0.000416181	0.000195133	18	LYN/KIT/PTGDS/PIK3CG/BTK/BLOC1S2/NDEL1/KLC2/HDAC6/CBL/IL4R/PDPK1/SNX4/STXBP1/IL13/LAT/MYH9/VPS33B
GO:0050931	pigment cell differentiation	11/1648	34/18723	0.000101055	0.000430367	0.000201785	11	KIT/KITLG/MEF2C/CD63/EDNRB/SOX10/AP1M1/RAB27A/AP1G1/EDN3/MITF
GO:1990000	amyloid fibril formation	11/1648	34/18723	0.000101055	0.000430367	0.000201785	11	USP9X/FURIN/LDLR/APP/B2M/MDM2/PFDN1/PSEN1/SIAH1/CD36/TREM2
GO:2000352	negative regulation of endothelial cell apoptotic process	11/1648	34/18723	0.000101055	0.000430367	0.000201785	11	SERPINE1/NFE2L2/TNIP2/CDH5/TEK/ABL1/ICAM1/PDPK1/IL13/KRIT1/RAMP2
GO:0032411	positive regulation of transporter activity	24/1648	120/18723	0.000108134	0.000459644	0.000215512	24	CALM1/TRPC6/ATP1B1/PLCG2/ANK2/RGS9/DRD4/CDK5/DMD/PRKCD/ACTN4/AKAP9/HAP1/HTT/RXRA/ABCB1/CFTR/CTSS/HTR3A/IFNG/NOS1AP/PTAFR/S100A1/TREM2
GO:0007405	neuroblast proliferation	15/1648	58/18723	0.000108347	0.000460227	0.000215785	15	SOX5/CTNNB1/PTN/PAX6/SMARCD3/SOX10/DISC1/FZD9/NOTCH1/PAFAH1B1/SIX3/TP53/FGFR2/HHIP/NF1
GO:0045821	positive regulation of glycolytic process	8/1648	19/18723	0.00011042	0.000467381	0.000219139	8	IGF1/PRKAA2/INSR/ARNT/APP/PSEN1/GPD1/IFNG
GO:1903902	positive regulation of viral life cycle	10/1648	29/18723	0.000114048	0.000481478	0.000225749	10	CD4/TYRO3/KPNA2/CHMP2A/AXL/P4HB/TSG101/CAV2/DDB1/TRIM11
GO:0060561	apoptotic process involved in morphogenesis	9/1648	24/18723	0.000119546	0.000502973	0.000235827	9	SPI1/BAX/NOTCH1/TNFRSF1A/BCL2L11/FZD5/LRP5/PAX2/TNFRSF1B
GO:0008637	apoptotic mitochondrial changes	22/1648	107/18723	0.00013512	0.000562829	0.000263891	22	IGF1/BAD/CCK/MAPK8/BNIP3L/SFN/BLOC1S2/GSK3B/BAX/BCL2L1/BID/CAMK2A/FZD9/GZMB/HSPA1A/JUN/TP53/BCL2L11/MMP9/MOAP1/PDCD5/VDAC2
GO:0051341	regulation of oxidoreductase activity	22/1648	107/18723	0.00013512	0.000562829	0.000263891	22	LEP/PIK3CB/CALM1/AGTR1/CNR1/CAV1/EGFR/PTK2B/HDAC6/ABL1/ACVR2A/GNAI2/GNAI3/NFKB1/SNCA/DRD5/EDN3/GZMA/IFNG/IL13/NOS1AP/S100A1
GO:0098760	response to interleukin-7	7/1648	15/18723	0.000137899	0.000570849	0.000267652	7	CRKL/BTK/HMGB1/GIPC1/IL2RG/P4HB/IL7R
GO:0098761	cellular response to interleukin-7	7/1648	15/18723	0.000137899	0.000570849	0.000267652	7	CRKL/BTK/HMGB1/GIPC1/IL2RG/P4HB/IL7R
GO:0022406	membrane docking	19/1648	86/18723	0.000141036	0.000582632	0.000273176	19	VCAM1/CALM1/EZR/STX7/STX1A/SYTL2/SYT1/PSEN2/ICAM1/RAB8A/ROCK1/SNAP25/STX11/STX3/STX8/STXBP1/CAV2/CFTR/SNAP29
GO:0034103	regulation of tissue remodeling	19/1648	86/18723	0.000141036	0.000582632	0.000273176	19	LEP/PRKCA/DDR2/TNFRSF11A/EGFR/CALCA/CSK/IL18/ROCK1/RUNX1/S1PR1/SRC/TP53/CSF1R/GPNMB/LEPR/NF1/SYT7/TF
GO:0051081	nuclear envelope disassembly	6/1648	11/18723	0.000144333	0.000592187	0.000277656	6	PRKCA/PRKCB/NDEL1/DCTN1/PAFAH1B1/PLK1
GO:0071300	cellular response to retinoic acid	16/1648	66/18723	0.000148245	0.000604942	0.000283637	16	LEP/LYN/AQP1/COL1A1/EPHA3/FZD7/PTK2B/CREB1/YES1/FGFR2/NTRK3/PAX2/SOX9/TWF2/WNT5B/WNT7B
GO:0044788	modulation by host of viral process	10/1648	30/18723	0.000157655	0.0006403	0.000300215	10	LTF/HSPA8/CFL1/APCS/CAV2/CCNK/IGF2R/PTX3/STOM/ZBED1
GO:0007006	mitochondrial membrane organization	23/1648	116/18723	0.00017074	0.000688797	0.000322954	23	CALM1/BAD/MAPK8/BNIP3L/BLOC1S2/HSP90AA1/IMMT/GSK3B/BAX/AP3B1/BCL2L1/BID/CAMK2A/FZD9/GZMB/HSPA1A/SNCA/TP53/BCL2L11/CHCHD3/MOAP1/PDCD5/VDAC2
GO:0033622	integrin activation	9/1648	25/18723	0.000172265	0.000692628	0.00032475	9	FN1/SELP/P2RY12/CXCL13/SRC/TLN1/ITGB1BP1/JAM3/RASIP1
GO:0010762	regulation of fibroblast migration	11/1648	36/18723	0.00018002	0.00071568	0.000335558	11	DDR2/PRKCE/THBS1/FGF2/SLC8A1/APPL1/GNA12/PAK1/PTK2/RAC1/ITGB1BP1
GO:0044060	regulation of endocrine process	11/1648	36/18723	0.00018002	0.00071568	0.000335558	11	LEP/OPRK1/AGTR1/F2RL1/POMC/INHBB/UCN/CRY2/GALR1/REN/TACR2
GO:0045598	regulation of fat cell differentiation	26/1648	139/18723	0.000180418	0.000716791	0.000336079	26	LEP/CEBPA/LPL/RUNX1T1/SAV1/WNT1/CEBPB/CREB1/TFE3/HDAC6/CCDC85B/DDIT3/DUSP10/GPS2/ID2/MAPK14/PTGS2/SMAD3/HES1/HTR2C/LRP5/SIX1/SORT1/STK3/ZBTB16/ZFPM2
GO:0048332	mesoderm morphogenesis	17/1648	74/18723	0.000188738	0.000745907	0.00034973	17	PRKAR1A/BMPR2/BMP4/HOXA11/ITGA2/EPHA2/SMAD1/NF2/ACVR1/ITGA3/PRKACA/SMAD3/SRF/FGFR2/ITGB4/PAX2/SIX2
GO:0007569	cell aging	25/1648	132/18723	0.000194524	0.000765253	0.000358801	25	MME/SERPINE1/SPI1/MAPK8/LIMS1/MAPK11/CDKN1A/WNT1/RBL1/ING2/MAP2K6/PRKCD/ABL1/B2M/HRAS/ICAM1/ID2/ILK/MAP2K1/MAP2K7/MAPK14/SRF/TP53/PLA2R1/SMC5
GO:0033044	regulation of chromosome organization	32/1648	187/18723	0.000198861	0.000781297	0.000366324	32	CTNNB1/PARP1/XRCC5/MAPK1/XRN1/SETDB1/ATF7IP/BUB1B/CDK5RAP2/MAD1L1/MAD2L1/MAP2K7/MAPK3/MYC/NDC80/NEK2/NUMA1/PLK1/PRKCQ/RB1/SMG1/SRC/CCNB1/CENPE/DKC1/DNMT1/EXOSC10/GNL3/HNRNPA1/PPP1R10/SMC5/ZW10
GO:0043954	cellular component maintenance	15/1648	61/18723	0.000199736	0.00078422	0.000367694	15	F2RL1/TJP1/INSR/DLG1/PRNP/DCTN1/DLG3/FYN/HOMER1/IGF1R/ITGA3/PRTN3/CSF1R/NLGN2/TREM2
GO:0031330	negative regulation of cellular catabolic process	41/1648	262/18723	0.000211299	0.000828539	0.000388474	41	LEP/EFNA1/CSNK2A2/FURIN/CNR1/PIK3CG/GABARAPL2/TRAF2/WNT1/TRAF5/GIPC1/SDCBP/POLDIP2/SMARCC1/CSNK2A1/GATA4/MAPK14/MET/MYD88/PRKCG/PSEN1/ROCK1/SMG1/SNCA/SNRNP70/SYNCRIP/TP53/UBQLN4/DFFA/DKC1/EPHA4/FEZ2/FHIT/IL10RA/LEPR/RASIP1/SCFD1/SORL1/TRDMT1/TREM2/TRIM39
GO:0042267	natural killer cell mediated cytotoxicity	16/1648	68/18723	0.000215243	0.000837457	0.000392655	16	LEP/CEBPG/VAV1/GZMB/IL18/PTPN6/RAB27A/TUBB/AP1G1/CADM1/CD226/IL18RAP/LILRB1/NCR3/PRDX1/PVR
GO:0010919	regulation of inositol phosphate biosynthetic process	7/1648	16/18723	0.000226547	0.000874656	0.000410097	7	PTK2B/CD244/SNCA/ADCYAP1R1/LHCGR/PTAFR/PTH1R
GO:2001057	reactive nitrogen species metabolic process	18/1648	82/18723	0.000227862	0.000878605	0.000411948	18	AIF1/CAV1/DYNLL1/PTK2B/HSP90AA1/JAK2/INSR/TLR6/ICAM1/PTGS2/RAC1/SIRPA/SMAD3/CD36/IFNG/KHSRP/NOS1AP/PTX3
GO:0043583	ear development	35/1648	213/18723	0.000231927	0.000893706	0.000419028	35	CEBPA/DLX5/DDR1/MYCN/MAF/BMP4/TGFB3/TFAP2A/WNT1/DVL2/OTX1/MAPK1/KCNQ1/COL2A1/MAPK3/MSX1/NOTCH1/PAFAH1B1/PDGFRB/PROX1/SLC9A3R1/BCL2L11/EPHA4/FGFR2/FZD6/HES1/LHX3/LRP10/MYO7A/NTRK3/PAX2/ROR2/SIX1/SIX2/SOX9
GO:0061383	trabecula morphogenesis	12/1648	43/18723	0.00024064	0.000922557	0.000432556	12	ENG/TGFBR3/COL1A1/TEK/PLXNB1/RHOA/NOTCH1/S1PR1/SOS1/SRF/TGFBR1/SEMA4D
GO:0099072	regulation of postsynaptic membrane neurotransmitter receptor levels	15/1648	62/18723	0.000242306	0.000925113	0.000433754	15	PRKCZ/DRD4/DLG1/DLG4/AP2M1/DLG3/EPS8/HRAS/RAB8A/RAP1A/SNAP25/STX3/YWHAE/DNM3/DRD3
GO:0023019	signal transduction involved in regulation of gene expression	8/1648	21/18723	0.000253309	0.000961934	0.000451018	8	PDGFRA/TRAF2/PARP1/TRAF5/PAX6/HNF4A/MSX1/SMAD3
GO:0034976	response to endoplasmic reticulum stress	40/1648	256/18723	0.000259012	0.0009805	0.000459723	40	RASGRF2/PIK3R1/DNAJC3/ITPR1/CAV1/AMFR/THBS1/NFE2L2/TRAF2/AIFM1/CASP4/CEBPB/TNFRSF10B/NR1H2/PDIA4/RASGRF1/ERP29/VCP/PSMC6/GSK3B/BAX/BCL2L1/BID/CREB3/DDIT3/EP300/HSPA1A/HSPA5/JUN/NCK1/P4HB/PIK3R2/TP53/UBQLN1/BCL2L11/CFTR/CREB3L3/ERP27/RNF139/RNF183
GO:0010623	programmed cell death involved in cell development	6/1648	12/18723	0.000267143	0.00100458	0.000471015	6	KIT/KITLG/FGF2/NTRK1/BAX/CASP2
GO:0046785	microtubule polymerization	18/1648	83/18723	0.000267377	0.00100458	0.000471015	18	CDH5/CKAP5/NDEL1/TUBG1/ABL1/AKAP9/CDK5RAP2/DCTN1/GIT1/HSPA1A/MAP1B/MECP2/MET/NUMA1/PAK1/RAC1/SNCA/TPPP
GO:0051607	defense response to virus	41/1648	265/18723	0.00027018	0.00101259	0.000474768	41	HTRA1/OPRK1/TLR7/DNAJC3/TRAF3/F2RL1/TLR8/IRF7/TSPAN6/BNIP3L/TLR3/HSP90AA1/BIRC2/PPM1B/ABCF3/BCL2L1/FADD/ITCH/MAP3K14/MYD88/PLSCR1/POLR3F/PQBP1/PTPRC/RELA/TARBP2/TRIM5/ABCC9/APOBEC1/CNOT7/CXCL10/DTX3L/G3BP1/IFNAR2/IFNG/IL12RB1/ITGAX/LILRB1/STAT1/TRAF3IP1/TRIM11
GO:0140546	NA	41/1648	265/18723	0.00027018	0.00101259	0.000474768	41	HTRA1/OPRK1/TLR7/DNAJC3/TRAF3/F2RL1/TLR8/IRF7/TSPAN6/BNIP3L/TLR3/HSP90AA1/BIRC2/PPM1B/ABCF3/BCL2L1/FADD/ITCH/MAP3K14/MYD88/PLSCR1/POLR3F/PQBP1/PTPRC/RELA/TARBP2/TRIM5/ABCC9/APOBEC1/CNOT7/CXCL10/DTX3L/G3BP1/IFNAR2/IFNG/IL12RB1/ITGAX/LILRB1/STAT1/TRAF3IP1/TRIM11
GO:0009581	detection of external stimulus	25/1648	135/18723	0.000279509	0.0010469	0.000490855	25	KIT/JUP/CXCR4/CTNNB1/ITGA2/GNAQ/NR2F6/NTRK1/KCNQ1/CALCA/FYN/NGFR/PKD1/PTK2/RCVRN/TRPC3/UNC119/ADORA1/EPHB1/GRK1/NR2E3/RGR/RHO/ROM1/SEMA5B
GO:0010743	regulation of macrophage derived foam cell differentiation	10/1648	32/18723	0.000287561	0.00107239	0.000502806	10	AGTR1/LPL/NR1H2/NFKBIA/IL18/ITGAV/NFKB1/APOB/CD36/CETP
GO:0033687	osteoblast proliferation	10/1648	32/18723	0.000287561	0.00107239	0.000502806	10	LTF/GATA1/PLXNB1/RHOA/ABL1/ITGAV/SMAD3/SOX8/FGFR2/LRP5
GO:0044843	cell cycle G1/S phase transition	38/1648	241/18723	0.000303096	0.00112822	0.000528984	38	AIF1/EGFR/CCNE2/PLCG2/TFDP1/CDKN1A/CCNE1/PLCB1/DLG1/ZNF655/RBL1/CDK5/RPA2/E2F6/ACVR1/APPL1/BID/CAMK2A/CDC34/E2F3/EIF4EBP1/EZH2/ID2/MDM2/PKD1/PTPN6/RB1/RBL2/RDX/TP53/CASP2/CDKN2C/CDKN3/DBF4/FBXW7/GLI1/GPNMB/TRIM39
GO:0060324	face development	12/1648	44/18723	0.000304648	0.0011319	0.000530709	12	DLX5/PDGFRA/COL1A1/TGFB3/MAPK1/EP300/MAP2K1/MAPK3/MSX1/RAF1/SRF/ANKRD11
GO:1900542	regulation of purine nucleotide metabolic process	18/1648	84/18723	0.000312724	0.0011576	0.000542758	18	IGF1/PDK1/PARP1/PRKAA2/INSR/VCP/ARNT/APP/EP300/GIT1/HDAC4/NCOR1/PSEN1/RCVRN/SNCA/GPD1/IFNG/TREM2
GO:0007492	endoderm development	17/1648	77/18723	0.000313296	0.0011576	0.000542758	17	FN1/ITGA5/MMP14/BMP4/DUSP4/CTNNB1/ITGB2/ONECUT1/GATA4/HDAC1/ITGAV/NOTCH1/SMAD3/COL8A1/HSBP1/LAMA3/MMP9
GO:0010821	regulation of mitochondrion organization	26/1648	144/18723	0.000323008	0.00119275	0.000559241	26	IGF1/BAD/CSNK2A2/MAPK8/BNIP3L/GSK3B/BAX/HDAC6/AURKA/BCL2L1/BID/EP300/FZD9/GZMB/HSPA1A/HTT/TP53/VDAC1/BCL2L11/FBXW7/FZD5/MMP9/MOAP1/PDCD5/SREBF2/TREM2
GO:0048706	embryonic skeletal system development	23/1648	121/18723	0.000326077	0.00120335	0.000564208	23	MYCN/PDGFRA/MMP14/COL1A1/BMP4/TGFB3/PBX1/TFAP2A/CTNNB1/TGFBR2/HOXA11/DLG1/ACVR2A/COL2A1/MDFI/SMAD3/TGFBR1/DEAF1/FGFR2/HOXB2/HOXB6/SIX1/SIX2
GO:0007041	lysosomal transport	22/1648	114/18723	0.000349344	0.00128292	0.000601517	22	RHOB/BIN1/TRAK2/HSPA8/NEDD4/VCP/PSAP/HGS/ARF1/AP3B1/GPRASP1/HSPA1A/LRP1/STX8/TSG101/AP1G1/AP4M1/DTX3L/IGF2R/NAGPA/SORL1/SORT1
GO:0048857	neural nucleus development	15/1648	64/18723	0.000351344	0.00128634	0.000603121	15	CALM1/DYNLL1/ACTB/FGF2/RHOA/HSPA5/MBP/YWHAE/YWHAH/YWHAQ/CDK5R2/CKB/HOXB2/INA/S100A1
GO:2000811	negative regulation of anoikis	7/1648	17/18723	0.000355943	0.00129765	0.000608424	7	NTRK2/ITGA5/CAV1/NOTCH1/PTK2/SRC/TLE1
GO:0032098	regulation of appetite	8/1648	22/18723	0.000367494	0.00132929	0.000623261	8	LEP/CCK/POMC/UCN/HTR2C/NPY/OPRM1/SCTR
GO:0016572	histone phosphorylation	11/1648	39/18723	0.000392563	0.00140561	0.000659045	11	PRKCA/PRKAA2/CDK9/JAK2/AKAP8/PRKCB/CDK5/PRKCD/AURKA/MAPK3/CCNB1
GO:0009582	detection of abiotic stimulus	25/1648	138/18723	0.000395712	0.00141605	0.000663936	25	KIT/JUP/CXCR4/CTNNB1/ITGA2/GNAQ/NR2F6/NTRK1/KCNQ1/CALCA/FYN/NGFR/PKD1/PTK2/RCVRN/TRPC3/UNC119/ADORA1/EPHB1/GRK1/NR2E3/RGR/RHO/ROM1/SEMA5B
GO:0034250	positive regulation of cellular amide metabolic process	28/1648	162/18723	0.000409266	0.00146281	0.000685863	28	EFNA1/KRT17/CD28/DNAJC3/VIM/THBS1/NFE2L2/PTK2B/ITGA2/MAPK1/IFNGR1/UPF3B/POLR2G/RHOA/PRKCD/UCN/CASP3/EIF3E/ERBB2/FXR2/MAPK3/NCK1/RELA/CDK5RAP1/EPHA4/IFNG/POLR2D/PTAFR
GO:0090398	cellular senescence	19/1648	93/18723	0.000410248	0.00146545	0.0006871	19	SPI1/MAPK8/MAPK11/CDKN1A/RBL1/ING2/MAP2K6/PRKCD/ABL1/B2M/HRAS/ID2/MAP2K1/MAP2K7/MAPK14/SRF/TP53/PLA2R1/SMC5
GO:0000280	nuclear division	60/1648	439/18723	0.000411448	0.00146887	0.000688701	60	IGF1/CD28/PRKAR1A/UBB/BMP4/CCNE2/CCNE1/PLCB1/CHMP2A/AKAP8/INSR/WNT4/BTC/NDEL1/POLDIP2/ING2/RHOA/TUBG1/DCTN2/AURKA/BUB1B/CDC25C/CDK5RAP2/EPS8/FLNA/HSPA1A/KPNB1/MAD1L1/MAD2L1/MSX1/NDC80/NEK2/NUMA1/PDGFRB/PIN1/PLK1/RB1/ACTR2/BCL2L11/CAV2/CCNB1/CCNB2/CENPE/CHMP4C/DIS3L2/DRD3/EDN3/EML4/FBXW5/KIF11/KIF20B/KIF23/LRP5/POGZ/PPP1R9B/PRMT5/RMI1/SMC5/SMPD3/ZW10
GO:0070613	regulation of protein processing	15/1648	65/18723	0.000420097	0.00149619	0.000701513	15	IL1R2/SERPINE1/MMP14/THBS1/TMEM98/TIMM17A/PRNP/NLRC4/MDM2/PRKACA/RUNX1/SRC/F12/MYH9/RNF139
GO:0007164	establishment of tissue polarity	16/1648	72/18723	0.000430859	0.0015309	0.000717785	16	FZD7/SMURF2/DVL2/CELSR1/CELSR3/RHOA/ABL1/DLG3/DVL3/MLLT3/PAFAH1B1/RAC1/EXOC5/FZD6/ROR2/VANGL1
GO:0019827	stem cell population maintenance	24/1648	131/18723	0.000432003	0.00153315	0.000718843	24	KIT/SPI1/FZD7/SAV1/PCM1/CTNNB1/PTN/CNOT2/KAT2A/LSM1/MYC/NOTCH1/PROX1/RAF1/DIS3L2/GNL3/HES1/LRP5/MED28/MTF2/PAX2/SIX2/SMC5/SOX9
GO:0032958	inositol phosphate biosynthetic process	9/1648	28/18723	0.00045706	0.00161541	0.000757411	9	PTK2B/PLCG2/FGF2/CD244/SNCA/ADCYAP1R1/LHCGR/PTAFR/PTH1R
GO:0090042	tubulin deacetylation	6/1648	13/18723	0.000459201	0.00161633	0.000757844	6	PRKAA2/HDAC6/EP300/FLNA/FNTA/TPPP
GO:0001836	release of cytochrome c from mitochondria	14/1648	59/18723	0.000478548	0.00167561	0.000785638	14	IGF1/BAD/CCK/SFN/BAX/BCL2L1/BID/FZD9/JUN/TP53/BCL2L11/MMP9/MOAP1/PDCD5
GO:1903578	regulation of ATP metabolic process	18/1648	87/18723	0.000491096	0.00171855	0.00080577	18	IGF1/PARP1/PRKAA2/INSR/VCP/ARNT/RHOA/APP/EP300/GIT1/HDAC4/NCOR1/PSEN1/SNCA/TP53/GPD1/IFNG/TREM2
GO:0035924	cellular response to vascular endothelial growth factor stimulus	16/1648	73/18723	0.0005074	0.00176841	0.000829147	16	PIK3CB/VCAM1/PDGFRA/PRKD1/CD63/SEMA6A/ROBO1/NRP2/MAPK14/NOTCH1/NR4A1/PDGFRB/PRKD2/RELA/ITGB1BP1/RAMP2
GO:0006622	protein targeting to lysosome	8/1648	23/18723	0.000520278	0.00180285	0.000845296	8	HSPA8/NEDD4/HGS/AP3B1/AP4M1/NAGPA/SORL1/SORT1
GO:0035988	chondrocyte proliferation	8/1648	23/18723	0.000520278	0.00180285	0.000845296	8	LTF/MMP14/BMPR2/DDR2/FGFR3/SMAD7/SIX2/SOX9
GO:0002532	production of molecular mediator involved in inflammatory response	19/1648	95/18723	0.000542681	0.00187079	0.00087715	19	LEP/LYN/IL1R2/SERPINE1/BTK/TLR6/APPL1/DUSP10/EZH2/F2/IL4R/MAPK14/MYD88/SIRPA/SNX4/CD36/CD6/LBP/TREM2
GO:0000910	cytokinesis	29/1648	173/18723	0.000548748	0.00189062	0.000886448	29	CALM1/RHOB/PRKCE/CHMP2A/GIPC1/ANXA11/POLDIP2/RHOA/ARF1/AURKA/BCL2L1/GIT1/PIN1/PLK1/RASA1/ROCK1/SSTR5/UNC119/ACTR2/BIRC6/CHMP4C/CXCR5/DRD3/ECT2/KIF20B/KIF23/MYH9/PIK3C3/SON
GO:0007595	lactation	12/1648	47/18723	0.000589314	0.00201768	0.000946022	12	DDR1/NCOR2/CAV1/PRLR/GOT2/CREB1/NCOA1/NME1/GHRHR/OXTR/SLC6A3/STAT5A
GO:1903201	regulation of oxidative stress-induced cell death	16/1648	74/18723	0.000595307	0.00203357	0.000953473	16	NFE2L2/WNT1/CTNNB1/PARP1/TLR6/HDAC6/FYN/GATA4/MET/MMP3/P4HB/UBQLN1/FBXW7/GPR37/NONO/TREM2
GO:1901655	cellular response to ketone	19/1648	96/18723	0.00062174	0.00211188	0.00099019	19	AQP1/PRKCE/PTGER2/EGFR/AIFM1/PRKAA2/AKAP8/GNAI1/GNB1/XRN1/SOX10/AR/ICAM1/NR3C1/SRC/ADCY6/CDC5L/CFTR/SCNN1G
GO:0002209	behavioral defense response	10/1648	35/18723	0.00064105	0.00217135	0.00101807	10	CCK/MEF2C/DRD4/UCN/EP300/MAPK8IP2/MECP2/VDAC1/HTR1A/HTR2C
GO:0032922	circadian regulation of gene expression	15/1648	68/18723	0.000699468	0.00235728	0.00110525	15	BHLHE40/NCOA2/MTA1/CLOCK/MAGED1/HDAC3/HDAC1/ID2/NGFR/CRY2/DRD3/MC3R/PRMT5/RAI1/USP2
GO:0016048	detection of temperature stimulus	8/1648	24/18723	0.000720644	0.00241512	0.00113237	8	CXCR4/NR2F6/NTRK1/CALCA/NGFR/ADORA1/EPHB1/RHO
GO:0043303	mast cell degranulation	12/1648	48/18723	0.000723636	0.0024211	0.00113517	12	LYN/KIT/PTGDS/PIK3CG/BTK/CBL/IL4R/PDPK1/SNX4/STXBP1/IL13/LAT
GO:0001771	immunological synapse formation	6/1648	14/18723	0.000743904	0.0024779	0.0011618	6	CD81/DLG1/CCL21/CCL19/CD6/EPHB1
GO:0002028	regulation of sodium ion transport	18/1648	90/18723	0.000751169	0.00249933	0.00117185	18	FXYD3/ATP1B1/PRKCE/NEDD4/DRD4/DLG1/SLC8A1/DMD/KCNQ1/ARF1/ACTN4/SLC9A3R1/SPTBN4/YWHAH/DRD3/FXYD1/FXYD6/STOM
GO:0035637	multicellular organismal signaling	27/1648	160/18723	0.000753663	0.00250624	0.00117509	27	NTRK2/CALM1/JUP/ATP1B1/BIN1/CAV1/ITGA2/ANK2/SLC8A1/ACE2/DRD1/KCNQ1/CNTNAP1/AKAP9/FLNA/PAFAH1B1/PRKACA/S1PR1/SPTBN4/YWHAE/ABCC9/AVPR1A/CACNA1D/DRD5/JAM3/KCNA2/SLC8A3
GO:2001022	positive regulation of response to DNA damage stimulus	20/1648	105/18723	0.000756205	0.00251331	0.0011784	20	CEBPG/EGFR/HMGB1/SKIL/PARP1/BRCA1/PIAS4/MGMT/PRKCD/MMS19/FXR2/MSX1/MYC/PCNA/PRKCG/ACTR2/DTX3L/PLA2R1/UBE2N/UBE2V2
GO:0060216	definitive hemopoiesis	7/1648	19/18723	0.000788015	0.00260322	0.00122056	7	TGFBR3/MEIS1/GATA1/TEK/CBFB/HIPK1/LYL1
GO:1900221	regulation of amyloid-beta clearance	7/1648	19/18723	0.000788015	0.00260322	0.00122056	7	IFNGR1/HDAC1/LRP1/ROCK1/SRF/IFNG/TREM2
GO:0006090	pyruvate metabolic process	20/1648	106/18723	0.000856412	0.00281834	0.00132142	20	GAPDH/IGF1/PFKP/PDK1/HK1/PRKAA2/PFKM/INSR/ARNT/ENO2/APP/EP300/GIT1/HDAC4/NCOR1/PSEN1/VDAC1/GPD1/IFNG/PDHX
GO:0035376	sterol import	5/1648	10/18723	0.00090725	0.00294221	0.0013795	5	LDLR/APOA1/LRP1/APOA2/CD36
GO:0043084	penile erection	5/1648	10/18723	0.00090725	0.00294221	0.0013795	5	CNR1/EDNRB/ACVR2A/AVPR1A/OXTR
GO:0070508	cholesterol import	5/1648	10/18723	0.00090725	0.00294221	0.0013795	5	LDLR/APOA1/LRP1/APOA2/CD36
GO:0010927	cellular component assembly involved in morphogenesis	20/1648	107/18723	0.000967826	0.00312885	0.00146701	20	PRKAR1A/PDGFRA/CD9/ACTG1/OBSCN/ANK2/CNTNAP1/ILK/PAFAH1B1/PDGFRB/PROX1/SRF/TNNT1/GPC1/ITGB4/KRT8/MYL2/MYOZ1/TBPL1/TPPP
GO:0006509	membrane protein ectodomain proteolysis	11/1648	43/18723	0.000971041	0.00312885	0.00146701	11	FURIN/PSEN2/ADRA2A/PRKCQ/PRTN3/PSEN1/ROCK1/IFNG/MYH9/NCSTN/TNFRSF1B
GO:0046717	acid secretion	11/1648	43/18723	0.000971041	0.00312885	0.00146701	11	APBA1/TRH/KCNQ1/UCN/SLC9A3R1/CASR/DRD3/HTR1B/OPRL1/OXTR/TRPC4
GO:0001964	startle response	8/1648	25/18723	0.000978705	0.00313342	0.00146915	8	ADORA2A/GRIN2D/DRD1/UCN/GRID2/MECP2/DRD3/SLC6A3
GO:0050951	sensory perception of temperature stimulus	8/1648	25/18723	0.000978705	0.00313342	0.00146915	8	OPRK1/CXCR4/NR2F6/NTRK1/CALCA/ADORA1/EPHB1/RHO
GO:0062149	NA	8/1648	25/18723	0.000978705	0.00313342	0.00146915	8	CXCR4/ITGA2/NR2F6/NTRK1/CALCA/FYN/ADORA1/EPHB1
GO:1903798	regulation of production of miRNAs involved in gene silencing by miRNA	8/1648	25/18723	0.000978705	0.00313342	0.00146915	8	MYCN/BMP4/NCOR2/EGFR/MAP2K1/NCOR1/TARBP2/TP53
GO:0006006	glucose metabolic process	31/1648	196/18723	0.000987894	0.00316115	0.00148216	31	LEP/GAPDH/IGF1/PFKP/BAD/PDK1/NCOA2/IGFBP4/HK1/POMC/HMGB1/PFKM/INSR/FOXA2/GSK3B/KCNQ1/ONECUT1/EP300/IRS1/KAT2A/MAPK14/SRC/TP53/ADIPOR1/DDB1/GPD1/INPP5K/LEPR/LRP5/TFAP2B/WDTC1
GO:0045730	respiratory burst	10/1648	37/18723	0.00103407	0.00330365	0.00154897	10	CYBB/NCF4/HCK/PIK3CG/INSR/CD55/DUSP10/RAC1/LBP/TREM2
GO:0098773	skin epidermis development	17/1648	85/18723	0.00104088	0.00332364	0.00155834	17	KRT17/EGFR/SAV1/CTNNB1/TNFRSF19/TRADD/AP3B1/HDAC1/NGFR/NOTCH1/NUMA1/RELA/SOS1/EDAR/FGFR2/FZD6/SOX9
GO:0044262	cellular carbohydrate metabolic process	41/1648	283/18723	0.00104435	0.00333295	0.00156271	41	LEP/IGF1/UGP2/BAD/PDK1/NCOA2/IGFBP4/PRKCE/HK1/PGD/PTK2B/POMC/HMGB1/PLA2G4A/PFKM/NAGK/INSR/FOXA2/GSK3B/CD244/EP300/GIT1/HDAC4/IRS1/KAT2A/MECP2/NCOR1/PTGES3/SNCA/SRC/TP53/ADCYAP1R1/ADIPOR1/DDB1/GLB1/INPP5K/LEPR/LHCGR/PPP1R2/PTAFR/PTH1R
GO:0006301	postreplication repair	9/1648	31/18723	0.00104782	0.00333517	0.00156375	9	UBE2A/BRCA1/VCP/POLDIP2/PCNA/POLD1/RAD18/UBE2N/UBE2V2
GO:1905144	response to acetylcholine	9/1648	31/18723	0.00104782	0.00333517	0.00156375	9	CRKL/PLCB1/GNA15/GNAQ/GNB1/GNAI2/CHRM1/CHRM4/OPRM1
GO:0060688	regulation of morphogenesis of a branching structure	12/1648	50/18723	0.00106968	0.00339578	0.00159217	12	BMP4/CTNNB1/MAGED1/ABL1/AR/SOX8/FGFR2/PAX2/RTN4/SIX1/SIX2/SOX9
GO:0007194	negative regulation of adenylate cyclase activity	7/1648	20/18723	0.00112086	0.00355034	0.00166464	7	EDNRB/AKAP9/GNAI2/GNAI3/DRD3/GALR1/GRM3
GO:0071379	cellular response to prostaglandin stimulus	7/1648	20/18723	0.00112086	0.00355034	0.00166464	7	PRKCE/PTGER2/PRKAA2/AKAP8/GNB1/ADCY6/APOB
GO:0045995	regulation of embryonic development	14/1648	64/18723	0.00113644	0.00359634	0.0016862	14	RPS6KA6/NFE2L2/WNT1/CTNNB1/PLCB1/INSR/WNT4/HNF4A/FOXA2/CFL1/PAFAH1B1/HES1/LAMA1/LAMA3
GO:0048308	organelle inheritance	6/1648	15/18723	0.00114791	0.003625	0.00169964	6	YWHAZ/MAPK1/MAP2K1/MAPK3/GBF1/PDCD10
GO:0048313	Golgi inheritance	6/1648	15/18723	0.00114791	0.003625	0.00169964	6	YWHAZ/MAPK1/MAP2K1/MAPK3/GBF1/PDCD10
GO:0071380	cellular response to prostaglandin E stimulus	6/1648	15/18723	0.00114791	0.003625	0.00169964	6	PRKCE/PTGER2/PRKAA2/AKAP8/GNB1/ADCY6
GO:0006402	mRNA catabolic process	35/1648	232/18723	0.00115417	0.00364287	0.00170802	35	PRKCA/VIM/TRAF2/TRAF5/XRN1/UPF3B/LSM7/CNOT2/POLR2G/PRKCD/EIF3E/EXOSC6/FXR2/HSPA1A/LSM1/LSM5/MAPK14/MYD88/NANOS1/RBM8A/RNPS1/ROCK1/SMG1/SYNCRIP/XRN2/CNOT7/DIS3L2/EXOSC10/HNRNPR/KHSRP/LSM2/LSM4/NCBP1/PAN2/POLR2D
GO:0044058	regulation of digestive system process	11/1648	44/18723	0.00119317	0.00374632	0.00175652	11	LEP/OPRK1/AQP1/NR1H2/KCNQ1/UCN/APOA1/EPB41/APOA2/OPRL1/OXTR
GO:0150076	neuroinflammatory response	11/1648	44/18723	0.00119317	0.00374632	0.00175652	11	IGF1/LDLR/PLCG2/IL18/MMP3/PTGS2/PTPRC/IFNG/MMP9/TNFRSF1B/TREM2
GO:0032964	collagen biosynthetic process	12/1648	51/18723	0.00128848	0.00402875	0.00188895	12	ENG/COL1A1/VIM/BMP4/TGFB3/ITGA2/WNT4/UCN/F2/PDGFRB/RAP1A/RUNX1
GO:0045104	intermediate filament cytoskeleton organization	12/1648	51/18723	0.00128848	0.00402875	0.00188895	12	PPL/KRT17/VIM/NDEL1/NES/CSNK1A1/KRT18/MACF1/RAF1/INA/KRT20/NEFM
GO:0050954	sensory perception of mechanical stimulus	28/1648	175/18723	0.0014162	0.00436909	0.00204852	28	KIT/COL1A1/CXCR4/TFAP2A/CABP2/ITGA2/ZNF354A/NAV2/NTRK1/KCNQ1/UCN/CASP3/COL2A1/DDIT3/FYN/ICAM1/LRP2/MBP/SLC9A3R1/SPTBN4/CACNA1D/COL4A3/CRYM/GRM7/MYO7A/SIX1/THRB/TUB
GO:0035773	insulin secretion involved in cellular response to glucose stimulus	15/1648	73/18723	0.00151136	0.00464599	0.00217835	15	BAD/PRKCE/DYNLL1/PHPT1/FOXA2/ADRA2A/LRP1/RAC1/RAF1/CFTR/LRP5/PTPRN/PTPRN2/RAB11FIP2/UCP2
GO:0045103	intermediate filament-based process	12/1648	52/18723	0.00154301	0.00469041	0.00219918	12	PPL/KRT17/VIM/NDEL1/NES/CSNK1A1/KRT18/MACF1/RAF1/INA/KRT20/NEFM
GO:0034350	regulation of glial cell apoptotic process	5/1648	11/18723	0.00154302	0.00469041	0.00219918	5	PRKCA/TRAF2/CDK5/PRKCD/TREM2
GO:0070944	neutrophil mediated killing of bacterium	5/1648	11/18723	0.00154302	0.00469041	0.00219918	5	TREM1/F2RL1/CTSG/F2/MYD88
GO:0071340	skeletal muscle acetylcholine-gated channel clustering	5/1648	11/18723	0.00154302	0.00469041	0.00219918	5	CRKL/PTN/FZD9/FNTA/RER1
GO:1902337	regulation of apoptotic process involved in morphogenesis	5/1648	11/18723	0.00154302	0.00469041	0.00219918	5	BAX/NOTCH1/TNFRSF1A/PAX2/TNFRSF1B
GO:0071498	cellular response to fluid shear stress	7/1648	21/18723	0.00155464	0.00469041	0.00219918	7	NFE2L2/PTK2B/MEF2C/HDAC3/PTGS2/SRC/SREBF2
GO:0099500	vesicle fusion to plasma membrane	7/1648	21/18723	0.00155464	0.00469041	0.00219918	7	STX1A/SYT1/SNAP25/STX11/STX3/STXBP1/SNAP29
GO:0051648	vesicle localization	28/1648	177/18723	0.00168584	0.00506342	0.00237407	28	PRKCZ/TRAK2/PIK3CG/MYO5A/CTNNB1/BLOC1S2/STK11/NDEL1/CDK5/DCTN2/ARF1/ACTN4/AP3B1/HAP1/HTT/PAFAH1B1/PSEN1/RAB1A/RAB27A/SNCA/SYT4/GBF1/KIF1C/MYO7A/NLGN2/SNAP29/TFG/VPS33B
GO:0022600	digestive system process	19/1648	104/18723	0.00169424	0.0050861	0.0023847	19	LEP/OPRK1/AQP1/EZR/F11R/LDLR/NR1H2/KCNQ1/UCN/ADRA2A/APOA1/EPB41/APOA2/CD36/CHRM1/DRD3/OPRL1/OXTR/SOX9
GO:1903146	regulation of autophagy of mitochondrion	9/1648	33/18723	0.00170718	0.00509426	0.00238853	9	CSNK2A2/BNIP3L/HDAC6/HTT/TP53/VDAC1/FBXW7/FZD5/SREBF2
GO:0060142	regulation of syncytium formation by plasma membrane fusion	8/1648	27/18723	0.00171389	0.00509426	0.00238853	8	CD53/TYROBP/CAPN2/IL4R/MAPK14/CXCL10/MYOD1/TREM2
GO:0055010	ventricular cardiac muscle tissue morphogenesis	11/1648	46/18723	0.00176309	0.00521733	0.00244623	11	ENG/TGFBR3/TNNI1/LRP2/NOTCH1/PROX1/SMAD7/TGFBR1/FGFR2/MYL2/ZFPM2
GO:0033059	cellular pigmentation	12/1648	53/18723	0.00183754	0.00542961	0.00254576	12	POMC/CD63/MYO5A/BLOC1S2/DCTN2/AP1M1/AP3B1/RAB1A/RAB27A/AP1G1/MYO7A/VPS33B
GO:0051438	regulation of ubiquitin-protein transferase activity	12/1648	53/18723	0.00183754	0.00542961	0.00254576	12	BTRC/ABL1/MAD2L1/PIN1/PLK1/PSEN1/SKP1/SMAD7/DTX3L/FBXW7/TOPORS/UBE2N
GO:0060759	regulation of response to cytokine stimulus	26/1648	162/18723	0.00196537	0.00579028	0.00271487	26	IL1R2/TXK/F2RL1/CXCR4/IRF7/CAV1/TRAF2/CASP4/NR1H2/ROBO1/PIAS4/APOA1/AXL/CASP8/FADD/GPS2/HSPA1A/IKBKB/IRAK1/PAFAH1B1/PTPN6/PTPRC/CNOT7/HIPK1/IL1R1/TREM2
GO:0016052	carbohydrate catabolic process	25/1648	154/18723	0.00202242	0.00594383	0.00278686	25	GAPDH/IGF1/PFKP/BAD/HK1/PGD/HMGB1/PRKAA2/PFKM/INSR/ARNT/ENO2/APP/EP300/GIT1/HDAC4/NCOR1/PSEN1/TP53/GLB1/GPD1/IFNG/LRP5/NEU4/NUDT5
GO:1902882	regulation of response to oxidative stress	18/1648	98/18723	0.00208081	0.00610947	0.00286452	18	FBLN5/NFE2L2/WNT1/CTNNB1/PARP1/TLR6/HDAC6/FYN/GATA4/MET/MMP3/P4HB/UBQLN1/CD36/FBXW7/GPR37/NONO/TREM2
GO:0031281	positive regulation of cyclase activity	7/1648	22/18723	0.00210864	0.00615813	0.00288734	7	MAPK8/MAPK14/MAPK3/RCVRN/CACNA1D/DRD5/NF1
GO:0042749	regulation of circadian sleep/wake cycle	7/1648	22/18723	0.00210864	0.00615813	0.00288734	7	ADORA2A/PTGDS/ADORA1/DRD3/GHRHR/HCRTR2/KCNA2
GO:0045624	positive regulation of T-helper cell differentiation	7/1648	22/18723	0.00210864	0.00615813	0.00288734	7	PRKCZ/IL18/IL4R/CCL19/CD80/IL12RB1/NFKBIZ
GO:0019882	antigen processing and presentation	19/1648	106/18723	0.00212971	0.00620162	0.00290773	19	FCER1G/THBS1/LNPEP/CTSD/RAB5B/AP3B1/B2M/CCL21/ICAM1/IKBKB/RAB27A/TRAF6/CCL19/CD1D/CD8A/CTSS/LILRB2/TAP2/TREM2
GO:0043467	regulation of generation of precursor metabolites and energy	22/1648	130/18723	0.00214198	0.00622214	0.00291735	22	IGF1/POMC/HMGB1/PRKAA2/INSR/VCP/ARNT/GSK3B/RHOA/APP/EP300/GIT1/HDAC4/IRS1/NCOR1/PSEN1/SNCA/TP53/CCNB1/GPD1/IFNG/INPP5K
GO:0043276	anoikis	9/1648	34/18723	0.00214296	0.00622214	0.00291735	9	NTRK2/ITGA5/CAV1/TFDP1/STK11/NOTCH1/PTK2/SRC/TLE1
GO:0044319	wound healing, spreading of cells	9/1648	34/18723	0.00214296	0.00622214	0.00291735	9	DDR1/ITGA5/ACVRL1/RHOA/CD44/FLNA/HBEGF/CD151/PDCD10
GO:0009712	catechol-containing compound metabolic process	12/1648	54/18723	0.00217664	0.0063047	0.00295606	12	ITGAM/ITGB2/TACR3/DRD4/DRD1/SNCA/COMT/DRD3/GPR37/HTR1A/NPR1/SLC6A3
GO:0002507	tolerance induction	8/1648	28/18723	0.00221662	0.00639588	0.00299881	8	LYN/HMGB1/TGFBR2/IL2RA/CD3E/ITCH/CCR4/LILRB2
GO:0003300	cardiac muscle hypertrophy	18/1648	99/18723	0.0023385	0.00673464	0.00315765	18	LEP/IGF1/PRKCA/PARP1/CDK9/EZH2/GATA4/HDAC4/NOTCH1/PAK1/PIN1/RGS2/ROCK1/SMAD3/TNFRSF1A/TRPC3/TNFRSF1B/TRIM63
GO:0042303	molting cycle	19/1648	107/18723	0.00238058	0.00684927	0.00321139	19	KRT17/EGFR/SAV1/CLOCK/CTNNB1/TNFRSF19/TRADD/HDAC1/NGFR/NOTCH1/NUMA1/PTGS2/RELA/SOS1/EDAR/FGFR2/FZD6/PTCH2/SOX9
GO:0042633	hair cycle	19/1648	107/18723	0.00238058	0.00684927	0.00321139	19	KRT17/EGFR/SAV1/CLOCK/CTNNB1/TNFRSF19/TRADD/HDAC1/NGFR/NOTCH1/NUMA1/PTGS2/RELA/SOS1/EDAR/FGFR2/FZD6/PTCH2/SOX9
GO:0050892	intestinal absorption	10/1648	41/18723	0.00240777	0.0069077	0.00323879	10	LEP/EZR/F11R/LDLR/KCNQ1/ADRA2A/APOA1/EPB41/APOA2/CD36
GO:0090150	establishment of protein localization to membrane	37/1648	260/18723	0.00244504	0.00693231	0.00325032	37	CALM1/MAPK8/ATP1B1/PARD3/EGFR/ITGAM/HSP90AA1/ITGB2/PRNP/SDCBP/CDK5/BAX/RAB31/PEX5/AP3B1/BID/CIB1/CSK/ERBB2/FYN/GZMB/HRAS/HSPA5/KRT18/MACF1/PAK1/RAB8A/SNAP25/STX3/ADORA1/ARL6IP1/GOLGA4/INPP5K/ITGB1BP1/MOAP1/PDCD5/STOM
GO:0051583	dopamine uptake involved in synaptic transmission	5/1648	12/18723	0.00245435	0.00693231	0.00325032	5	DRD4/DRD1/SNCA/DRD3/SLC6A3
GO:0051934	catecholamine uptake involved in synaptic transmission	5/1648	12/18723	0.00245435	0.00693231	0.00325032	5	DRD4/DRD1/SNCA/DRD3/SLC6A3
GO:0031058	positive regulation of histone modification	17/1648	92/18723	0.0025558	0.0072081	0.00337963	17	PRKD1/CTNNB1/CDK9/AKAP8/BRCA1/ING2/ARRB1/KAT2A/MAPK3/MECP2/PRKD2/TP53/CCNB1/DNMT1/MTF2/RNF40/UBE2N
GO:0007292	female gamete generation	23/1648	140/18723	0.00255679	0.0072081	0.00337963	23	LEP/IGF1/PRKAR1A/USP9X/UBB/PTK2B/CTNNB1/INHBB/PTN/WNT4/AURKA/IL4R/NANOS1/PLK1/PTGS2/RGS2/SOS1/SRC/CCNB1/CCNB2/DIAPH2/FSHR/PTX3
GO:0140056	organelle localization by membrane tethering	15/1648	77/18723	0.0026292	0.00739147	0.00346561	15	CALM1/STX7/STX1A/SYTL2/SYT1/PSEN2/RAB8A/SNAP25/STX11/STX3/STX8/STXBP1/CAV2/CFTR/SNAP29
GO:0060415	muscle tissue morphogenesis	14/1648	70/18723	0.00279196	0.00781256	0.00366304	14	ENG/TGFBR3/MYLK/EFEMP2/TNNI1/LRP2/NOTCH1/PROX1/S1PR1/SMAD7/TGFBR1/FGFR2/MYL2/ZFPM2
GO:0036303	lymph vessel morphogenesis	7/1648	23/18723	0.00280355	0.00781954	0.00366632	7	BMPR2/ACVRL1/EPHA2/PKD1/PROX1/ACVR2B/TIE1
GO:0042026	protein refolding	7/1648	23/18723	0.00280355	0.00781954	0.00366632	7	HSP90AA1/HSPA8/B2M/HSPA1A/HSPA5/SNRNP70/ST13
GO:0048679	regulation of axon regeneration	8/1648	29/18723	0.00282812	0.00787348	0.00369161	8	PTN/RTN4R/NDEL1/FLNA/LRP1/MAP2K1/EPHA4/KREMEN1
GO:0098657	import into cell	33/1648	227/18723	0.00289131	0.00804197	0.00377061	33	SLC1A6/SLC2A1/ATP1B1/THBS1/SLC22A4/ACTB/CALCR/DRD4/DLG1/SLC8A1/ACE2/PRNP/DRD1/KCNQ1/FYN/LRP2/PSEN1/RAMP3/RGS2/SNAP25/SNCA/TSG101/ABCC9/ARL6IP1/CD36/DRD3/IFNG/IL10RA/KCNJ15/LRSAM1/SLC6A3/SLC8A3/TREM2
GO:0030574	collagen catabolic process	10/1648	42/18723	0.00291513	0.00808953	0.00379291	10	MMP1/MMP14/FAP/FURIN/CTSK/MMP3/PRTN3/CTSS/MMP13/MMP9
GO:0046939	nucleotide phosphorylation	18/1648	101/18723	0.00293446	0.0081394	0.00381629	18	GAPDH/IGF1/PFKP/HK1/PRKAA2/PFKM/INSR/ARNT/ENO2/APP/EP300/GIT1/HDAC4/NCOR1/NME1/PSEN1/GPD1/IFNG
GO:0070741	response to interleukin-6	11/1648	49/18723	0.00301642	0.00832836	0.00390488	11	CEBPA/SPI1/CAMP/IL6R/JAK2/FOXA2/ICAM1/JAK1/NFKB1/RELA/SRC
GO:0032200	telomere organization	25/1648	159/18723	0.0031459	0.00868189	0.00407064	25	CCNE2/CTNNB1/PARP1/CCNE1/HSP90AA1/XRCC5/MAPK1/XRN1/RPA2/MAP2K7/MAPK3/MYC/NEK2/PCNA/PRKCQ/PTGES3/SMG1/SRC/XRCC6/DKC1/EXOSC10/GNL3/HNRNPA1/PPP1R10/SMC5
GO:0000281	mitotic cytokinesis	14/1648	71/18723	0.0032019	0.00882832	0.0041393	14	RHOB/CHMP2A/POLDIP2/RHOA/ARF1/PLK1/RASA1/ROCK1/UNC119/CHMP4C/ECT2/KIF20B/KIF23/SON
GO:1904659	glucose transmembrane transport	19/1648	110/18723	0.0032865	0.00902514	0.00423158	19	LEP/IGF1/PIK3R1/SLC2A1/NFE2L2/INSR/PRKCB/PEA15/APPL1/C3/HNF1A/IRS1/MAPK14/PPBP/RAP1A/YES1/INPP5K/RHOQ/SORT1
GO:0032095	regulation of response to food	6/1648	18/18723	0.00338218	0.0092198	0.00432285	6	LEP/CCK/UCN/PRKCG/NPY/OPRM1
GO:0044872	lipoprotein localization	6/1648	18/18723	0.00338218	0.0092198	0.00432285	6	CUBN/PRKCB/LRP1/UNC119/APOB/CD36
GO:1901879	regulation of protein depolymerization	16/1648	87/18723	0.00353954	0.00961394	0.00450765	16	F2RL1/MID1IP1/SPTAN1/NES/HDAC6/CIB1/EPS8/MAP1B/RDX/SPTBN4/CAPZA1/MAP1S/SCIN/SPTA1/SPTBN2/TWF2
GO:0017145	stem cell division	8/1648	30/18723	0.00356348	0.00964094	0.00452031	8	KIT/FZD7/ING2/MLLT3/NOTCH1/PAFAH1B1/GNL3/ZBTB16
GO:0090151	establishment of protein localization to mitochondrial membrane	8/1648	30/18723	0.00356348	0.00964094	0.00452031	8	CALM1/MAPK8/HSP90AA1/BAX/AP3B1/GZMB/MOAP1/PDCD5
GO:0071825	protein-lipid complex subunit organization	11/1648	50/18723	0.0035655	0.00964094	0.00452031	11	AGTR1/LPL/BIN1/NR1H2/ARF1/APOA1/PRKACA/SH3GL2/APOA2/APOB/CETP
GO:0140694	NA	48/1648	367/18723	0.00361829	0.00977491	0.00458312	48	LIMD1/EZR/PRKAR1A/PDGFRA/ACTG1/OBSCN/HCK/PRKAA2/CHMP2A/XRCC5/BRCA1/UBAP2L/POLDIP2/CNOT2/RHOA/HDAC3/AURKA/CDK5RAP2/FLNA/HSPA1A/KAT2A/KPNB1/NCOR1/NEK2/NUMA1/PDGFRB/PLK1/PROX1/SRC/SRF/TNNT1/TRIM37/TUBB/CCNB2/CENPE/CHMP4C/CNOT7/G3BP1/KIF11/KIF23/KRT8/LSM4/MYL2/MYOZ1/PAN2/POGZ/RPL6/WDR62
GO:1905818	regulation of chromosome separation	14/1648	72/18723	0.00365975	0.00982035	0.00460443	14	CSNK2A2/BUB1B/CDK5RAP2/CSNK2A1/MAD1L1/MAD2L1/NDC80/NUMA1/PLK1/PLSCR1/RB1/CCNB1/CENPE/ZW10
GO:0016486	peptide hormone processing	7/1648	24/18723	0.00366122	0.00982035	0.00460443	7	MME/FURIN/PCSK6/ACE2/CTSG/PCSK7/REN
GO:0070841	inclusion body assembly	7/1648	24/18723	0.00366122	0.00982035	0.00460443	7	VCP/PSMC6/HDAC6/CDC34/HSPA1A/TRIM37/SORL1
GO:1903861	positive regulation of dendrite extension	7/1648	24/18723	0.00366122	0.00982035	0.00460443	7	CXCR4/SYT1/CPNE6/SYT4/ITSN2/PLAA/RIMS2
GO:0007183	SMAD protein complex assembly	5/1648	13/18723	0.00370132	0.00985764	0.00462191	5	SMAD6/PARP1/PMEPA1/SMAD1/SMAD3

## Sheet: GO terms of 1293 novel PE genes
ID	Description	GeneRatio	BgRatio	pvalue	p.adjust	qvalue	Count	geneID
GO:0043410	positive regulation of MAPK cascade	106/1264	480/18723	2.25455e-28	1.30403e-24	7.94551e-25	106	OPRK1/GADD45G/EFNA1/PDGFRA/TRAF3/PRKCZ/CD4/F2RL1/SPI1/KITLG/PRKCE/CRKL/FZD7/TNFRSF11A/MAPK8IP3/LPAR1/PIK3CG/PTK2B/PLCG2/TRAF2/ADRA2C/HMGB1/PLCB1/ROBO1/CALCR/SORBS3/TRAF5/CD81/ADRA1D/MAGED1/INSR/TLR6/DVL2/ERP29/TNFRSF19/SDCBP/NTRK1/CD27/MAP2K6/SHC1/ABL1/APP/ARRB1/CCL21/CCL22/CCR1/CIB1/CSK/DVL3/EZH2/GATA4/GNAI2/HRAS/IGF1R/IRAK1/LRP1/MAP2K1/MAP2K7/MAPK8IP2/MBIP/MINK1/MYD88/NOTCH1/NTF3/PAK1/PRKD2/PRM…
GO:0007188	adenylate cyclase-modulating G protein-coupled receptor signaling pathway	67/1264	233/18723	3.91841e-25	1.1332e-21	6.90465e-22	67	OPRK1/GNA14/HTR1F/ADGRL2/PTGER2/LPAR1/ADRA2C/NPY1R/GNA15/GRK5/GNAQ/P2RY12/CALCR/ADRA1D/GNAI1/GNB1/DRD1/PSAP/FLNA/GNA12/GNA13/GNAI2/GNAO1/GNAZ/GRM5/HTR1D/OPRD1/RAMP3/S1PR1/ADCYAP1R1/ADRA1B/ADRA2B/AVPR2/ADGRB1/ADGRB2/CACNA1D/CASR/CHRM4/DRD3/DRD5/FSHR/GABBR1/GALR1/GHRHR/GPR37/GRIK3/GRM3/GRM4/GRM7/GRM8/HTR1A/HTR1B/LHCGR/LPAR2/MC1R/MC3R/MC5R/MCHR1/OPRL1/OPRM1/PRMT5/PTGIR/PTH1R/S1PR2/SCTR/SSTR4/WASF2
GO:0033674	positive regulation of kinase activity	97/1264	467/18723	6.54869e-24	1.26259e-20	7.69299e-21	97	CALM1/EFNA1/PDGFRA/BMPR2/PRKCZ/CD4/DDR2/EPHA3/KITLG/VAV3/TNFRSF11A/PIK3CG/PRKD1/PTK2B/PRLR/ERBB3/TRAF2/ADRA2C/HMGB1/EPHB4/PAK2/TYRO3/HSP90AA1/P2RY12/ROBO1/JAK2/CD81/XRCC5/MAGED1/INSR/EPHA2/TLR6/STK11/DVL2/DLG1/ERP29/BTC/CCNT2/DLG4/STRADB/CDK5/NTRK1/PPP2CA/MAP2K6/DAZAP2/ABL1/CCL21/CIB1/CSK/DLG3/DVL3/EZH2/GRM5/HRAS/IGF1R/IRAK1/LMO4/MAP2K1/MAP2K7/NTF3/PAK1/PDPK1/PKD1/PROX1/PTK2/PTPRC/RAP1A/SRC/TRAF4…
GO:0050804	modulation of chemical synaptic transmission	89/1264	439/18723	2.89131e-21	3.92742e-18	2.39299e-18	89	CALM1/MME/RASGRF2/PRKCZ/ITPR3/STX1A/PRKCE/SYT1/PTK2B/MEF2C/PLCB1/JAK2/GRIN2D/SHANK2/GNAI1/RASGRF1/SH3GL1/CREB1/GIPC1/DLG4/PRKCB/NCDN/DRD1/CDK5/NTRK1/GSK3B/ARF1/ABL1/AKAP9/APP/BCR/CACNA1A/CAMK2A/DISC1/FYN/GIT1/GNAI2/GRID2/GRM5/HAP1/HOMER1/HRAS/KAT2A/MAP1B/MAPK8IP2/MECP2/NTF3/PRKACA/PRKCG/RAB8A/RAP1A/SHANK1/SNAP25/SRC/SRF/SRGN/STX3/STXBP1/SYT4/YWHAG/ADGRB1/CX3CR1/DLGAP4/DRD3/DRD5/EPHA4/GRIK1/GRIK3/…
GO:0099177	regulation of trans-synaptic signaling	89/1264	440/18723	3.39507e-21	3.92742e-18	2.39299e-18	89	CALM1/MME/RASGRF2/PRKCZ/ITPR3/STX1A/PRKCE/SYT1/PTK2B/MEF2C/PLCB1/JAK2/GRIN2D/SHANK2/GNAI1/RASGRF1/SH3GL1/CREB1/GIPC1/DLG4/PRKCB/NCDN/DRD1/CDK5/NTRK1/GSK3B/ARF1/ABL1/AKAP9/APP/BCR/CACNA1A/CAMK2A/DISC1/FYN/GIT1/GNAI2/GRID2/GRM5/HAP1/HOMER1/HRAS/KAT2A/MAP1B/MAPK8IP2/MECP2/NTF3/PRKACA/PRKCG/RAB8A/RAP1A/SHANK1/SNAP25/SRC/SRF/SRGN/STX3/STXBP1/SYT4/YWHAG/ADGRB1/CX3CR1/DLGAP4/DRD3/DRD5/EPHA4/GRIK1/GRIK3/…
GO:0051480	regulation of cytosolic calcium ion concentration	74/1264	353/18723	1.00253e-18	8.28372e-16	5.0473e-16	74	CALM1/ACKR2/PDGFRA/F2RL1/ITPR3/TRPC6/CXCR4/PRKCE/PTGER2/CAV1/LPAR1/PIK3CG/PRKD1/PTK2B/PLCG2/HMGB1/GNA15/ANK2/CALCR/JAK2/GRIN2D/ADRA1D/SLC8A1/GNB1/DLG4/DRD1/CDK5/DMD/ABL1/CACNA1A/CCL21/CCR1/FYN/FZD9/GNA13/GRM5/HAP1/HTT/LCK/LRP1/PDPK1/PKD1/PRKACA/PTPN6/PTPRC/RAMP3/S1PR1/SMAD3/TRPC3/ADCYAP1R1/ADRA1B/AVPR1A/CAV2/CCL19/CCR4/CX3CR1/CXCR3/CXCR5/DRD3/FFAR1/GALR1/HCRTR2/HTR1B/HTR2C/LPAR2/MCHR1/MS4A1/OPRL1…
GO:0055074	calcium ion homeostasis	86/1264	460/18723	3.06636e-18	2.21698e-15	1.35081e-15	86	TRIM24/CALM1/STC2/ACKR2/PDGFRA/F2RL1/ITPR3/TRPC6/CXCR4/ATP1B1/PRKCE/PTGER2/CAV1/LPAR1/PIK3CG/PRKD1/PTK2B/PLCG2/HMGB1/GNA15/ANK2/CALCR/JAK2/GRIN2D/ADRA1D/SLC8A1/GNB1/KCTD17/DLG4/PRKCB/DRD1/CDK5/DMD/ABL1/APP/CACNA1A/CCL21/CCR1/DISC1/FYN/FZD9/GNA13/GRM5/HAP1/HTT/LCK/LRP1/PDPK1/PKD1/PRKACA/PTPN6/PTPRC/RAMP3/S1PR1/SMAD3/TRPC3/ADCYAP1R1/ADRA1B/AVPR1A/CASR/CAV2/CCL19/CCR4/CX3CR1/CXCR3/CXCR5/DRD3/DRD5/ED…
GO:0046777	protein autophosphorylation	55/1264	227/18723	3.87627e-17	1.9809e-14	1.20697e-14	55	TRIM24/CALM1/PDGFRA/DDR2/CAV1/PRKD1/PTK2B/BTK/EPHB4/PAK2/TYRO3/GRK5/JAK2/INSR/STK11/CDK5/MEX3B/NTRK1/GSK3B/EIF2AK1/ABL1/BCR/CAMK2A/CSK/FYN/IGF1R/IRAK1/MARK3/MINK1/NEK2/PAK1/PDPK1/PRKACA/PRKCG/PRKD2/PTK2/PTPRC/RAP2A/SMG1/SRC/YES1/ALK/CLK1/CSF1R/CSNK1G2/DAPK1/DYRK1B/EPHA4/EPHA8/FGFR2/GFRA2/GPNMB/GRK1/MAP3K10/MVP
GO:0023061	signal release	83/1264	463/18723	1.63051e-16	6.73635e-14	4.10448e-14	83	OPRK1/CALM1/F2RL1/STX1A/TCF7L2/PRKCE/TNFRSF11A/SYT1/DYNLL1/MEF2C/POMC/BTK/ADRA2C/LIN7B/PLA2G4A/PHPT1/CLOCK/INHBB/P2RY12/PFKM/JAK2/HNF4A/CREB1/GIPC1/FOXA2/PRKCB/CDK5/TRH/GSK3B/MAP2K6/KCNQ1/CAMK2A/CHRNA4/GIT1/HDAC1/HNF1A/LRP1/NAPA/PRKCG/RAF1/RAP1A/SNAP25/SNX4/SSTR5/STX3/STXBP1/SYT4/ADRA2B/CASR/CRY2/DRD3/EDN3/FFAR1/FFAR2/GALR1/GHRHR/GRM4/GRP/HTR1A/HTR1B/HTR2C/KCNA2/LILRB1/LIN7C/LRP5/LTBP4/MAFA/NLGN2…
GO:0051403	stress-activated MAPK cascade	55/1264	239/18723	4.41088e-16	1.50074e-13	9.14405e-14	55	OPRK1/GADD45G/EZR/TRAF3/F2RL1/SPI1/CRKL/FZD7/MAPK8IP3/PTK2B/TRAF2/HMGB1/MAPK11/PLCB1/TRAF5/DLG1/TNFRSF19/SDCBP/STRADB/CD27/MAP2K6/APP/CCL21/GPS1/HIPK3/HRAS/IGF1R/IRAK1/ITCH/MAP2K1/MAP2K7/MAPK8IP2/MBIP/MINK1/MYC/MYD88/NCOR1/PRMT1/RAP2A/SIRPA/SMAD3/TRAF1/TRAF4/TRAF6/CASR/CCL19/EDA2R/EDAR/LTBR/MAP3K10/PDCD10/PRDX1/ROR2/STK3/WNT7B
GO:0007160	cell-matrix adhesion	54/1264	233/18723	5.91727e-16	1.90142e-13	1.15854e-13	54	PIK3CB/FBLN5/JUP/PRKCZ/EPHA3/NID1/RIN2/ITGB6/ACVRL1/PTK2B/COL3A1/LIMS1/PARVG/ITGA2/EFEMP2/PXN/NF2/WNT4/COL13A1/VCL/CDK5/POLDIP2/GSK3B/ONECUT1/ABL1/ACTN1/BCR/CCL21/CD3E/CIB1/DISC1/ITGA3/LRP1/MACF1/MINK1/PDPK1/PKD1/PTK2/RASA1/ROCK1/SMAD3/SRC/SRF/TRIP6/BCL2L11/DMTN/ITGB1BP1/ITGB4/ITGB7/JAM3/NF1/PLAU/PTPRA/PTPRJ
GO:0032103	positive regulation of response to external stimulus	77/1264	427/18723	1.50366e-15	4.14152e-13	2.52344e-13	77	AIF1/CD28/BMPR2/F2RL1/SPI1/TLR8/CXCR4/IRF7/VAV1/TNFRSF11A/PIK3CG/PRKD1/PTK2B/TNIP1/PLCG2/OSMR/BTK/HMGB1/CLOCK/PAK2/CEBPB/ITGA2/HSP90AA1/P2RY12/JAK2/CD81/XRCC5/NDEL1/NLRC4/TRADD/APP/CCL21/CCR1/CREB3/CREBBP/FADD/FLNA/FYN/LRP1/NTF3/PAK1/PLG/PLSCR1/POLR3F/PRKD2/PTK2/S1PR1/SMAD3/SNX4/SRC/STX3/TRAF6/TRIM5/XRCC6/AKIRIN2/AP1G1/CADM1/CASR/CCL19/CCR4/CX3CR1/CD1D/CD226/CREB3L3/CSF1R/EDN3/FFAR2/IL18RAP/KLK3/…
GO:0050808	synapse organization	76/1264	426/18723	4.20177e-15	1.01263e-12	6.16997e-13	76	EFNA1/APBB2/ADGRL2/CRKL/TUBA1A/MEF2C/SHANK2/NEDD4/SPOCK2/PLXNB1/PLXND1/INSR/DLG1/CAPRIN1/PTPRO/DLG4/SDCBP/DRD1/CDK5/NTRK1/CFL1/ARF1/HDAC6/ABL1/ACTN1/APP/CTNND2/DCTN1/DISC1/DLG3/EFNB2/FLNA/FYN/FZD9/GRID2/GRM5/HOMER1/IGF1R/ITGA3/MAP1B/MECP2/PFN1/PIN1/PPFIBP2/SHANK1/SRGN/TUBB/UBE3A/ACTR2/ADGRB1/CX3CR1/DNM3/EPHA4/FNTA/FZD1/FZD5/GABRG2/INA/LILRB2/LRP8/NGEF/NLGN2/NOS1AP/NRXN1/NRXN2/PCDH8/RER1/SEMA4D/SI…
GO:0045785	positive regulation of cell adhesion	76/1264	437/18723	1.71162e-14	3.96001e-12	2.41285e-12	76	AIF1/CD28/MAP3K8/PODXL/JUP/PRKCZ/CD4/IL27RA/PTPRU/NID1/PRKCE/VAV1/CRKL/RIN2/TJP1/VAV3/CAV1/PTK2B/LIMS1/HMGB1/ITGA2/EFEMP2/P2RY12/JAK2/TNFSF14/CD81/SPOCK2/WNT4/FOXA2/TNFRSF13C/POLDIP2/CD27/GSK3B/TFE3/ABL1/AP3B1/CCL21/CD3E/CIB1/CSK/DISC1/FADD/FLNA/FYN/IRAK1/ITGA3/JAK1/JAK3/LCK/NCK1/PRKCQ/PRKD2/PTPN6/PTPRC/ROCK1/RUNX1/SIRPA/SMAD3/SRC/STX3/TRAF6/YES1/CCL19/CD1D/CD6/CD80/DMTN/EPHA4/IL7R/ITGB1BP1/LILRB…
GO:1901653	cellular response to peptide	67/1264	359/18723	1.96492e-14	4.3712e-12	2.66339e-12	67	PRKCZ/CAV1/WNT1/MYO5A/INHBB/CASP4/PXN/JAK2/INSR/TLR6/PTPRE/CREB1/PRKCB/NDEL1/CDK5/GSK3B/SHC1/RAB31/PIP4K2B/SMARCC1/APP/APPL1/BCAR1/CACNA1A/CAMK2A/CSK/FYN/GNAI2/GRM5/IGF1R/JAK3/LRP1/MAP1B/MDM2/NCK1/PAK1/PDPK1/PIK3R3/PIP4K2A/PIP4K2C/PRKCQ/PTK2/RAB8A/ROCK1/SRC/YWHAG/APOBEC1/BCL2L11/CASR/CAV2/CDC5L/EPHA4/GHRHR/GKAP1/INPP5K/LHCGR/NCOA5/PPP1R9B/PTPRA/RHOQ/SMPD3/SNX5/SORL1/STAT1/STAT5A/STAT6/WDTC1
GO:0019221	cytokine-mediated signaling pathway	79/1264	472/18723	4.38017e-14	9.3833e-12	5.71728e-12	79	ACKR2/IL2RB/TRAF3/CD4/F2RL1/IL27RA/SPI1/CXCR4/IRF7/TNFRSF11A/CAV1/PTK2B/PRLR/OSMR/TRAF2/LIMS1/TNIP2/CASP4/PLCB1/ROBO1/JAK2/TRAF5/TOLLIP/BIRC2/TNFRSF19/CTSG/CSNK2B/PIAS4/TNFRSF13C/TRADD/APPL1/CCL21/CCL22/CCR1/CHUK/CIB1/DOK1/FADD/IRAK1/JAK1/JAK3/MYD88/NOTCH1/PRKACA/PTPN6/PTPRC/SOS1/SRC/TNFRSF4/TRAF1/TRAF6/CCL19/CCR4/CX3CR1/CNOT7/CNTFR/CSF1R/CXCR3/CXCR5/EDA2R/EPOR/IL13RA1/IL17RB/IL18R1/IL18RAP/IL21R…
GO:0007163	establishment or maintenance of cell polarity	49/1264	218/18723	4.72368e-14	9.75778e-12	5.94545e-12	49	AQP1/ARPC5/PRKCZ/CRKL/CLIC4/PTK2B/LIN7B/PARVG/HSP90AA1/PAX6/STK11/DLG1/CKAP5/RACK1/LLGL1/NDEL1/GSK3B/CAP1/CCL21/CDK5RAP2/DCTN1/DLG3/HTT/MAD2L1/MAP1B/NDC80/NUMA1/PAK1/PKD1/PLK1/PTK2/ROCK1/ACTR2/ANK1/CCL19/CD3G/GBF1/JAM3/KIF20B/KRIT1/LAMA1/LIN7C/PARD6G/PARVB/RAB11FIP2/RND1/RND2/WNT7B/ZW10
GO:0030900	forebrain development	68/1264	379/18723	9.13252e-14	1.82147e-11	1.10983e-11	68	AQP1/PITX2/ARPC5/CSNK2A2/UBB/CXCR4/CRKL/PRKG1/COL3A1/SSTR1/WNT1/TYRO3/PCM1/PLCB1/P2RY12/ROBO1/PAX6/NF2/WNT4/OTX1/SLC8A1/CREB1/RTN4R/PLXNA3/DRD1/NDEL1/CDK5/GSK3B/APP/DISC1/EZH2/FLNA/FYN/GNAO1/HAP1/HDAC1/ID2/KAT2A/LRP1/MSX1/NCOA1/NME1/NOTCH1/PROX1/SIX3/SRC/SRF/XRN2/ALK/AVPR1A/AVPR2/CDK5R2/FGFR2/GHRHR/GLI1/LRP8/NF1/PHACTR1/PPP1R9B/RTN4/SALL1/SLC6A3/SLC8A3/SSTR4/UQCRQ/WDR62/WNT7B/XAB2
GO:0051924	regulation of calcium ion transport	53/1264	255/18723	1.29434e-13	2.41498e-11	1.47146e-11	53	CALM1/CD4/TRPC6/CXCR4/ATP1B1/PRKCE/BIN1/CAV1/PIK3CG/PRKD1/PTK2B/PLCG2/AHNAK/P2RY12/ANK2/CALCR/RGS9/SLC8A1/DRD1/CDK5/PSEN2/DMD/ABL1/CAMK2A/CCR1/EPB41/FYN/GNAI2/GNAO1/HAP1/HOMER1/HTT/OPRD1/PDPK1/PRKACA/PTPN6/RAMP3/RCVRN/TRIM27/TRPC3/UBQLN1/VDAC1/ADCYAP1R1/CACNA1D/CASR/DRD3/FFAR1/INPP5K/LILRB1/LILRB2/MCHR1/NOS1AP/OPRL1
GO:0043254	regulation of protein complex assembly	73/1264	428/18723	1.57612e-13	2.84883e-11	1.7358e-11	73	ARPC5/PRKCZ/STX1A/PRKCE/BIN1/PTK2B/PLCG2/TRAF2/HMGB1/VASP/SMAD6/HSP90AA1/P2RY12/TLR6/DLG1/CKAP5/BIRC2/RACK1/CREB1/PSMC6/SPTAN1/CDC42EP1/GSK3B/PEX5/ARF1/HDAC6/ABL1/AKAP9/ARPC3/ATF7IP/BID/CCL21/CDK5RAP2/DCTN1/EIF4EBP1/EPS8/GIT1/LMO4/MAP1B/MECP2/MED25/MYD88/NAPA/NCK1/NUMA1/OPRD1/PAK1/PFN1/PFN2/RAF1/RASA1/RDX/SPTBN4/SRC/STXBP1/SUMO1/TRIM27/ACTR2/BCL2L11/CAPZA1/DMTN/JAM3/RASIP1/SORL1/SOX9/SPTA1/SPTBN2…
GO:0034329	cell junction assembly	72/1264	420/18723	1.7917e-13	3.04799e-11	1.85715e-11	72	JUP/CD9/EPHA3/ADGRL2/CRKL/TJP1/ACVRL1/CAV1/PTK2B/MEF2C/LIMS1/PAK2/ITGA2/ANK2/SHANK2/SPOCK2/PLXNB1/PLXND1/EPHA2/WNT4/DLG1/PTPRO/SDCBP/DRD1/VCL/CDK5/POLDIP2/NTRK1/CNTNAP1/ABL1/ACTN1/APP/BCR/CTNND2/EFNB2/GRID2/LRP1/MACF1/MAP1B/MECP2/MPDZ/PDPK1/PRKACA/PTK2/RAP1A/ROCK1/SMAD3/SRC/SRF/TLN1/TRIP6/ADGRB1/CAPZA1/CDH24/DNM3/ECT2/DMTN/FZD1/FZD5/GABRG2/ITGB1BP1/ITGB4/JAM3/NLGN2/NRXN1/NRXN2/PTPRA/PTPRJ/SEMA4D/…
GO:0042326	negative regulation of phosphorylation	67/1264	385/18723	6.14627e-13	9.1154e-11	5.55404e-11	67	PIK3CB/CALM1/PRKCZ/HHEX/CRKL/SFN/CAV1/DYNLL1/PPP2R5A/PTPRB/SMAD6/PAK2/GNAQ/PAX6/NF2/SLC8A1/RACK1/PTPRO/FOXA2/PPP2CA/DMD/PIP4K2B/ABL1/ARRB1/CIB1/CSK/GIT1/HDAC4/HIPK3/LRP1/NCK1/NCOR1/NTF3/PDPK1/PIP4K2A/PIP4K2C/PLK1/PRKAR2A/PTPN6/PTPRC/ROCK1/SH3GL2/SIRPA/TARBP2/TRIM27/YWHAG/CCNB1/CDK5RAP1/CDKN2C/DMTN/GFRA2/INPP5K/IPO5/ITGB1BP1/LRP5/MVP/NF1/PPP5C/PTPRH/PTPRJ/RASIP1/SEMA4D/SLC8A3/SMPD1/SORL1/STK38/TRA…
GO:1990778	protein localization to cell periphery	61/1264	333/18723	6.90761e-13	9.98841e-11	6.08597e-11	61	EZR/JUP/PRKCZ/STX7/EPB41L2/TAMALIN/EPHA3/ATP1B1/PRKCE/TSPAN15/CLTC/CAV1/SLC9A3R2/PPP2R5A/LIN7B/MYO5A/ANK2/CD81/GNAI1/EPHA2/DLG1/RACK1/DLG4/CDK5/RAB31/APPL1/CIB1/CSK/EPB41/FLNA/HRAS/ITGA3/LRP1/MACF1/NUMA1/PDPK1/PLK1/RAB8A/RAMP3/RAP1A/RAP2A/RDX/ROCK1/SNAP25/SPTBN4/STX3/STX8/STXBP1/ANK1/AP4M1/CNPY4/EXOC5/GOLGA4/INPP5K/ITGB1BP1/LIN7C/PPP1R9B/RAB11FIP2/RER1/RHOQ/TUB
GO:0043434	response to peptide hormone	70/1264	414/18723	7.74643e-13	1.09281e-10	6.65855e-11	70	OPRK1/STC2/PRKCZ/HHEX/CAV1/POMC/WNT1/MYO5A/INHBB/PXN/JAK2/GNAI1/INSR/PTPRE/CREB1/PRKCB/NDEL1/GSK3B/KCNQ1/SHC1/RAB31/PIP4K2B/SMARCC1/EIF2B1/APPL1/BCAR1/CAMK2A/CHUK/CSK/FYN/GNAI2/IGF1R/JAK3/MAP1B/MDM2/NCK1/NR5A1/PAK1/PDPK1/PIK3R3/PIP4K2A/PIP4K2C/PRKCQ/PTK2/RAB8A/ROCK1/SRC/YWHAG/APOBEC1/CAV2/CDC5L/CRY2/GHRHR/GKAP1/INPP5K/LHCGR/LRP5/NCOA5/PTPRA/PTPRN/RHOQ/RNF40/SNX5/SORL1/SORT1/STAT1/STAT5A/STAT6/UCP…
GO:0050878	regulation of body fluid levels	66/1264	379/18723	8.888e-13	1.224e-10	7.4579e-11	66	PIK3CB/OPRK1/AQP1/PDGFRA/F2RL1/CD9/FLI1/PRKCE/VAV1/SFN/GATA1/VAV3/CAV1/PRKG1/PIK3CG/PLCG2/COL3A1/PRLR/ADRA2C/PLA2G4A/SERPING1/TYRO3/SLC22A4/ITGA2/GNAQ/P2RY12/JAK2/BTC/HNF4A/CREB1/PTPRO/FOXA2/VCL/AP3B1/FLNA/GNA12/GNAI2/LCK/NCOA1/NME1/PLG/PLSCR1/PRKACA/PRKCQ/PTPN6/SRC/SRF/STXBP1/TLN1/ADRA2B/AVPR2/CLIC1/DMTN/F12/FZD6/GHRHR/INPP5K/MERTK/MPL/NPR1/OPRL1/PLAU/SCNN1G/SLC6A3/STAT5A/TFAP2B
GO:1903131	mononuclear cell differentiation	71/1264	426/18723	1.0826e-12	1.45622e-10	8.87278e-11	71	CD28/PRKCZ/CD4/F2RL1/SPI1/IRF7/HHEX/VAV1/KLF6/FZD7/GATA1/ITGB6/PBX1/PTK2B/PLCG2/BTK/HMGB1/WNT1/TYRO3/CEBPB/TMEM98/STK11/WNT4/IRF8/NTRK1/CD27/ONECUT1/ABL1/AP3B1/CD2/CD3E/EZH2/FADD/FZD9/HDAC4/ID2/JAK3/KAT2A/LCK/MYC/PRTN3/PTPN6/PTPRC/RUNX1/SOS1/SRF/TRAF6/XRCC6/ACIN1/CCL19/CD1D/CD3G/CD80/CSF1R/DTX1/FOXP1/FZD5/IKZF3/IL18R1/IL31RA/IL7R/LILRB1/LILRB2/LTBR/LYL1/MERTK/MS4A1/NFKBIZ/PRDM1/PTPRJ/STAT6
GO:0048732	gland development	72/1264	436/18723	1.1846e-12	1.5572e-10	9.4881e-11	72	PITX2/PDGFRA/CSNK2A2/CRKL/PBX1/TNFRSF11A/CAV1/PRLR/WNT1/CEBPB/ITGA2/ROBO1/JAK2/PAX6/PLXND1/EPHA2/STK11/WNT4/HNF4A/CREB1/CSNK2B/MGMT/BTRC/PSAP/SOX10/ONECUT1/SMARCC1/ABL1/EZH2/FADD/HNF1A/HRAS/ID2/LMO4/MAD1L1/MAP2K1/MSX1/NCOA1/NME1/NOTCH1/NR5A1/PKD1/PROX1/RAF1/RAP1A/SIX3/SMAD3/SRC/SRF/UBE3A/BCL2L11/CCNB2/CSF1R/DEAF1/EDAR/FGFR2/GHRHR/GLI1/LAMA1/LRP5/NF1/POLB/PRMT5/RTN4/SALL1/SIX1/SLC6A3/SOX9/STAT5A/S…
GO:0198738	cell-cell signaling by wnt	73/1264	446/18723	1.28696e-12	1.65417e-10	1.00789e-10	73	JUP/CSNK2A2/TCF7L2/PTPRU/HHEX/FZD7/CAV1/AMFR/PLCG2/WNT1/PRKAA2/CCNE1/GRK5/GNAQ/FZD8/SMURF2/STK11/DVL2/WNT4/RACK1/PTPRO/CELSR1/CSNK2B/PIAS4/BTRC/CELSR3/PPM1B/GSK3B/PPP2CA/SOX10/SMARCA4/ABL1/APP/CPE/CSNK1A1/CSNK2A1/CTNND2/DISC1/DVL3/FZD9/HDAC1/ITGA3/LRP1/MACF1/MDFI/MLLT3/NOTCH1/PIN1/PKD1/RBX1/SMAD3/SRC/TLE1/CSNK1G2/DDB1/FGFR2/FZD1/FZD5/FZD6/G3BP1/GLI1/HBP1/LRP5/MITF/OPRM1/ROR2/SALL1/SENP2/SOX9/STK3…
GO:0006816	calcium ion transport	70/1264	422/18723	1.97643e-12	2.3816e-10	1.45112e-10	70	CALM1/CD4/ITPR3/TRPC6/CXCR4/ATP1B1/PRKCE/BIN1/CAV1/PIK3CG/PRKD1/PTK2B/PLCG2/AHNAK/P2RY12/ANK2/CALCR/GRIN2D/RGS9/SLC8A1/PRKCB/DRD1/CDK5/PSEN2/DMD/ABL1/CACNA1A/CAMK2A/CCL21/CCR1/CHRNA4/EPB41/FYN/GNAI2/GNAO1/HAP1/HOMER1/HTT/LCK/OPRD1/PDPK1/PKD1/PRKACA/PTPN6/PTPRC/RAMP3/RCVRN/TRIM27/TRPC3/UBQLN1/VDAC1/ADCYAP1R1/CACNA1D/CASR/CCL19/DRD3/FFAR1/HTR2C/INPP5K/LILRB1/LILRB2/MCHR1/MS4A1/NOS1AP/OPRL1/OPRM1/RA…
GO:0042060	wound healing	70/1264	422/18723	1.97643e-12	2.3816e-10	1.45112e-10	70	PIK3CB/PDGFRA/F2RL1/CD9/CXCR4/PRKCE/VAV1/FZD7/GATA1/ITGB6/VAV3/ACVRL1/CAV1/PRKG1/PIK3CG/ITGA9/PLCG2/COL3A1/ERBB3/ADRA2C/HMGB1/PLA2G4A/SERPING1/TYRO3/ITGA2/TNFRSF12A/GNAQ/P2RY12/JAK2/WNT4/HNF4A/FOXA2/VCL/AP3B1/FLNA/GATA4/GNA12/HRAS/LCK/MACF1/PAK1/PLG/PLSCR1/PRKCQ/PTK2/PTPN6/RAF1/SMAD3/SRC/SRF/STXBP1/TLN1/ADRA2B/CD151/CLIC1/DRD5/DMTN/F12/FGFR2/FZD6/MERTK/MPL/MYOZ1/NF1/OPRM1/PDCD10/PLAU/SMPD1/SYT7/W…
GO:0001952	regulation of cell-matrix adhesion	34/1264	128/18723	2.51814e-12	2.85587e-10	1.74009e-10	34	PIK3CB/JUP/PRKCZ/EPHA3/RIN2/ACVRL1/PTK2B/LIMS1/EFEMP2/NF2/WNT4/VCL/POLDIP2/GSK3B/ONECUT1/ABL1/CCL21/CD3E/CIB1/DISC1/LRP1/MACF1/MINK1/PTK2/RASA1/ROCK1/SMAD3/SRC/DMTN/ITGB1BP1/NF1/PLAU/PTPRA/PTPRJ
GO:0032970	regulation of actin filament-based process	67/1264	397/18723	2.64842e-12	2.89028e-10	1.76105e-10	67	JUP/PDGFRA/ARPC5/F2RL1/EPHA3/PRKCE/BIN1/TJP1/ARHGDIB/CAV1/LPAR1/PTK2B/VASP/PHPT1/PAK2/RHPN2/ANK2/PXN/SORBS3/NF2/WNT4/DLG1/CELSR1/SPTAN1/CDC42EP1/CDK5/ARF1/ABL1/AKAP9/ARHGDIA/ARPC3/CCL21/EPS8/FLNA/GATA4/HRAS/LRP1/NCK1/NTF3/PAK1/PFN1/PFN2/PROX1/RASA1/RDX/ROCK1/S1PR1/SHANK1/SMAD3/SPTBN4/TRIM27/ACTR2/CAPZA1/CSF1R/ECT2/DMTN/INPP5K/ITGB1BP1/JAM3/RHOQ/RND1/RND2/SPTA1/SPTBN2/TWF2/WASF2/WASF3
GO:0016055	Wnt signaling pathway	72/1264	444/18723	2.91421e-12	3.12144e-10	1.90191e-10	72	JUP/CSNK2A2/TCF7L2/PTPRU/HHEX/FZD7/CAV1/AMFR/PLCG2/WNT1/PRKAA2/CCNE1/GRK5/GNAQ/FZD8/SMURF2/STK11/DVL2/WNT4/RACK1/PTPRO/CELSR1/CSNK2B/PIAS4/BTRC/CELSR3/PPM1B/GSK3B/PPP2CA/SOX10/SMARCA4/ABL1/APP/CPE/CSNK1A1/CSNK2A1/CTNND2/DISC1/DVL3/FZD9/HDAC1/ITGA3/LRP1/MACF1/MDFI/MLLT3/NOTCH1/PIN1/PKD1/RBX1/SMAD3/SRC/TLE1/CSNK1G2/DDB1/FGFR2/FZD1/FZD5/FZD6/G3BP1/GLI1/HBP1/LRP5/MITF/ROR2/SALL1/SENP2/SOX9/STK3/VANGL…
GO:1903829	positive regulation of cellular protein localization	53/1264	276/18723	3.44547e-12	3.62338e-10	2.20774e-10	53	EZR/JUP/CSNK2A2/EPB41L2/EPHA3/PRKCE/PRKD1/PRKAA2/JAK2/CD81/GNAI1/EPHA2/STK11/DLG1/RACK1/CDK5/GSK3B/CIB1/EPB41/FLNA/FYN/GZMB/HRAS/ITGA3/LRP1/NDC80/NUMA1/PAK1/PDPK1/PLK1/RAMP3/RDX/SMAD3/SRC/STX3/UBE2D3/CNPY4/DKC1/DMAP1/DTX3L/ECT2/FZD5/GNL3/IPO5/ITGB1BP1/PDCD5/PPP1R9B/RAB11FIP2/RER1/RTN4/SORL1/SREBF2/STOM
GO:0002764	immune response-regulating signaling pathway	74/1264	468/18723	5.1016e-12	5.17678e-10	3.15423e-10	74	EZR/CD28/TRAF3/F2RL1/TLR8/IRF7/TSPAN6/PRKCE/VAV1/CRKL/VAV3/CAV1/TNIP1/PLCG2/MEF2C/BTK/TNIP2/HMGB1/PHPT1/PAK2/TYRO3/TNFRSF21/TLR1/CD81/TLR6/STK11/BIRC2/UFD1/PRKCB/MAP2K6/EIF2B1/ABL1/AP3B1/APPL1/BCAR1/CD3E/CREBBP/CSK/FYN/HRAS/IRAK1/ITCH/LCK/MAP2K7/MYD88/PAK1/PDPK1/PLSCR1/PRKCQ/PRKD2/PTK2/PTPN6/PTPRC/RAP1A/RPS6KA3/SOS1/SRC/TRAF6/YES1/CD226/CMTM3/CTSS/FFAR2/FOXP1/LBP/LILRB1/LILRB2/MS4A1/NCR3/NFKBIZ/P…
GO:0032956	regulation of actin cytoskeleton organization	62/1264	358/18723	5.63521e-12	5.61377e-10	3.42049e-10	62	PDGFRA/ARPC5/F2RL1/EPHA3/PRKCE/BIN1/TJP1/ARHGDIB/LPAR1/PTK2B/VASP/PHPT1/PAK2/RHPN2/PXN/SORBS3/NF2/WNT4/DLG1/CELSR1/SPTAN1/CDC42EP1/CDK5/ARF1/ABL1/ARHGDIA/ARPC3/CCL21/EPS8/FLNA/HRAS/LRP1/NCK1/NTF3/PAK1/PFN1/PFN2/PROX1/RASA1/RDX/ROCK1/S1PR1/SHANK1/SMAD3/SPTBN4/TRIM27/ACTR2/CAPZA1/CSF1R/ECT2/DMTN/INPP5K/ITGB1BP1/JAM3/RHOQ/RND1/RND2/SPTA1/SPTBN2/TWF2/WASF2/WASF3
GO:0031346	positive regulation of cell projection organization	61/1264	353/18723	9.21317e-12	8.3264e-10	5.0733e-10	61	BMPR2/F2RL1/EPHA3/PRKD1/PTK2B/WNT1/ITGA2/P2RY12/ROBO1/PLXNB1/PLXND1/STK11/DVL2/CAPRIN1/KCTD17/DLG4/PLXNA3/CDC42EP1/NDEL1/NTRK1/CCL21/DISC1/DVL3/EPS8/EZH2/FLNA/FYN/HAP1/HDAC4/HRAS/HTT/ITGA3/KAT2A/LRP1/MACF1/MAP1B/MAP2K1/NCK1/NME1/PAK1/PFN1/RAP1A/SRC/SRF/ACTR2/ALK/CCL19/DNM3/EPHA4/FZD1/GOLGA4/LRP8/PLXNA2/RHOQ/RND2/ROR2/SEMA4D/TRPC5/TWF2/UBE2V2/WASF2
GO:0001819	positive regulation of cytokine production	73/1264	467/18723	1.24647e-11	1.10916e-09	6.75817e-10	73	AIF1/CD28/PRKCZ/CD4/F2RL1/IL27RA/TLR8/FURIN/IRF7/C5/HK1/PIK3CG/PLCG2/TRAF2/HMGB1/MAPK11/CEBPB/PLCB1/HSP90AA1/JAK2/TLR1/CD81/TLR6/BRCA1/ARNT/IRF8/CREB1/NLRC4/ABL1/APP/APPL1/CD2/CD3E/CHUK/FADD/GATA4/HDAC1/HRAS/IRAK1/KAT2A/LRP1/MBP/MYD88/POLR3F/PRKCQ/PRKD2/PTPRC/RUNX1/SMAD3/SRC/TRAF6/TRIM27/AKIRIN2/APOA2/CADM1/CCL19/CD226/CD6/CD80/CSF1R/FFAR2/FOXP1/FZD5/G3BP1/IL18R1/LBP/LILRB1/LILRB2/POU2F2/PTAFR/PT…
GO:0051090	regulation of DNA-binding transcription factor activity	70/1264	440/18723	1.45884e-11	1.27847e-09	7.78978e-10	70	JUP/TRAF3/PRKCZ/DDR2/SPI1/TCF7L2/TNFRSF11A/CAV1/PRKD1/PLCG2/TFDP1/TRAF2/BTK/SAV1/WNT1/CLOCK/JAK2/TRAF5/TLR6/DVL2/FOXA2/PRKCB/PIAS4/BTRC/NTRK1/NFKBIB/NLRC4/TRADD/SMARCA4/APP/ARRB1/CAMK2A/CHUK/CIB1/EZH2/FLNA/HDAC4/ID2/IRAK1/ITCH/MDFI/MYD88/OPRD1/PKD1/PRKCQ/PRKD2/PROX1/SMAD3/SRF/SUMO1/TNFRSF4/TRAF1/TRAF6/TRIM27/TRIM37/TRIM5/WWP2/ALK/CX3CR1/EDA2R/FZD1/FZD6/IL18R1/IL18RAP/LRP5/LRP8/MAP3K10/STK3/TAX1BP…
GO:0048638	regulation of developmental growth	58/1264	330/18723	1.48338e-11	1.28058e-09	7.80259e-10	58	EZR/BMPR2/MEIS1/CXCR4/SYT1/MEF2C/SAV1/MAPK11/PLCB1/SEMA6A/INSR/CREB1/RTN4R/PLXNA3/CPNE6/NDEL1/CDK5/GSK3B/ABL1/APP/DISC1/DPYSL2/LRP1/MACF1/MAP1B/NOTCH1/PAK1/PIN1/PROX1/RUNX1/SPTBN4/SRF/SYT4/BCL2L11/CCNB1/FGFR2/GHRHR/GLI1/GOLGA4/ITSN2/MYOD1/MYOZ1/PLAA/RAI1/RIMS2/RND2/RTN4/SEMA4D/SIX1/SLC6A3/SPART/STAT5A/STK3/TP73/TRPC5/TWF2/WT1/ZFPM2
GO:0031349	positive regulation of defense response	52/1264	278/18723	1.55326e-11	1.32118e-09	8.05e-10	52	CD28/F2RL1/SPI1/TLR8/IRF7/VAV1/TNFRSF11A/PIK3CG/TNIP1/PLCG2/MEF2C/OSMR/BTK/HMGB1/CLOCK/PAK2/CEBPB/ITGA2/HSP90AA1/JAK2/CD81/XRCC5/NLRC4/TRADD/APP/CREBBP/FADD/FYN/PAK1/PLSCR1/POLR3F/SNX4/SRC/TRAF6/TRIM5/XRCC6/AKIRIN2/AP1G1/CADM1/CD1D/CD226/CREB3L3/FFAR2/IL18RAP/KLK3/LBP/LRSAM1/MATR3/NCR3/NFKBIZ/NONO/PVR
GO:0016049	cell growth	73/1264	482/18723	5.66202e-11	4.42556e-09	2.69651e-09	73	KRT17/FBLN5/BMPR2/PRKCZ/CXCR4/CRKL/SFN/ACVRL1/SYT1/PTK2B/SEMA6A/HSP90AA1/STK11/RACK1/HNF4A/RTN4R/PLXNA3/SDCBP/CPNE6/VCL/NDEL1/CDK5/GSK3B/PPP2CA/SMARCA4/HDAC6/ABL1/APP/BCAR1/CCDC85B/CIB1/CSNK2A1/DISC1/DPYSL2/GATA4/ITCH/LRP1/MACF1/MAP1B/MSX1/NANOS1/PAK1/PIN1/PRKCQ/RPS6KA3/SH3GL2/SMAD3/SRF/SYT4/AVPR1A/CDKN2C/GOLGA4/H3-3B/H1-5/IL17RB/ITSN2/LTBP4/MYL2/NCBP1/NPR1/PLAA/PPP1R9B/PTCH2/PTPRJ/RIMS2/RND2/RTN…
GO:0001667	ameboidal-type cell migration	72/1264	475/18723	7.39516e-11	5.6281e-09	3.42922e-09	72	PIK3CB/EFNA1/PITX2/JUP/BMPR2/DDR2/KITLG/PRKCE/RIN2/PTPRR/ARHGDIB/ACVRL1/PIK3CG/PRKD1/PTK2B/PLCG2/MEF2C/HMGB1/EPHB4/SEMA6A/ITGA2/P2RY12/ROBO1/PXN/SMURF2/PLXND1/EPHA2/SLC8A1/GIPC1/CSNK2B/CAP1/SOX10/HDAC6/ABL1/APPL1/BCAR1/CIB1/EFNB2/GNA12/ITGA3/MACF1/MECP2/NANOS1/NOTCH1/PAK1/PDPK1/PFN1/PFN2/PIK3R3/PRKD2/PROX1/PTK2/ROCK1/SOX8/SRC/SRF/ADGRB1/EDN3/DMTN/FOXP1/ITGB1BP1/ITGB4/ITGB7/KRIT1/LRP5/NF1/PDCD10/R…
GO:0061564	axon development	71/1264	467/18723	8.75044e-11	6.57306e-09	4.00499e-09	71	EFNA1/CHN1/BMPR2/EPHA3/MAPK8IP3/TRAK2/VASP/EPHB4/PAK2/TNFRSF21/SEMA6A/HSP90AA1/ROBO1/JAK2/PAX6/PLXNB1/PLXND1/EPHA2/STK11/ETV1/CREB1/RTN4R/PTPRO/LLGL1/PLXNA3/VCL/NDEL1/CDK5/NTRK1/GSK3B/HDAC6/ABL1/APP/DISC1/DPYSL2/EFNB2/FLNA/FYN/LRP1/MACF1/MAP1B/MAP2K1/NOTCH1/PAK1/PRKCQ/PTK2/RAB8A/SOS1/SPTBN4/SRF/STXBP1/ADGRB1/ENAH/EPHA4/EPHA8/FGFR2/GOLGA4/GRM7/JAM3/LAMA1/LAMA3/NRXN1/PAX2/PLXNA2/RND2/RTN4/SEMA4D/SP…
GO:0030168	platelet activation	31/1264	123/18723	9.98758e-11	7.40617e-09	4.51261e-09	31	PIK3CB/PDGFRA/CD9/VAV1/GATA1/VAV3/PRKG1/PIK3CG/PLCG2/COL3A1/ADRA2C/PLA2G4A/TYRO3/P2RY12/JAK2/VCL/FLNA/LCK/PLSCR1/PRKCQ/PTPN6/SRC/SRF/STXBP1/TLN1/ADRA2B/CLIC1/DMTN/FZD6/MERTK/MPL
GO:0045089	positive regulation of innate immune response	32/1264	131/18723	1.20337e-10	8.59292e-09	5.2357e-09	32	SPI1/TLR8/IRF7/VAV1/PLCG2/HMGB1/PAK2/HSP90AA1/XRCC5/NLRC4/CREBBP/FADD/FYN/PAK1/PLSCR1/POLR3F/SRC/TRAF6/TRIM5/XRCC6/AKIRIN2/AP1G1/CADM1/CD1D/CD226/FFAR2/IL18RAP/LBP/MATR3/NCR3/NONO/PVR
GO:1904062	regulation of cation transmembrane transport	59/1264	357/18723	1.28739e-10	9.08079e-09	5.53296e-09	59	OPRK1/CALM1/RASGRF2/FXYD3/ATP1B1/PRKCE/BIN1/CAV1/PIK3CG/PRKD1/PTK2B/PLCG2/MEF2C/AHNAK/ANK2/CALCR/NEDD4/RGS9/RASGRF1/DLG1/SLC8A1/DLG4/DRD1/CDK5/PSEN2/DMD/KCNQ1/ARF1/ABL1/AKAP9/APP/FLNA/FYN/HAP1/HOMER1/HTT/MAPK8IP2/MINK1/PDPK1/PRKACA/PTPN6/RAMP3/SHANK1/SUMO1/UBQLN1/VDAC1/WWP2/CACNA1D/CTSS/DAPK1/DRD3/EDN3/FXYD6/KCNMB1/NLGN2/NOS1AP/OPRL1/OPRM1/STOM
GO:0045927	positive regulation of growth	48/1264	259/18723	1.31229e-10	9.14495e-09	5.57205e-09	48	EZR/KRT17/BMPR2/CXCR4/SFN/SYT1/PTK2B/MEF2C/PLCB1/INSR/CREB1/SDCBP/CPNE6/NDEL1/CIB1/CSNK2A1/DISC1/LRP1/MACF1/MAP1B/NOTCH1/PAK1/PIN1/PROX1/RPS6KA3/SPTBN4/SRF/SYT4/AVPR1A/CCNB1/FGFR2/GHRHR/GLI1/GOLGA4/H3-3B/H1-5/ITSN2/MYOD1/NCBP1/PLAA/RIMS2/RND2/SEMA4D/SLC6A3/TRPC5/TWF2/WT1/ZFPM2
GO:0001558	regulation of cell growth	65/1264	414/18723	1.40234e-10	9.43157e-09	5.74669e-09	65	KRT17/FBLN5/BMPR2/CXCR4/CRKL/SFN/ACVRL1/SYT1/PTK2B/SEMA6A/STK11/RACK1/HNF4A/RTN4R/PLXNA3/SDCBP/CPNE6/NDEL1/CDK5/GSK3B/PPP2CA/SMARCA4/ABL1/BCAR1/CCDC85B/CIB1/CSNK2A1/DISC1/DPYSL2/ITCH/LRP1/MACF1/MAP1B/MSX1/NANOS1/PAK1/PIN1/PRKCQ/RPS6KA3/SMAD3/SRF/SYT4/AVPR1A/CDKN2C/GOLGA4/H3-3B/H1-5/IL17RB/ITSN2/LTBP4/MYL2/NCBP1/NPR1/PLAA/PPP1R9B/PTCH2/PTPRJ/RIMS2/RND2/RTN4/SEMA4D/SPART/TRPC5/TWF2/WT1
GO:0031295	T cell costimulation	18/1264	44/18723	1.43679e-10	9.5522e-09	5.82019e-09	18	CD28/MAP3K8/VAV1/CAV1/TNFSF14/CD81/TNFRSF13C/CCL21/CD3E/CSK/FYN/LCK/PTPN6/SRC/YES1/CCL19/CD80/LILRB2
GO:0009896	positive regulation of catabolic process	73/1264	492/18723	1.48206e-10	9.7412e-09	5.93535e-09	73	PIK3CB/EZR/FURIN/PRKCE/BNIP3L/CAV1/PRKD1/PTK2B/HMGB1/PRKAA2/HSP90AA1/SMURF2/CD81/NEDD4/INSR/STK11/ARNT/RACK1/PSMC6/SUMO2/GSK3B/CNOT2/POLR2G/NRDC/PIP4K2B/APP/BID/CALCOCO2/CSNK1A1/CSNK2A1/DISC1/GABARAP/HTT/ITCH/LRP1/LSM1/MDM2/NANOS1/PIP4K2A/PIP4K2C/PLK1/PTK2/RBX1/RDX/ROCK1/SNX1/SUMO1/TRIM27/TRIM5/UBQLN1/VDAC1/WWP1/WWP2/APOA2/BCL2L11/CNOT7/DAPK1/DDB1/DIS3L2/DXO/DTX3L/GPD1/HNRNPR/HSPB8/KHSRP/LRSAM1/P…
GO:0060562	epithelial tube morphogenesis	55/1264	325/18723	2.20614e-10	1.37411e-08	8.37248e-09	55	PODXL/CXCR4/PBX1/CLIC4/ACVRL1/MEF2C/VASP/WNT1/HOXA11/MAGED1/PLXND1/EPHA2/DVL2/WNT4/DLG1/CELSR1/CSNK2B/BTRC/ABL1/DVL3/GATA4/KAT2A/LMO4/MYC/NOTCH1/PAK1/PFN1/PKD1/PRKACA/PRKD2/PROX1/SMAD3/SOX8/SRC/SRF/TRAF6/CASR/CSF1R/DEAF1/EPHA4/FGFR2/FOXP1/FZD6/HHIP/KIF20B/LAMA1/LRP5/PAX2/RASIP1/SALL1/SIX1/SIX2/SOX9/STK3/WT1
GO:0048511	rhythmic process	52/1264	298/18723	2.2094e-10	1.37411e-08	8.37248e-09	52	OPRK1/GABRB1/PDGFRA/NCOA2/TNFRSF11A/MTA1/CLOCK/TYRO3/PRKAA2/GNAQ/MAGED1/RACK1/HNF4A/CREB1/CDK5/BTRC/NTRK1/GSK3B/MAP2K6/KCNQ1/ARRB1/CREBBP/CSNK2A1/EZH2/HDAC1/ID2/NCOA1/NCOR1/NFYA/NR5A1/PRKCG/PROX1/SRC/UBE3A/CASP2/CRY2/DDB1/DRD3/FSHR/GHRHR/HCRTR2/HNRNPR/KCNA2/LHCGR/MC3R/NONO/OPRL1/OPRM1/PRMT5/PTPRN/RAI1/USP2
GO:0002831	regulation of response to biotic stimulus	55/1264	327/18723	2.79542e-10	1.71736e-08	1.04639e-08	55	TRAF3/F2RL1/SPI1/TLR8/IRF7/TSPAN6/VAV1/PLCG2/HMGB1/SERPING1/PAK2/TYRO3/HSP90AA1/XRCC5/BIRC2/UFD1/TRAFD1/PPM1B/NLRC4/APPL1/CREBBP/FADD/FYN/ITCH/PAK1/PLSCR1/POLR3F/PTPN6/SRC/TARBP2/TRAF6/TRIM5/XRCC6/AKIRIN2/AP1G1/CADM1/CD1D/CD226/CNOT7/DTX3L/FFAR2/FOXP1/IL18RAP/KLK3/LBP/LILRB1/LRP8/LRSAM1/MAPKBP1/MATR3/NCR3/NONO/PVR/STAT1/TRAF3IP1
GO:0050817	coagulation	43/1264	222/18723	2.85039e-10	1.71736e-08	1.04639e-08	43	PIK3CB/PDGFRA/F2RL1/CD9/VAV1/GATA1/VAV3/CAV1/PRKG1/PIK3CG/PLCG2/COL3A1/ADRA2C/PLA2G4A/SERPING1/TYRO3/ITGA2/GNAQ/P2RY12/JAK2/HNF4A/FOXA2/VCL/AP3B1/FLNA/GNA12/LCK/PLG/PLSCR1/PRKCQ/PTPN6/SRC/SRF/STXBP1/TLN1/ADRA2B/CLIC1/DMTN/F12/FZD6/MERTK/MPL/PLAU
GO:0070997	neuron death	58/1264	361/18723	5.67152e-10	3.18486e-08	1.94055e-08	58	UBB/PTK2B/MEF2C/ERBB3/TRAF2/WNT1/TYRO3/CEBPB/TNFRSF21/JAK2/CAPN2/TLR6/RACK1/CREB1/CDK5/NTRK1/GSK3B/ABL1/APP/ARRB1/ATN1/BID/CASP7/EFNB2/FADD/FYN/FZD9/GRID2/HDAC1/HDAC4/HRAS/LRP1/MECP2/NTF3/PDPK1/PIN1/PRKCG/RASA1/STXBP1/BCL2L11/CASP2/CX3CR1/CNTFR/DPYSL4/GPNMB/GRM4/NF1/NONO/POLB/PPP5C/SIX1/SNCG/SORL1/TFAP2B/THRB/TRPC5/UBE2V2/ZNF746
GO:0042176	regulation of protein catabolic process	61/1264	391/18723	6.73658e-10	3.7109e-08	2.26106e-08	61	EFNA1/EZR/CSNK2A2/UBB/FURIN/CAV1/GABARAPL2/PTK2B/WNT1/HSP90AA1/SMURF2/CD81/NEDD4/RACK1/GIPC1/SDCBP/PSMC6/SUMO2/BTRC/HGS/GSK3B/NRDC/SMARCC1/CSNK1A1/CSNK2A1/DISC1/FLNA/FYN/GABARAP/GNA12/ITCH/LRP1/MAD2L1/MDM2/PIN1/PKD1/PLK1/PRKACA/PRKCG/PTK2/RBX1/RDX/ROCK1/SMAD3/SNX1/SUMO1/UBE3A/UBQLN1/UBQLN4/WWP1/WWP2/ADGRB1/DDB1/EPHA4/FHIT/RNF139/RNF40/SORL1/SOX9/TRIM39/UBE2V2
GO:1902903	regulation of supramolecular fiber organization	60/1264	383/18723	7.8936e-10	4.26697e-08	2.59988e-08	60	ARPC5/F2RL1/PRKCE/BIN1/TJP1/LPAR1/PTK2B/VASP/PAK2/RHPN2/MID1IP1/EFEMP2/PXN/SORBS3/NF2/WNT4/DLG1/CKAP5/SPTAN1/CDC42EP1/ARF1/HDAC6/ABL1/AKAP9/APP/ARPC3/CCL21/CDK5RAP2/CIB1/DCTN1/EPS8/FLNA/GIT1/MAP1B/MECP2/NCK1/NUMA1/PAK1/PFDN1/PFN1/PFN2/PROX1/RASA1/RDX/ROCK1/S1PR1/SHANK1/SMAD3/SPTBN4/TRIM27/ACTR2/CAPZA1/DMTN/INPP5K/ITGB1BP1/SPTA1/SPTBN2/TWF2/WASF2/WASF3
GO:0051960	regulation of nervous system development	66/1264	443/18723	9.63965e-10	5.16257e-08	3.14557e-08	66	MME/BMPR2/TRPC6/CXCR4/ADGRL2/BIN1/TRAK2/PCM1/TMEM98/TNFRSF21/SEMA6A/ROBO1/PAX6/XRCC5/PLXNB1/PLXND1/STK11/NF2/DLG1/CAPRIN1/RTN4R/PLXNA3/NDEL1/CDK5/SMARCD3/NTRK1/SOX10/DISC1/EZH2/GRID2/HAP1/HDAC1/ID2/LRP1/MACF1/MAP1B/MAP2K1/NOTCH1/PAK1/SOX8/SRF/ACTR2/ADGRB1/CX3CR1/DRD3/EPHA4/GOLGA4/JAM2/LRP8/NF1/NLGN2/NRXN1/OPRM1/PLXNA2/PRMT5/RND2/RTN4/SEMA4D/SORL1/SPART/TP73/TPPP/TRPC5/TWF2/UBE2V2/WASF3
GO:0042391	regulation of membrane potential	65/1264	434/18723	1.03962e-09	5.41727e-08	3.30076e-08	65	CALM1/GABRB1/GNA14/JUP/PRKCZ/UBB/STX1A/ATP1B1/BNIP3L/BIN1/CAV1/PTK2B/MEF2C/GABRR1/GNA15/GNAQ/ANK2/GRIN2D/NEDD4/DLG1/SLC8A1/RACK1/SH3GL1/DLG4/CDK5/GSK3B/DMD/KCNQ1/CNTNAP1/ABL1/AKAP9/APP/BID/CHRNA4/FLNA/FZD9/GRID2/GRM5/MAPK8IP2/MECP2/OPRD1/SHANK1/SRC/SUMO1/WWP2/CACNA1D/CHRND/CLIC1/GABBR1/GABRG2/GLRA2/GRIK1/GRIK3/HTR3A/KCNA2/MPP2/NLGN2/NOS1AP/NRXN1/OPRM1/RIMS2/S1PR2/SLC8A3/SPART/TRPC5
GO:0051348	negative regulation of transferase activity	47/1264	268/18723	1.372e-09	7.0227e-08	4.27896e-08	47	PIK3CB/HHEX/SFN/CAV1/PPP2R5A/PTPRB/PHPT1/PAK2/GNAQ/NF2/SLC8A1/RACK1/PTPRO/FOXA2/GSK3B/PIP4K2B/ABL1/CSK/HIPK3/MAD2L1/PDPK1/PIP4K2A/PIP4K2C/PLK1/PRKAR2A/PTPN6/PTPRC/SRC/TARBP2/TRIM27/YWHAG/CDK5RAP1/CDKN2C/DTX3L/INPP5K/IPO5/ITGB1BP1/LRP5/MVP/NF1/PTPRH/PTPRJ/RASIP1/SLC8A3/SMPD1/SORL1/STK38
GO:0042110	T cell activation	70/1264	487/18723	1.43758e-09	7.29384e-08	4.44416e-08	70	AIF1/CD28/MAP3K8/PRKCZ/CD4/F2RL1/IL27RA/SPI1/VAV1/FZD7/CAV1/PIK3CG/HMGB1/WNT1/CEBPB/TMEM98/TNFRSF21/TNFSF14/CD81/STK11/WNT4/DLG1/TNFRSF13C/CD27/ABL1/AP3B1/CCL21/CD2/CD3E/CSK/FADD/FYN/ITCH/JAK3/KAT2A/LCK/MAD1L1/NCK1/PRKCQ/PTPN6/PTPRC/RUNX1/SIRPA/SMAD3/SOS1/SRC/SRF/TNFRSF4/TRAF6/YES1/CCL19/CD151/CD1D/CD3G/CD6/CD80/DTX1/FOXP1/FZD5/GPNMB/IL18R1/IL7R/LAT/LILRB1/LILRB2/NFKBIZ/PAG1/PRDM1/SPTA1/STAT6
GO:0060560	developmental growth involved in morphogenesis	43/1264	234/18723	1.57571e-09	7.89311e-08	4.8093e-08	43	BMPR2/PRKCZ/CXCR4/SYT1/SEMA6A/HSP90AA1/STK11/RTN4R/PLXNA3/CPNE6/VCL/NDEL1/CDK5/GSK3B/HDAC6/ABL1/APP/DISC1/DPYSL2/LRP1/MACF1/MAP1B/NOTCH1/PAK1/S1PR1/SH3GL2/SRF/SYT4/FGFR2/GOLGA4/ITSN2/PLAA/RIMS2/RND2/RTN4/SALL1/SEMA4D/SIX1/SOX9/SPART/TRPC5/TWF2/WNT7B
GO:0031644	regulation of neurological system process	32/1264	144/18723	1.58299e-09	7.89311e-08	4.8093e-08	32	OPRK1/PRKCZ/STX1A/PTK2B/ADRA2C/TMEM98/TNFRSF21/ITGA2/GRIN2D/SH3GL1/DLG4/SOX10/AKAP9/APP/HOMER1/OPRD1/SHANK1/SRC/AVPR1A/DLGAP4/HTR2C/JAM2/NLGN2/NRXN1/OPRL1/OPRM1/PTAFR/RIMS2/S1PR2/SLC8A3/TPPP/WASF3
GO:0010720	positive regulation of cell development	50/1264	298/18723	1.96997e-09	9.49526e-08	5.7855e-08	50	MME/BMPR2/CXCR4/BIN1/CRKL/LIMS1/HOXA11/ROBO1/PAX6/XRCC5/PLXNB1/PLXND1/STK11/CAPRIN1/PLXNA3/NDEL1/SMARCD3/SOX10/ABL1/CIB1/DISC1/FLNA/HAP1/HDAC1/ID2/LRP1/MACF1/MAP1B/MAP2K1/NOTCH1/PAK1/SOX8/SRF/ACTR2/CX3CR1/DMTN/EPHA4/GOLGA4/LRP8/MPL/MYOD1/OPRM1/PLXNA2/PRMT5/RND2/S1PR2/SEMA4D/TP73/TRPC5/TWF2
GO:0007015	actin filament organization	65/1264	442/18723	2.21173e-09	1.04858e-07	6.38901e-08	65	EZR/AIF1/ARPC5/F2RL1/PRKCE/BIN1/TJP1/LPAR1/PTK2B/VASP/PAK2/MYO5A/RHPN2/PXN/JAK2/SORBS3/CALD1/NF2/WNT4/DLG1/SPTAN1/CDC42EP1/CFL1/ARF1/ABL1/ACTN1/ARPC3/ARRB1/BCAR1/CCL21/EPS8/FLNA/NCK1/PAK1/PFN1/PFN2/PROX1/RASA1/RDX/ROCK1/S1PR1/SHANK1/SMAD3/SPTBN4/SRC/SRF/TRIM27/ACTR2/CAPZA1/DIAPH2/ENAH/DMTN/INPP5K/ITGB1BP1/MYO7A/PHACTR1/PPP1R9B/RND1/RND2/SPTA1/SPTBN2/TPM3/TWF2/WASF2/WASF3
GO:0048013	ephrin receptor signaling pathway	18/1264	51/18723	2.4724e-09	1.12601e-07	6.86085e-08	18	EFNA1/CHN1/EPHA3/EPHB4/EPHA2/NTRK1/EFNB2/FYN/GIT1/NCK1/PAK1/PTK2/RASA1/SRC/YES1/EPHA4/EPHA8/NGEF
GO:0007611	learning or memory	45/1264	255/18723	2.50438e-09	1.13167e-07	6.89528e-08	45	OPRK1/MME/PRKCZ/ITPR3/AMFR/MEF2C/CEBPB/PLCB1/SHANK2/INSR/RASGRF1/CREB1/DLG4/DRD1/CDK5/NTRK1/APP/FYN/FZD9/GIT1/GRM5/HTT/ITGA3/KAT2A/MAPK8IP2/MECP2/NTF3/PRKCG/SHANK1/SNAP25/SRF/UBE3A/VDAC1/ACTR2/CX3CR1/DRD3/DRD5/LILRB2/NF1/NRXN1/NRXN2/OPRL1/PPP1R9B/SLC8A3/TACR2
GO:0050863	regulation of T cell activation	53/1264	329/18723	2.85321e-09	1.2793e-07	7.79482e-08	53	AIF1/CD28/MAP3K8/PRKCZ/CD4/IL27RA/VAV1/CAV1/HMGB1/CEBPB/TNFRSF21/TNFSF14/CD81/DLG1/TNFRSF13C/CD27/ABL1/AP3B1/CCL21/CD2/CD3E/CSK/FADD/FYN/ITCH/JAK3/KAT2A/LCK/MAD1L1/NCK1/PRKCQ/PTPN6/PTPRC/RUNX1/SIRPA/SOS1/SRC/TRAF6/YES1/CCL19/CD1D/CD6/CD80/DTX1/GPNMB/IL7R/LAT/LILRB1/LILRB2/NFKBIZ/PAG1/PRDM1/SPTA1
GO:0001763	morphogenesis of a branching structure	38/1264	196/18723	2.98876e-09	1.32977e-07	8.10233e-08	38	PBX1/CLIC4/WNT1/HOXA11/MAGED1/PLXND1/EPHA2/WNT4/DLG1/COL13A1/CELSR1/BTRC/SOX10/ABL1/MYC/NOTCH1/PAK1/PKD1/PROX1/SOX8/SRC/SRF/CASR/FGFR2/FZD5/HHIP/LAMA1/LRP5/PAX2/PRDM1/RASIP1/RERE/RTN4/SALL1/SIX1/SIX2/SOX9/WT1
GO:0007346	regulation of mitotic cell cycle	66/1264	457/18723	3.512e-09	1.5047e-07	9.16818e-08	66	AIF1/CD28/PBX1/TFDP1/PLCB1/INSR/DLG1/BRCA1/BTC/ZNF655/SDCBP/RBL1/E4F1/POLDIP2/SMARCD3/RPA2/THAP1/ABL1/APP/APPL1/BID/BUB1B/CDC25C/CDK5RAP2/EIF4EBP1/ERCC3/EZH2/ID2/MAD1L1/MAD2L1/MDM2/MECP2/NDC80/NEK2/PIN1/PKD1/PLK1/PTPN6/RBL2/RDX/SMAD3/TOPBP1/CASP2/CAV2/CCNB1/CENPE/CHMP4C/DDB1/DRD3/DYNLT3/EDN3/FBXW5/GBF1/GPNMB/KIF20B/LRP5/MDC1/PPP1R10/PPP1R9B/PRMT5/SMPD3/TP73/TRIM39/USP2/XPC/ZW10
GO:0045787	positive regulation of cell cycle	51/1264	313/18723	3.81903e-09	1.62421e-07	9.89638e-08	51	AIF1/CD28/PRKCE/PBX1/PLCG2/TFDP1/PLCB1/INSR/WNT4/BTC/CCNT2/GIPC1/POLDIP2/SMARCD3/ABL1/APP/CDC25C/EIF4EBP1/EZH2/MAD2L1/MDM2/MECP2/MSX1/NDC80/NUMA1/PKD1/PLSCR1/PROX1/RDX/SRC/SSTR5/BCL2L11/CCNB1/CCNK/CDK5R2/CDK5RAP1/CXCR5/DBF4/DRD3/DYNLT3/ECT2/EDN3/FGFR2/GLI1/KIF20B/KIF23/LRP5/PPP1R10/SMC5/SMPD3/USP2
GO:0007159	leukocyte cell-cell adhesion	57/1264	371/18723	4.35667e-09	1.83934e-07	1.12072e-07	57	EZR/AIF1/CD28/MAP3K8/NT5E/PRKCZ/CD4/IL27RA/VAV1/CAV1/TNIP1/HMGB1/CEBPB/TNFRSF21/TNFSF14/CD81/DLG1/TNFRSF13C/CD27/AP3B1/CCL21/CD3E/CSK/FADD/FYN/IRAK1/ITCH/JAK3/LCK/MAD1L1/NCK1/PRKCQ/PTPN6/PTPRC/ROCK1/RUNX1/SIRPA/SRC/TRAF6/YES1/CCL19/CX3CR1/CD1D/CD6/CD80/DTX1/GPNMB/IL7R/ITGB7/JAM2/LILRB1/LILRB2/NFKBIZ/PAG1/PTAFR/SEMA4D/SPTA1
GO:0032535	regulation of cellular component size	58/1264	383/18723	5.49308e-09	2.25333e-07	1.37296e-07	58	AQP1/EZR/ARPC5/BMPR2/F2RL1/PRKCE/VAV1/BIN1/VAV3/PTK2B/VASP/SEMA6A/DLG1/CREB1/RTN4R/PLXNA3/SPTAN1/CDC42EP1/NDEL1/CDK5/GSK3B/ARF1/ABL1/ARPC3/CCL21/DISC1/DPYSL2/EPS8/LRP1/MACF1/MAP1B/NCK1/PAK1/PFN1/PFN2/RASA1/RDX/SPTBN4/SRF/TRIM27/ACTR2/CAPZA1/DMTN/GOLGA4/IL7R/RND2/RTN4/SCTR/SEMA4D/SPART/SPTA1/SPTBN2/TRPC5/TWF2/WASF2/WASF3/WDTC1/WNT7B
GO:0051495	positive regulation of cytoskeleton organization	41/1264	226/18723	5.56324e-09	2.26604e-07	1.38071e-07	41	ARPC5/F2RL1/PRKCE/BIN1/LPAR1/PTK2B/VASP/PXN/SORBS3/NF2/WNT4/DLG1/CKAP5/PLXNA3/CDC42EP1/CDK5/ARF1/ABL1/AKAP9/ARPC3/CCL21/CDK5RAP2/DCTN1/FLNA/GIT1/HRAS/MAP1B/MECP2/NCK1/NTF3/NUMA1/PAK1/PFN1/PFN2/PROX1/SMAD3/TRIM27/ACTR2/ITGB1BP1/WASF2/WASF3
GO:0031647	regulation of protein stability	49/1264	298/18723	5.67446e-09	2.29518e-07	1.39846e-07	49	TRIM24/EFNA1/ATP1B1/MAPK8IP3/PRKD1/SAV1/TNIP2/HSP90AA1/GNAQ/ANK2/CD81/NF2/CREB1/GIPC1/BTRC/HDAC6/ATF7IP/BAG1/CREBBP/DVL3/FLNA/HTT/KAT2A/MDM2/MSX1/PFN1/PFN2/PIN1/PLK1/PTGES3/SMAD3/SRC/STXBP1/SUMO1/A1CF/APOA2/ASGR2/EPHA4/H1-5/PDCD10/QRSL1/RNF139/RTN4/SENP2/STK3/SUGT1/TRIM39/USP2/USP33
GO:0035249	synaptic transmission, glutamatergic	24/1264	92/18723	6.10587e-09	2.43561e-07	1.48403e-07	24	SYT1/PTK2B/MEF2C/DRD1/CDK5/NTRK1/DISC1/GRID2/GRM5/HOMER1/MAPK8IP2/NAPA/STXBP1/DRD3/GRIK1/GRIK3/GRM3/GRM4/GRM7/GRM8/HTR1B/NLGN2/NRXN1/ROR2
GO:0022604	regulation of cell morphogenesis	50/1264	309/18723	6.87507e-09	2.68685e-07	1.63711e-07	50	EZR/CXCR4/CRKL/SYT1/LPAR1/PTK2B/LIMS1/CFDP1/PLXNB1/PLXND1/DVL2/DLG1/CAPRIN1/DLG4/PLXNA3/CPNE6/CDC42EP1/CFL1/ABL1/ARHGDIA/CIB1/DVL3/EPB41/EPS8/FLNA/FYN/MACF1/PTK2/RASA1/RDX/SRC/SYT4/ACTR2/CSF1R/DMTN/EPHA4/ITGB1BP1/ITSN2/LRP8/MPL/PARVB/PLAA/PLXNA2/RHOQ/RIMS2/RND1/RND2/SEMA4D/SPTA1/WASF3
GO:0097191	extrinsic apoptotic signaling pathway	40/1264	219/18723	6.97622e-09	2.70809e-07	1.65005e-07	40	SPI1/TCF7L2/KITLG/GATA1/CAV1/ERBB3/TRAF2/PAK2/BLOC1S2/TNFRSF12A/JAK2/BEX3/BRCA1/STRADB/CD27/GSK3B/TRADD/PEA15/BID/CIB1/COL2A1/FADD/FYN/GABARAP/HTT/PDPK1/PTPRC/RAF1/SMAD3/SRC/TRAF1/BCL2L11/BIRC6/CASP2/ITM2C/LTBR/MADD/MOAP1/SORT1/STK3
GO:0043087	regulation of GTPase activity	54/1264	348/18723	7.82252e-09	2.97667e-07	1.8137e-07	54	CHN1/F2RL1/EPHA3/ARHGAP9/VAV1/CRKL/VAV3/PRKG1/PTK2B/LIMS1/PLXNB1/PLXND1/EPHA2/DVL2/RASGRF1/WNT4/RACK1/RTN4R/PLXNA3/NDEL1/POLDIP2/NTRK1/GSK3B/ARRB1/BCR/CCL21/CCL22/DVL3/EZH2/GNAO1/HRAS/NTF3/PIN1/PRTN3/PTK2/RAP1A/RASA1/RDX/S1PR1/CAV2/CCL19/ECT2/EIF5/EPHA4/ITGB1BP1/NF1/NGEF/PLXNA2/PTPRN2/RAB11FIP2/RASA3/RASIP1/RGS16/SEMA4D
GO:0042063	gliogenesis	49/1264	301/18723	7.94639e-09	3.00405e-07	1.83038e-07	49	CD9/SOX6/CXCR4/BIN1/CRKL/PTK2B/ERBB3/TMEM98/TNFRSF21/P2RY12/PAX6/NF2/PHGDH/CREB1/CDK5/SOX10/CNTNAP1/EIF2B1/ABL1/APP/CSK/DISC1/EZH2/HDAC1/ID2/LRP1/MAP2K1/NOTCH1/SOX8/CX3CR1/CDK5R2/CDKN2C/DRD3/DTX1/EPHA4/GPC1/ITGB4/LRP8/NF1/PAX2/PRMT5/ROR2/RTN4/SLC8A3/SOX9/TP73/TPPP/TRPC4/WASF3
GO:0031331	positive regulation of cellular catabolic process	62/1264	427/18723	8.54252e-09	3.1673e-07	1.92985e-07	62	PIK3CB/EZR/FURIN/BNIP3L/CAV1/PRKD1/PTK2B/HMGB1/PRKAA2/HSP90AA1/CD81/INSR/STK11/ARNT/RACK1/PSMC6/SUMO2/GSK3B/CNOT2/POLR2G/NRDC/PIP4K2B/APP/BID/CALCOCO2/CSNK1A1/DISC1/GABARAP/HTT/ITCH/LRP1/LSM1/MDM2/NANOS1/PIP4K2A/PIP4K2C/PLK1/PTK2/RBX1/RDX/ROCK1/SUMO1/TRIM27/TRIM5/UBQLN1/VDAC1/BCL2L11/CNOT7/DAPK1/DIS3L2/DXO/DTX3L/GPD1/HNRNPR/HSPB8/KHSRP/LRSAM1/PAN2/POLR2D/RNF139/RNF40/UBE2V2
GO:0071559	response to transforming growth factor beta	44/1264	256/18723	8.64644e-09	3.18542e-07	1.94088e-07	44	COL1A2/SOX6/SPI1/FURIN/CRKL/ITGB6/ACVRL1/CAV1/COL3A1/MEF2C/LIMS1/SOX5/WNT1/SMAD6/PXN/SMURF2/STK11/SMAD1/WNT4/CREB1/GIPC1/SDCBP/SMAD9/ING2/ONECUT1/APPL1/CREBBP/FYN/ITGA3/PDPK1/PIN1/PTK2/ROCK1/SMAD3/SMAD5/SRC/YES1/CAV2/CX3CR1/FGFR2/FNTA/LTBP4/PDCD5/SOX9
GO:0150115	NA	25/1264	101/18723	9.50823e-09	3.45458e-07	2.10489e-07	25	EPHA3/ACVRL1/PTK2B/LIMS1/ITGA2/WNT4/VCL/POLDIP2/ABL1/ACTN1/BCR/LRP1/MACF1/PDPK1/PTK2/ROCK1/SMAD3/SRC/TLN1/TRIP6/DMTN/ITGB1BP1/ITGB4/PTPRA/PTPRJ
GO:0006887	exocytosis	54/1264	352/18723	1.17266e-08	4.16115e-07	2.5354e-07	54	CALM1/F2RL1/SPI1/STX1A/SYTL2/SYT1/STAM/PIK3CG/BTK/LIN7B/CHMP2A/GIPC1/LLGL1/SDCBP/PRKCB/CDK5/HGS/GSK3B/RAB31/ARF1/CCR1/GIT1/GNAI2/HAP1/NAPA/NOTCH1/PAK1/PDPK1/PRKCG/RAB8A/RAP1A/SNAP25/SNX4/STX3/STXBP1/SYT4/ANK1/AP1G1/CDK5R2/DMTN/EXOC5/HTR1B/LAT/LIN7C/PTAFR/RAB11FIP2/RAB9A/RAPGEF4/RIMS2/SEPTIN2/SEPTIN5/SMPD3/SNAP29/SYT7
GO:0071560	cellular response to transforming growth factor beta stimulus	43/1264	250/18723	1.24595e-08	4.36763e-07	2.66121e-07	43	COL1A2/SOX6/SPI1/FURIN/CRKL/ITGB6/ACVRL1/CAV1/COL3A1/MEF2C/LIMS1/SOX5/WNT1/SMAD6/PXN/SMURF2/STK11/SMAD1/WNT4/CREB1/GIPC1/SDCBP/SMAD9/ING2/ONECUT1/APPL1/CREBBP/FYN/ITGA3/PDPK1/PIN1/PTK2/SMAD3/SMAD5/SRC/YES1/CAV2/CX3CR1/FGFR2/FNTA/LTBP4/PDCD5/SOX9
GO:0050769	positive regulation of neurogenesis	40/1264	225/18723	1.5421e-08	5.27782e-07	3.2158e-07	40	MME/BMPR2/CXCR4/BIN1/ROBO1/PAX6/XRCC5/PLXNB1/PLXND1/STK11/CAPRIN1/PLXNA3/NDEL1/SMARCD3/SOX10/DISC1/HAP1/HDAC1/ID2/LRP1/MACF1/MAP1B/MAP2K1/NOTCH1/PAK1/SOX8/SRF/ACTR2/CX3CR1/EPHA4/GOLGA4/LRP8/OPRM1/PLXNA2/PRMT5/RND2/SEMA4D/TP73/TRPC5/TWF2
GO:0097305	response to alcohol	43/1264	253/18723	1.79162e-08	5.9807e-07	3.64406e-07	43	OPRK1/CALM1/JUP/SPI1/PRKCE/PTGER2/PTK2B/PRKAA2/AKAP8/GNAI1/BRCA1/BIRC2/SETD7/GNB1/XRN1/MGMT/TRH/CD27/CCL21/EIF4EBP1/EPS8/FYN/MDM2/RGS19/ACTR2/ADCYAP1R1/APOBEC1/AVPR1A/CCL19/DMAP1/EEF1B2/FGFR2/GLB1/GLRA2/HTR1B/HTR3A/KCNMB1/LRP8/OPRM1/POLB/PPP1R9B/SCNN1G/SLC6A3
GO:0034109	homotypic cell-cell adhesion	23/1264	90/18723	1.92652e-08	6.36743e-07	3.8797e-07	23	PIK3CB/JUP/PDGFRA/CD9/PTPRU/GATA1/PRKG1/PIK3CG/TYRO3/P2RY12/JAK2/VCL/FLNA/JAK1/PRKCQ/PTPN6/RDX/STXBP1/TLN1/CLIC1/DMTN/MEGF11/MPL
GO:0051047	positive regulation of secretion	49/1264	310/18723	2.10881e-08	6.85246e-07	4.17523e-07	49	OPRK1/AQP1/EZR/F2RL1/STX1A/TCF7L2/PRKCE/TNFRSF11A/SYT1/STAM/DYNLL1/PLA2G4A/PHPT1/INHBB/CHMP2A/PFKM/JAK2/CREB1/SDCBP/CDK5/TRH/HGS/MAP2K6/ARF1/GNAI2/LRP1/SNX4/STXBP1/SYT4/AP1G1/AVPR1A/CASR/CDK5R2/DRD3/EDN3/FFAR1/GALR1/GHRHR/GRP/NLGN2/NPR1/OPRL1/PTAFR/RAB9A/SMPD3/SNX5/SSTR4/SYT7/TACR2
GO:0001503	ossification	59/1264	408/18723	2.27786e-08	7.23662e-07	4.4093e-07	59	COL1A2/BMPR2/DDR2/CTSK/GATA1/PBX1/TNFRSF11A/CLTC/PRKD1/PTK2B/MEF2C/MAPK11/SMAD6/CEBPB/BMP1/PLXNB1/EPHA2/SMAD1/WNT4/SLC8A1/COL13A1/MAP2K6/IARS1/CCR1/COL2A1/FZD9/GIT1/HDAC4/NOTCH1/PDLIM7/PRKACA/PTK2/RUNX1/S1PR1/SMAD3/SMAD5/SOX8/SRGN/TRAF6/ASGR2/CASR/CLIC1/FBL/FGFR2/FZD1/GLI1/GPNMB/LRP5/MMP13/NF1/PTH1R/ROR2/RRBP1/SEMA4D/SIX2/SMPD3/SORT1/SOX9/WNT7B
GO:0051402	neuron apoptotic process	42/1264	246/18723	2.2896e-08	7.23662e-07	4.4093e-07	42	PTK2B/MEF2C/ERBB3/TYRO3/CEBPB/TNFRSF21/JAK2/CDK5/NTRK1/APP/ARRB1/ATN1/BID/CASP7/FADD/FYN/FZD9/GRID2/HDAC1/HDAC4/HRAS/LRP1/MECP2/NTF3/PDPK1/PIN1/PRKCG/RASA1/STXBP1/BCL2L11/CASP2/CX3CR1/CNTFR/GRM4/NF1/NONO/POLB/SIX1/TFAP2B/THRB/TRPC5/UBE2V2
GO:0032388	positive regulation of intracellular transport	37/1264	202/18723	2.35288e-08	7.39622e-07	4.50654e-07	37	EZR/JUP/CSNK2A2/TCF7L2/SFN/PRKD1/PCM1/JAK2/CD81/NEDD4/STK11/CDK5/GSK3B/ARF1/CIB1/FLNA/FYN/GZMB/HRAS/MDM2/NUMA1/PAK1/PRKACA/RDX/SMAD3/UBE2D3/DMAP1/ECT2/FZD5/IPO5/ITGB1BP1/KIF20B/PDCD10/PDCD5/SORL1/SREBF2/STOM
GO:0033002	muscle cell proliferation	42/1264	248/18723	2.91042e-08	8.66883e-07	5.28195e-07	42	AIF1/BMPR2/MEIS1/TCF7L2/PRKG1/MEF2C/SAV1/MAPK11/ITGA2/EFEMP2/JAK2/XRCC5/SMAD1/POLDIP2/GNA12/GNA13/GNAI2/HDAC4/ID2/IRAK1/MDM2/MYD88/NOTCH1/PAK1/RUNX1/S1PR1/TRAF6/XRCC6/CCNB1/FGFR2/FOXP1/GLI1/HTR1B/NPR1/PTAFR/PTGIR/S1PR2/SIX1/SMPD3/STAT1/TP73/ZFPM2
GO:0007269	neurotransmitter secretion	30/1264	145/18723	2.92258e-08	8.66883e-07	5.28195e-07	30	CALM1/STX1A/SYT1/MEF2C/LIN7B/GIPC1/PRKCB/CDK5/GSK3B/CAMK2A/GIT1/NAPA/PRKCG/RAP1A/SNAP25/STX3/STXBP1/SYT4/GRM4/HTR1B/LIN7C/NRXN1/NRXN2/PTPRN2/RIMS2/SEPTIN5/SNAP29/SNCG/SYT7/TACR2
GO:0071868	cellular response to monoamine stimulus	25/1264	107/18723	3.31364e-08	9.6312e-07	5.86832e-07	25	GNA14/HTR1F/GNA15/RGS9/GNB1/DRD1/GSK3B/KCNQ1/ABL1/APP/FLNA/GNAO1/NSG2/HTR1D/PRKACA/ALK/CAV2/CHRM4/DRD3/DRD5/HTR1A/HTR1B/HTR2C/HTR3A/PRMT5
GO:0060079	excitatory postsynaptic potential	24/1264	100/18723	3.57147e-08	1.02264e-06	6.231e-07	24	PRKCZ/STX1A/PTK2B/MEF2C/GRIN2D/SH3GL1/DLG4/CDK5/GSK3B/APP/CHRNA4/GRID2/MAPK8IP2/MECP2/SHANK1/CHRND/GLRA2/MPP2/NLGN2/NRXN1/OPRM1/RIMS2/S1PR2/SLC8A3
GO:0009914	hormone transport	48/1264	306/18723	3.74605e-08	1.06188e-06	6.4701e-07	48	OPRK1/STX1A/TCF7L2/PRKCE/DYNLL1/POMC/BTK/PHPT1/CLOCK/INHBB/PFKM/JAK2/HNF4A/CREB1/FOXA2/TRH/KCNQ1/HDAC1/HNF1A/LRP1/RAF1/SNAP25/SNX4/SSTR5/CASR/CRY2/CRYM/EDN3/FFAR1/FFAR2/GALR1/GHRHR/GRP/HTR1A/HTR2C/LRP5/LTBP4/MAFA/NLGN2/PTPRN/PTPRN2/RAB11FIP2/RAPGEF4/RIMS2/SMPD3/SYT7/TACR2/TFAP2B
GO:0106027	neuron projection organization	23/1264	93/18723	3.75463e-08	1.06188e-06	6.4701e-07	23	EFNA1/INSR/CAPRIN1/DLG4/CDK5/GSK3B/CFL1/ARF1/HDAC6/APP/CTNND2/DCTN1/FYN/HOMER1/IGF1R/ITGA3/SHANK1/UBE3A/ACTR2/DNM3/EPHA4/LRP8/NGEF
GO:0042692	muscle cell differentiation	56/1264	384/18723	3.85933e-08	1.07319e-06	6.53899e-07	56	PDGFRA/BMPR2/CD9/SOX6/BIN1/FZD7/MEF2C/MAPK11/WNT1/EFEMP2/ANK2/CDK9/CAPN2/CD81/SMAD1/WNT4/SLC8A1/SMARCD3/DMD/MAPK12/ACTN1/CASP7/CHUK/EFNB2/EZH2/GATA4/HDAC4/HOMER1/ID2/KAT2A/MDM2/MECP2/MSX1/NOTCH1/PAK1/PIN1/PROX1/SRF/TNNT1/AVPR1A/ADGRB1/CAV2/CCNB1/DYRK1B/FGFR2/FLNC/JAM2/MED28/MYL2/MYOD1/MYOZ1/SIX1/SORT1/SOX9/WNT5B/WT1
GO:1902850	microtubule cytoskeleton organization involved in mitosis	30/1264	147/18723	4.05261e-08	1.11253e-06	6.77869e-07	30	CLTC/CHMP2A/PAX6/GNAI1/CKAP5/NDEL1/POLDIP2/RAE1/TUBG1/DCTN2/CDK5RAP2/DCTN1/FLNA/HTT/CEP126/KPNB1/MAD2L1/MECP2/NDC80/NEK2/NUMA1/PKD1/PLK1/CCNB1/CENPE/CHMP4C/KIF11/KIF23/WDR62/ZW10
GO:0007178	transmembrane receptor protein serine/threonine kinase signaling pathway	53/1264	355/18723	4.05851e-08	1.11253e-06	6.77869e-07	53	COL1A2/BMPR2/SPI1/FURIN/ITGB6/ACVRL1/CAV1/COL3A1/PCSK6/WNT1/SMAD6/INHBB/PXN/JAK2/SMURF2/STK11/SMAD1/HNF4A/CREB1/GIPC1/SDCBP/SMAD9/CSNK2B/ING2/ONECUT1/ABL1/APPL1/CREBBP/GATA4/ITGA3/LRP1/MSX1/NOTCH1/NUMA1/PDPK1/PIN1/PTK2/RBPMS/SMAD3/SMAD5/SRC/UBE2D3/AMHR2/CAV2/FNTA/INHBC/LTBP4/ROR2/SMPD3/SORL1/SPART/TFAP2B/UBE2O
GO:0070661	leukocyte proliferation	49/1264	318/18723	4.81904e-08	1.30861e-06	7.97338e-07	49	AIF1/CD28/F2RL1/IL27RA/HHEX/KITLG/VAV3/TNFRSF13B/PIK3CG/MEF2C/BTK/HMGB1/CEBPB/TNFRSF21/TNFSF14/CD81/WNT4/DLG1/TNFRSF13C/ABL1/CD3E/FADD/FYN/ITCH/JAK3/MAD1L1/MYD88/NCK1/PRKCQ/PTK2/PTPN6/PTPRC/SOS1/TNFRSF4/TRAF6/CCL19/CD151/CD1D/CD6/CD80/CSF1R/GPNMB/IKZF3/IL7R/LILRB1/LILRB2/MPL/MS4A1/SPTA1
GO:0051099	positive regulation of binding	33/1264	173/18723	4.86747e-08	1.31008e-06	7.98234e-07	33	CALM1/TCF7L2/CAV1/AMFR/HMGB1/ITGA2/CDK9/JAK2/PAX6/PLXND1/CDK5/POLDIP2/GSK3B/PPP2CA/ABL1/APP/EIF3E/EPB41/LRP1/MARK3/MED25/NME1/PIN1/PKD1/TRAF6/DTX3L/EPHA4/MYOD1/NCBP1/SPAG8/SPTA1/STK3/USP33
GO:0070588	calcium ion transmembrane transport	48/1264	312/18723	6.92757e-08	1.82132e-06	1.10974e-06	48	CALM1/ITPR3/TRPC6/ATP1B1/PRKCE/BIN1/PIK3CG/PRKD1/PTK2B/PLCG2/AHNAK/P2RY12/ANK2/CALCR/GRIN2D/RGS9/SLC8A1/DRD1/CDK5/PSEN2/DMD/ABL1/CACNA1A/CCL21/FYN/HAP1/HTT/LCK/PDPK1/PKD1/PRKACA/PTPN6/PTPRC/RAMP3/TRPC3/UBQLN1/VDAC1/CACNA1D/CCL19/DRD3/HTR2C/NOS1AP/OPRL1/OPRM1/RASA3/SLC8A3/TRPC4/TRPC5
GO:0071867	response to monoamine	25/1264	111/18723	7.19385e-08	1.87429e-06	1.14201e-06	25	GNA14/HTR1F/GNA15/RGS9/GNB1/DRD1/GSK3B/KCNQ1/ABL1/APP/FLNA/GNAO1/NSG2/HTR1D/PRKACA/ALK/CAV2/CHRM4/DRD3/DRD5/HTR1A/HTR1B/HTR2C/HTR3A/PRMT5
GO:0071869	response to catecholamine	25/1264	111/18723	7.19385e-08	1.87429e-06	1.14201e-06	25	GNA14/HTR1F/GNA15/RGS9/GNB1/DRD1/GSK3B/KCNQ1/ABL1/APP/FLNA/GNAO1/NSG2/HTR1D/PRKACA/ALK/CAV2/CHRM4/DRD3/DRD5/HTR1A/HTR1B/HTR2C/HTR3A/PRMT5
GO:0017157	regulation of exocytosis	36/1264	202/18723	7.49433e-08	1.93514e-06	1.17909e-06	36	CALM1/F2RL1/SPI1/STX1A/SYT1/STAM/CHMP2A/GIPC1/SDCBP/PRKCB/CDK5/HGS/GSK3B/ARF1/GIT1/GNAI2/HAP1/NOTCH1/PDPK1/PRKCG/RAB8A/RAP1A/SNX4/STXBP1/SYT4/AP1G1/CDK5R2/HTR1B/PTAFR/RAB9A/RAPGEF4/RIMS2/SEPTIN2/SEPTIN5/SMPD3/SYT7
GO:0022411	cellular component disassembly	61/1264	443/18723	8.09236e-08	2.08028e-06	1.26752e-06	61	CALM1/F2RL1/CSNK2A2/DDR2/FURIN/CTSK/BNIP3L/GABARAPL2/MID1IP1/CHMP2A/INSR/CKAP5/SH3GL1/ADAMTS4/PRKCB/CTSG/SPTAN1/NDEL1/CDK5/SMARCD3/GSK3B/CFL1/SMARCA4/HDAC6/SMARCC1/CALCOCO2/CIB1/DCTN1/EPS8/GABARAP/HTT/IGF1R/LRP1/MAP1B/MAP1LC3B/MYC/NAPA/PLG/PLK1/RDX/SPTBN4/UBQLN1/UBQLN4/VDAC1/ACIN1/ATG9A/CAPZA1/CX3CR1/CTSS/DFFA/DMTN/EPHA4/FZD5/GBF1/MMP13/PPP1R9B/SNAP29/SPTA1/SPTBN2/SREBF2/TWF2
GO:0060402	calcium ion transport into cytosol	31/1264	160/18723	8.50086e-08	2.16603e-06	1.31977e-06	31	CALM1/ITPR3/PRKCE/CAV1/PRKD1/PTK2B/PLCG2/ANK2/CALCR/GRIN2D/SLC8A1/DRD1/DMD/ABL1/CCL21/FYN/HAP1/HTT/LCK/PDPK1/PRKACA/PTPN6/PTPRC/RAMP3/TRPC3/ADCYAP1R1/CCL19/HTR2C/MS4A1/RASA3/SLC8A3
GO:0090316	positive regulation of intracellular protein transport	31/1264	160/18723	8.50086e-08	2.16603e-06	1.31977e-06	31	JUP/CSNK2A2/TCF7L2/SFN/PRKD1/PCM1/JAK2/CD81/CDK5/GSK3B/CIB1/FLNA/FYN/GZMB/HRAS/MDM2/PAK1/PRKACA/SMAD3/UBE2D3/DMAP1/ECT2/FZD5/IPO5/ITGB1BP1/KIF20B/PDCD10/PDCD5/SORL1/SREBF2/STOM
GO:0072073	kidney epithelium development	28/1264	136/18723	9.35965e-08	2.34356e-06	1.42794e-06	28	PODXL/PBX1/MEF2C/WNT1/SMAD6/HOXA11/MAGED1/SMAD1/WNT4/DLG1/PTPRO/MYC/NOTCH1/PKD1/SMAD3/SMAD5/SOX8/EPHA4/FGFR2/PAX2/SALL1/SIX1/SIX2/SOX9/STAT1/TFAP2B/WNT7B/WT1
GO:0051258	protein polymerization	46/1264	297/18723	1.05659e-07	2.62288e-06	1.59813e-06	46	AIF1/ARPC5/PRKCE/BIN1/PTK2B/VASP/MID1IP1/CHMP2A/HSP90AA1/JAK2/DLG1/CKAP5/SPTAN1/CDC42EP1/NDEL1/TUBG1/ARF1/ABL1/AKAP9/ARPC3/CCL21/CDK5RAP2/DCTN1/EPS8/GIT1/MAP1B/MECP2/NCK1/NUMA1/PAK1/PFN1/PFN2/RASA1/RDX/SPTBN4/TRIM27/ACTR2/CAPZA1/DMTN/SPTA1/SPTBN2/TPPP/TWF2/VDAC2/WASF2/WASF3
GO:0060191	regulation of lipase activity	22/1264	91/18723	1.14391e-07	2.80354e-06	1.70821e-06	22	PDGFRA/PRKCZ/FURIN/PLCB2/LPAR1/PCSK6/GNA15/GNAQ/P2RY12/ABL1/GNA13/HRAS/LRP1/PDPK1/ADCYAP1R1/APOA2/AVPR1A/FGFR2/LPAR2/PLAA/PTAFR/SORT1
GO:1903320	regulation of protein modification by small protein conjugation or removal	40/1264	242/18723	1.21866e-07	2.94926e-06	1.79699e-06	40	UBB/PRKCE/CAV1/TNIP1/MTA1/HSP90AA1/CDK9/TANK/TOLLIP/BRCA1/BIRC2/ARNT/PIAS4/CDK5/BTRC/ABL1/ARRB1/FYN/GABARAP/HDAC4/ITCH/MAD2L1/PIN1/PLK1/PRKCG/RBX1/SKP1/TRAF6/U2AF2/UBE3A/UBQLN1/ADGRB1/DTX3L/GNL3/PLAA/RNF40/SENP2/TOPORS/UBA2/UBE2N
GO:1903706	regulation of hemopoiesis	53/1264	367/18723	1.23098e-07	2.96667e-06	1.8076e-06	53	CD28/PRKCZ/CD4/SPI1/MEIS1/IRF7/KITLG/GATA1/PTK2B/MEF2C/BTK/HMGB1/CEBPB/RCOR1/ARNT/CREB1/CD27/TFE3/PURB/ABL1/AP3B1/CCR1/CD2/CIB1/FADD/ID2/JAK3/KAT2A/MYC/NME1/PRMT1/PTPN6/PTPRC/RUNX1/SOS1/TRAF6/XRCC6/ACIN1/CCL19/CD80/CNOT4/DTX1/FOXP1/IKZF3/IL7R/LILRB1/LILRB2/MITF/MPL/NFKBIZ/PRDM1/ROR2/STAT1
GO:1901214	regulation of neuron death	48/1264	319/18723	1.38248e-07	3.25731e-06	1.98469e-06	48	UBB/PTK2B/MEF2C/ERBB3/TRAF2/WNT1/TYRO3/CEBPB/JAK2/CAPN2/TLR6/RACK1/CREB1/CDK5/NTRK1/GSK3B/ABL1/ARRB1/EFNB2/FYN/FZD9/GRID2/HDAC1/HDAC4/HRAS/LRP1/MECP2/NTF3/PDPK1/PIN1/PRKCG/RASA1/STXBP1/BCL2L11/CASP2/CX3CR1/CNTFR/GPNMB/GRM4/NF1/NONO/PPP5C/SIX1/SNCG/SORL1/TFAP2B/UBE2V2/ZNF746
GO:0048588	developmental cell growth	39/1264	234/18723	1.39551e-07	3.26788e-06	1.99113e-06	39	BMPR2/PRKCZ/CXCR4/SYT1/SEMA6A/HSP90AA1/STK11/RTN4R/PLXNA3/CPNE6/VCL/NDEL1/CDK5/GSK3B/HDAC6/ABL1/APP/DISC1/DPYSL2/GATA4/LRP1/MACF1/MAP1B/PAK1/PIN1/SH3GL2/SRF/SYT4/GOLGA4/ITSN2/PLAA/RIMS2/RND2/RTN4/SEMA4D/SOX9/SPART/TRPC5/TWF2
GO:0048545	response to steroid hormone	50/1264	339/18723	1.43997e-07	3.31823e-06	2.02181e-06	50	AQP1/CALM1/GABRB1/AIF1/NCOA2/PTPRU/CAV1/HMGB1/CLOCK/CALCR/JAK2/NEDD4/BRCA1/TRH/CNOT2/SOX10/SMARCA4/HDAC6/HDAC1/MDM2/NCOA1/NCOR1/NOTCH1/PAK1/PTGES3/RXRB/SAFB/SRC/SST/SSTR5/UBE3A/APOA2/AVPR1A/BCL2L11/CRY2/FOXP1/GHRHR/GLB1/HTR1B/MYOD1/NR2E3/PPP1R9B/PPP5C/PTAFR/SCNN1G/SSTR4/TRIM63/TXNIP/UCP3/WNT7B
GO:0050900	leukocyte migration	53/1264	369/18723	1.47138e-07	3.37717e-06	2.05772e-06	53	AIF1/F2RL1/CD9/IL27RA/SPI1/CXCR4/KITLG/C5/VAV1/CRKL/VAV3/TNFRSF11A/PIK3CG/PTK2B/HMGB1/PLCB1/ITGA2/P2RY12/CD81/PTPRO/APP/CCL21/CCL22/CCR1/CREB3/EPS8/FADD/FYN/LCK/MYD88/PRTN3/PTK2/ROCK1/S1PR1/SIRPA/SOS1/SRC/YES1/CCL19/CX3CR1/CSF1R/CXCR3/CXCR5/EDN3/FFAR2/GBF1/ITGB7/JAM2/JAM3/LBP/PTAFR/ROR2/SMPD3
GO:0002699	positive regulation of immune effector process	39/1264	235/18723	1.56645e-07	3.55308e-06	2.16491e-06	39	CD28/PRKCZ/F2RL1/STX7/SPI1/VAV1/HK1/PLCG2/TRAF2/BTK/CD81/EXOSC6/FADD/PDPK1/PTPRC/RAP1A/SNX4/STXBP1/TNFRSF4/TRAF6/AP1G1/CADM1/CCL19/CD1D/CD226/CD80/FFAR2/FZD5/IL18R1/IL18RAP/KLK3/LBP/LILRB1/NCR3/NFKBIZ/PTAFR/PTPRJ/PVR/STAT6
GO:0042098	T cell proliferation	35/1264	199/18723	1.58451e-07	3.58e-06	2.18131e-06	35	AIF1/CD28/IL27RA/PIK3CG/HMGB1/CEBPB/TNFRSF21/TNFSF14/CD81/WNT4/DLG1/TNFRSF13C/ABL1/CD3E/FADD/FYN/ITCH/JAK3/MAD1L1/NCK1/PRKCQ/PTPN6/PTPRC/SOS1/TNFRSF4/TRAF6/CCL19/CD151/CD1D/CD6/CD80/GPNMB/LILRB1/LILRB2/SPTA1
GO:0070663	regulation of leukocyte proliferation	40/1264	245/18723	1.71101e-07	3.83583e-06	2.33719e-06	40	AIF1/CD28/IL27RA/HHEX/KITLG/VAV3/TNFRSF13B/MEF2C/BTK/HMGB1/CEBPB/TNFRSF21/CD81/DLG1/TNFRSF13C/CD3E/FADD/ITCH/JAK3/MAD1L1/MYD88/NCK1/PRKCQ/PTK2/PTPN6/PTPRC/SOS1/TNFRSF4/TRAF6/CCL19/CD1D/CD6/CD80/CSF1R/GPNMB/IKZF3/LILRB1/LILRB2/MPL/SPTA1
GO:0033627	cell adhesion mediated by integrin	19/1264	72/18723	1.88778e-07	4.16752e-06	2.53928e-06	19	EFNA1/PODXL/CRKL/ITGB6/PIK3CG/ITGA2/P2RY12/EPHA2/CCL21/CD3E/CIB1/PTK2/PTPN6/EPHA8/ITGB1BP1/ITGB4/ITGB7/JAM3/PLAU
GO:0071216	cellular response to biotic stimulus	40/1264	246/18723	1.91286e-07	4.18938e-06	2.55261e-06	40	OPRK1/SPI1/PRKCE/CAMP/TNIP1/PLCG2/MEF2C/BTK/TNIP2/HMGB1/CEBPB/TLR1/CAPN2/AKAP8/TLR6/IRF8/CTSG/GSK3B/NFKBIB/ABL1/BID/CEBPE/GIT1/IRAK1/MYD88/SIRPA/SRC/TRAF6/TRIM5/BCL2L11/CX3CR1/CD6/CD80/FZD5/LBP/LILRB1/LILRB2/PLAA/PTAFR/TXNIP
GO:0043112	receptor metabolic process	31/1264	166/18723	2.02384e-07	4.38422e-06	2.67132e-06	31	EZR/CD9/FURIN/CLTC/CAV1/PLCG2/CD81/NEDD4/INSR/DLG4/SDCBP/CDK5/RAB31/ARF1/ARRB1/GPRASP1/ITCH/LRP1/NTF3/RAMP3/SNAP25/SNX1/ARR3/DNM3/DRD3/DTX3L/FNTA/HTR1B/LILRB1/PLEKHJ1/SORL1
GO:0051651	maintenance of location in cell	36/1264	214/18723	3.30902e-07	6.85998e-06	4.17981e-06	36	CALM1/CD4/ITPR3/PRKCE/HK1/CAV1/PRKD1/PTK2B/PLCG2/ANK2/FTL/SLC8A1/DRD1/CDK5/DMD/ABL1/AKAP9/CCL21/HAP1/HTT/LCK/NR5A1/PDPK1/PRKACA/PTPN6/PTPRC/SKP1/SRGN/SPOUT1/CCL19/HTR2C/RASA3/RER1/SORL1/TOPORS/TWF2
GO:0033628	regulation of cell adhesion mediated by integrin	15/1264	48/18723	3.33236e-07	6.8706e-06	4.18628e-06	15	EFNA1/PODXL/CRKL/PIK3CG/P2RY12/EPHA2/CCL21/CD3E/CIB1/PTK2/PTPN6/EPHA8/ITGB1BP1/JAM3/PLAU
GO:1904951	positive regulation of establishment of protein localization	47/1264	319/18723	3.49977e-07	7.15289e-06	4.35828e-06	47	EZR/JUP/PRKCZ/F2RL1/CSNK2A2/TCF7L2/PRKCE/SFN/PRKD1/DYNLL1/PHPT1/PCM1/PFKM/JAK2/CD81/RACK1/CDK5/TRH/GSK3B/ARF1/CIB1/FLNA/FYN/GZMB/HRAS/LRP1/MDM2/PAK1/PRKACA/SMAD3/SRC/UBE2D3/CASR/DKC1/DMAP1/ECT2/FFAR1/FZD5/IPO5/ITGB1BP1/KIF20B/NLGN2/PDCD10/PDCD5/SORL1/SREBF2/STOM
GO:0007626	locomotory behavior	32/1264	179/18723	3.64135e-07	7.39003e-06	4.50277e-06	32	OPRK1/NCOA2/MEIS1/PRKCE/MTA1/GRIN2D/DLG4/FOXA2/DRD1/APP/EPS8/GIT1/GNAO1/GRM5/ID2/MECP2/NCOR1/OPRD1/SNAP25/SPTBN4/UBE3A/ALK/DRD3/EPHA4/GPR37/HTR2C/MC3R/NLGN2/OPRL1/SLC6A3/SNCG/USP2
GO:0032409	regulation of transporter activity	46/1264	310/18723	3.78101e-07	7.64663e-06	4.65912e-06	46	CALM1/RASGRF2/FXYD3/TRPC6/ATP1B1/PRKCE/CAV1/PTK2B/PLCG2/MEF2C/AHNAK/ANK2/NEDD4/RGS9/RASGRF1/DLG1/DLG4/CDK5/DMD/KCNQ1/AKAP9/APP/GRM5/HAP1/HOMER1/HTT/MAPK8IP2/MINK1/PRKACA/SHANK1/SUMO1/UBQLN1/WWP2/APOA2/CACNA1D/CTSS/DAPK1/DRD3/FXYD6/HTR3A/NLGN2/NOS1AP/OPRL1/OPRM1/PTAFR/STOM
GO:0090132	epithelium migration	51/1264	360/18723	3.88087e-07	7.82123e-06	4.7655e-06	51	PIK3CB/EFNA1/JUP/BMPR2/PRKCE/RIN2/PTPRR/ACVRL1/PIK3CG/PRKD1/PTK2B/PLCG2/MEF2C/HMGB1/EPHB4/ITGA2/ROBO1/PXN/PLXND1/EPHA2/GIPC1/CSNK2B/HDAC6/ABL1/BCAR1/CIB1/EFNB2/ITGA3/MACF1/MECP2/NANOS1/NOTCH1/PDPK1/PFN1/PFN2/PIK3R3/PRKD2/PROX1/PTK2/ROCK1/SRC/SRF/ADGRB1/FOXP1/ITGB1BP1/KRIT1/NF1/PDCD10/RTN4/SOX9/STAT5A
GO:0048872	homeostasis of number of cells	42/1264	272/18723	4.07711e-07	8.10379e-06	4.93766e-06	42	PIK3CB/SPI1/KITLG/GATA1/TNFRSF13B/MEF2C/HMGB1/JAK2/TNFSF14/ARID4A/RCOR1/ARNT/UBAP2L/ABL1/AP3B1/EZH2/FADD/ID2/JAK3/NOTCH1/PRMT1/SMAD5/SOS1/SRF/ACIN1/BCL2L11/CCNB2/CCR4/CX3CR1/DMTN/HOXB6/IL7R/JAM3/LAT/MERTK/MPL/POLB/PRDX1/SOX9/SPTA1/STAT1/TNFRSF17
GO:0009612	response to mechanical stimulus	36/1264	216/18723	4.18111e-07	8.28204e-06	5.04628e-06	36	AQP1/JUP/TLR8/CXCR4/PTK2B/COL3A1/ITGA2/TNFSF14/WHRN/SLC8A1/ETV1/NTRK1/DMD/KCNQ1/ARHGDIA/FADD/FYN/GATA4/HDAC4/HTT/MAP1B/MAP3K14/MYD88/PKD1/PTK2/RAF1/SRC/CASP2/CCNB1/LTBR/NRXN1/NRXN2/SOX9/STAT1/TXNIP/XPC
GO:0009755	hormone-mediated signaling pathway	33/1264	190/18723	4.78831e-07	9.38834e-06	5.72034e-06	33	PRLR/SSTR1/CLOCK/JAK2/NEDD4/BRCA1/CSNK2B/TRH/CNOT2/SMARCA4/HDAC6/APPL1/HDAC1/NCOA1/NCOR1/NR5A1/PAK1/PTGES3/RXRB/SAFB/SRC/SST/SSTR5/UBE3A/CRY2/FOXP1/FSHR/GHRHR/LHCGR/NR2E3/PPP5C/SSTR4/THRB
GO:0043547	positive regulation of GTPase activity	40/1264	255/18723	5.04222e-07	9.72141e-06	5.92329e-06	40	CHN1/F2RL1/VAV1/CRKL/PTK2B/LIMS1/PLXNB1/EPHA2/DVL2/RASGRF1/WNT4/RACK1/RTN4R/NDEL1/POLDIP2/NTRK1/GSK3B/BCR/CCL21/CCL22/DVL3/EZH2/GNAO1/HRAS/NTF3/PIN1/PRTN3/RAP1A/RASA1/S1PR1/CAV2/CCL19/ECT2/EIF5/EPHA4/NF1/NGEF/RAB11FIP2/RGS16/SEMA4D
GO:0010518	positive regulation of phospholipase activity	16/1264	56/18723	5.35885e-07	1.02975e-05	6.27432e-06	16	PDGFRA/PRKCZ/PLCB2/LPAR1/GNA15/GNAQ/P2RY12/GNA13/HRAS/PDPK1/ADCYAP1R1/AVPR1A/FGFR2/LPAR2/PLAA/PTAFR
GO:0045216	cell-cell junction organization	34/1264	200/18723	5.41946e-07	1.03795e-05	6.32428e-06	34	JUP/F2RL1/CD9/TJP1/CAV1/LIMS1/PAK2/ANK2/EPHA2/NF2/DLG1/WHRN/PTPRO/VCL/CNTNAP1/CSK/CTNND2/FLNA/MPDZ/PRKACA/PRTN3/RDX/ROCK1/SMAD3/SRC/SRF/TLN1/CDH24/CSF1R/ECT2/EPHA4/FZD5/JAM3/NLGN2
GO:0099601	regulation of neurotransmitter receptor activity	17/1264	63/18723	5.85391e-07	1.11013e-05	6.76407e-06	17	RASGRF2/PTK2B/MEF2C/RGS9/RASGRF1/DLG4/AKAP9/APP/HOMER1/MAPK8IP2/MINK1/SHANK1/SRC/DAPK1/DLGAP4/NLGN2/OPRM1
GO:0002064	epithelial cell development	36/1264	220/18723	6.60279e-07	1.22406e-05	7.45822e-06	36	EZR/PODXL/F2RL1/CXCR4/SFN/TJP1/CLIC4/CLOCK/PLCB1/PAX6/ARID4A/EPHA2/WHRN/HNF4A/VCL/NTRK1/GSK3B/KCNQ1/ONECUT1/FLNA/MYD88/NOTCH1/PDPK1/PROX1/RAP1A/RDX/ROCK1/SIX3/SOX8/SRC/MYO7A/PRDM1/S1PR2/SOX9/WNT5B/WNT7B
GO:0001666	response to hypoxia	45/1264	307/18723	7.15547e-07	1.30972e-05	7.98018e-06	45	AQP1/STC2/PDK1/TRPC6/CXCR4/ATP1B1/PRKCE/BNIP3L/ACVRL1/CAV1/PTK2B/ITGA2/CAPN2/BIRC2/ARNT/SLC8A1/CREB1/GNB1/TRH/CHRNA4/CREBBP/EIF4EBP1/ERCC3/IRAK1/MDM2/MECP2/MYC/NOTCH1/OPRD1/PAK1/PIN1/RAF1/SMAD3/SRC/SRF/UBQLN1/CASR/CCNB1/KCNMB1/MPL/NF1/PLAU/SCFD1/SLC8A3/UCP3
GO:0043550	regulation of lipid kinase activity	18/1264	71/18723	7.54727e-07	1.37708e-05	8.39059e-06	18	PDGFRA/VAV3/PRKD1/PTK2B/PPP2R5A/P2RY12/CD81/RBL1/PIP4K2B/CCL21/PIK3R3/PIP4K2A/PIP4K2C/PTK2/RBL2/SRC/CCL19/EPHA8
GO:0001505	regulation of neurotransmitter levels	35/1264	213/18723	8.50281e-07	1.52261e-05	9.27731e-06	35	SLC1A6/CALM1/STX1A/SYT1/MEF2C/LIN7B/GIPC1/PRKCB/DRD1/CDK5/GSK3B/CAMK2A/GIT1/NAPA/PRKCG/RAP1A/SNAP25/STX3/STXBP1/SYT4/DRD3/GAD2/GRM4/HTR1B/LIN7C/NRXN1/NRXN2/PTPRN2/RIMS2/SEPTIN5/SLC6A3/SNAP29/SNCG/SYT7/TACR2
GO:0051656	establishment of organelle localization	53/1264	390/18723	8.61841e-07	1.53855e-05	9.37441e-06	53	EZR/PRKCZ/UBB/TRAK2/PIK3CG/ARMCX3/BICD2/BTK/MYO5A/PCM1/BLOC1S2/CHMP2A/PAX6/STK11/DLG1/LLGL1/NDEL1/CDK5/CFL1/DCTN2/ARF1/HDAC6/AP3B1/CDK5RAP2/DCTN1/HAP1/HTT/KPNB1/MAD1L1/MAD2L1/MAP1B/NDC80/NUMA1/PDPK1/PLK1/SNX4/STXBP1/SYT4/ACTR2/CCNB1/CENPE/CHMP4C/EML4/GBF1/HSBP1/KIF1C/LAT/MYO7A/PDCD10/SEPTIN5/SNAP29/TFG/ZW10
GO:1901888	regulation of cell junction assembly	34/1264	204/18723	8.69085e-07	1.5467e-05	9.42412e-06	34	EPHA3/ADGRL2/TJP1/ACVRL1/CAV1/MEF2C/LIMS1/EPHA2/WNT4/VCL/POLDIP2/NTRK1/ABL1/APP/GRID2/LRP1/MACF1/PRKACA/PTK2/RAP1A/ROCK1/SMAD3/SRC/ADGRB1/DMTN/FZD5/ITGB1BP1/NLGN2/NRXN1/PTPRA/PTPRJ/SEMA4D/SIX1/UBE2V2
GO:0003015	heart process	39/1264	251/18723	8.92141e-07	1.58287e-05	9.64445e-06	39	CALM1/JUP/CXCR4/ATP1B1/BIN1/CAV1/PIK3CG/ANK2/JAK2/ADRA1D/DLG1/SLC8A1/TNNI1/MAP2K6/DMD/KCNQ1/AKAP9/FLNA/FYN/GATA4/GNAI2/GNAO1/HDAC4/MDM2/PRKACA/RAMP3/SMAD5/SPTBN4/SRC/ABCC9/ADRA1B/AVPR1A/CACNA1D/EDN3/MC3R/MYL2/NOS1AP/SLC8A3/THRB
GO:1902414	protein localization to cell junction	21/1264	94/18723	9.06609e-07	1.59873e-05	9.7411e-06	21	PRKCZ/TAMALIN/TJP1/MAPK8IP3/PAK2/DLG1/DLG4/VCL/CDK5/FLNA/HRAS/JAK1/RAB8A/RAP1A/SHANK1/SNAP25/STX3/JAM3/NLGN2/NRXN1/NRXN2
GO:0050920	regulation of chemotaxis	36/1264	223/18723	9.21557e-07	1.62015e-05	9.87162e-06	36	AIF1/PDGFRA/BMPR2/F2RL1/SPI1/CXCR4/C5/PRKD1/PTK2B/HMGB1/SEMA6A/ITGA2/P2RY12/ROBO1/PTPRO/PLXNA3/CCL21/CCR1/CREB3/EFNB2/NOTCH1/NTF3/PRKD2/PTK2/S1PR1/SMAD3/STX3/CASR/CCL19/CCR4/CX3CR1/CSF1R/EDN3/JAM3/LBP/SEMA4D
GO:0002790	peptide secretion	38/1264	242/18723	9.40587e-07	1.64859e-05	1.00449e-05	38	STX1A/TCF7L2/PRKCE/DYNLL1/PHPT1/CLOCK/INHBB/PFKM/JAK2/HNF4A/FOXA2/TRH/HDAC1/HNF1A/LRP1/RAF1/SNAP25/SSTR5/CASR/EDN3/FFAR1/FFAR2/GHRHR/GRP/HTR2C/LRP5/LTBP4/MAFA/NLGN2/PTPRN/PTPRN2/RAB11FIP2/RAPGEF4/RIMS2/SMPD3/SYT7/TACR2/TFAP2B
GO:0045664	regulation of neuron differentiation	33/1264	196/18723	9.91394e-07	1.73003e-05	1.05411e-05	33	TRPC6/MEIS1/BIN1/PBX1/MEF2C/ADRA2C/PAX6/TCF4/GSK3B/APP/CDK5RAP2/DPYSL2/ID2/LSM1/MAP1B/NCOA1/NOTCH1/NTF3/PROX1/ROCK1/SIX3/SOX8/YWHAG/ADRA2B/ALK/CDK5RAP1/DTX1/ECT2/SIX1/SOX9/TCF12/TP73/TRPC5
GO:0050764	regulation of phagocytosis	21/1264	95/18723	1.09072e-06	1.87735e-05	1.14388e-05	21	IL2RB/F2RL1/PLCG2/HMGB1/ITGA2/RACK1/RAB31/APPL1/CSK/LRP1/PLSCR1/PRKCG/PRTN3/PTPRC/RAP1A/SIRPA/APOA2/MERTK/PTPRJ/SYT7/TUB
GO:0034612	response to tumor necrosis factor	39/1264	253/18723	1.09382e-06	1.87735e-05	1.14388e-05	39	TRAF3/F2RL1/TNFRSF11A/CAMP/PTK2B/TRAF2/LIMS1/CASP4/TNFRSF21/JAK2/TRAF5/TANK/BRCA1/BIRC2/TNFRSF19/PIAS4/TNFRSF13C/TRADD/CCL21/CCL22/CHUK/CIB1/HDAC1/HDAC4/KAT2A/MAP2K7/TNFRSF4/TRAF1/TRAF6/CCL19/EDA2R/GBP2/GPD1/INPP5K/MYOD1/SMPD1/SMPD3/STAT1/TNFRSF17
GO:0050670	regulation of lymphocyte proliferation	36/1264	225/18723	1.14601e-06	1.9611e-05	1.19491e-05	36	AIF1/CD28/IL27RA/VAV3/TNFRSF13B/MEF2C/BTK/HMGB1/CEBPB/TNFRSF21/CD81/DLG1/TNFRSF13C/CD3E/FADD/ITCH/JAK3/MAD1L1/MYD88/NCK1/PRKCQ/PTPN6/PTPRC/SOS1/TNFRSF4/TRAF6/CCL19/CD1D/CD6/CD80/GPNMB/IKZF3/LILRB1/LILRB2/MPL/SPTA1
GO:0051865	protein autoubiquitination	18/1264	73/18723	1.17384e-06	1.99691e-05	1.21672e-05	18	AMFR/TRAF2/MTA1/BRCA1/ITCH/MDM2/RBX1/RNF11/TRAF6/TRIM37/UBE2D3/UBE3A/WWP2/CNOT4/DTX3L/LRSAM1/RAD18/RNF183
GO:0006836	neurotransmitter transport	34/1264	208/18723	1.37221e-06	2.2939e-05	1.39768e-05	34	SLC1A6/CALM1/STX1A/SYT1/MEF2C/LIN7B/GIPC1/PRKCB/DRD1/CDK5/GSK3B/CAMK2A/GIT1/NAPA/PRKCG/RAP1A/SNAP25/STX3/STXBP1/SYT4/DRD3/GRM4/HTR1B/LIN7C/NRXN1/NRXN2/PTPRN2/RIMS2/SEPTIN5/SLC6A3/SNAP29/SNCG/SYT7/TACR2
GO:0043113	receptor clustering	15/1264	53/18723	1.38304e-06	2.30512e-05	1.40452e-05	15	CRKL/SAV1/CD81/DLG1/DLG4/CDK5/DLG3/FLNA/FZD9/FNTA/ITGB1BP1/ITGB7/NRXN1/NRXN2/RER1
GO:0051051	negative regulation of transport	60/1264	470/18723	1.39338e-06	2.30925e-05	1.40704e-05	60	OPRK1/CALM1/SPI1/EPHA3/PRKCE/BIN1/CAV1/PRKD1/PTK2B/ERBB3/ADRA2C/HMGB1/INHBB/P2RY12/NEDD4/ERP29/RACK1/DLG4/SDCBP/PRKCB/CDK5/TRH/PEA15/APPL1/CSK/GNAI2/GNAO1/HDAC1/MAP1B/NOTCH1/PLSCR1/PRTN3/RAP1A/SIRPA/SUMO1/SYT4/TRIM27/UBQLN1/UNC119/VDAC1/WWP2/YWHAQ/ADRA2B/APOA2/ARHGAP1/AVPR2/CRY2/DRD3/DMTN/GRM7/HTR1B/INPP5K/ITGB1BP1/LILRB1/LILRB2/LRSAM1/OPRL1/OPRM1/SREBF2/TACR2
GO:0031623	receptor internalization	23/1264	113/18723	1.58527e-06	2.58287e-05	1.57375e-05	23	EZR/CD9/CLTC/CAV1/PLCG2/CD81/NEDD4/INSR/DLG4/SDCBP/RAB31/ARF1/ARRB1/LRP1/NTF3/RAMP3/SNAP25/SNX1/ARR3/DNM3/DRD3/HTR1B/LILRB1
GO:0030534	adult behavior	25/1264	130/18723	1.70876e-06	2.74541e-05	1.67278e-05	25	OPRK1/GRIN2D/SHANK2/FOXA2/DRD1/CDK5/APP/CHRNA4/EPS8/FADD/HOMER1/MECP2/OPRD1/SHANK1/SPTBN4/ALK/DRD3/EPHA4/GABRG2/NRXN1/NRXN2/OPRM1/SEPTIN5/SNCG/SPTBN2
GO:0071887	leukocyte apoptotic process	22/1264	106/18723	1.88682e-06	3.01475e-05	1.8369e-05	22	PIK3CB/EFNA1/IRF7/KITLG/CRKL/MEF2C/BTK/TNFRSF21/CD27/CASP7/CCL21/FADD/JAK3/PRKCQ/BCL2L11/CCL19/CD3G/DFFA/FOXP1/IL7R/LILRB1/MERTK
GO:0071219	cellular response to molecule of bacterial origin	35/1264	221/18723	2.04539e-06	3.25015e-05	1.98033e-05	35	OPRK1/SPI1/PRKCE/CAMP/TNIP1/PLCG2/MEF2C/TNIP2/HMGB1/CEBPB/TLR1/CAPN2/AKAP8/TLR6/IRF8/CTSG/NFKBIB/ABL1/CEBPE/GIT1/IRAK1/MYD88/SIRPA/SRC/TRAF6/TRIM5/CX3CR1/CD6/CD80/FZD5/LBP/LILRB1/LILRB2/PLAA/PTAFR
GO:0051952	regulation of amine transport	20/1264	91/18723	2.15162e-06	3.37262e-05	2.05495e-05	20	OPRK1/STX1A/SYT1/ADRA2C/P2RY12/DRD1/TRH/CHRNA4/STXBP1/SYT4/ADRA2B/ARL6IP1/AVPR1A/DRD3/GRM7/HTR1B/KCNA2/SNCG/SYT7/TACR2
GO:0002683	negative regulation of immune system process	56/1264	434/18723	2.23417e-06	3.48313e-05	2.12228e-05	56	EZR/IL27RA/SPI1/FURIN/KITLG/TSPAN6/C5/TNFRSF13B/COL3A1/BTK/HMGB1/PHPT1/SERPING1/TYRO3/CEBPB/PLCB1/TNFRSF21/DLG1/UFD1/PSMB4/TRAFD1/PPM1B/APPL1/CCL21/FADD/FYN/ID2/ITCH/JAK3/MAD1L1/MYC/NME1/PTPN6/PTPRC/RUNX1/SRC/TARBP2/TRIM27/YES1/APOA2/CX3CR1/CD80/CNOT7/DTX1/GPNMB/IL31RA/IL7R/LILRB1/LILRB2/MAPKBP1/MERTK/PAG1/PTPRJ/SOX9/STAT6/TRAF3IP1
GO:0044403	symbiont process	42/1264	290/18723	2.28332e-06	3.55019e-05	2.16314e-05	42	CD4/F2RL1/CXCR4/ITGB6/CAV1/CAMP/TNIP1/TYRO3/INHBB/ITGA2/CHMP2A/CD81/INSR/EPHA2/CTSG/CFL1/SMARCA4/EFNB2/HDAC1/ITCH/MYD88/PLG/PLSCR1/SRC/TNFRSF4/TRIM27/TRIM5/WWP1/WWP2/CAV2/CCNK/CX3CR1/CD80/CHMP4C/DDB1/INPP5K/ITGB7/PVR/SMPD1/STOM/THOC7/ZBED1
GO:0044772	mitotic cell cycle phase transition	55/1264	424/18723	2.33478e-06	3.62048e-05	2.20597e-05	55	CALM1/AIF1/PBX1/CCNE2/TFDP1/CCNE1/PLCB1/CHMP2A/DLG1/BRCA1/ZNF655/RBL1/CDK5/SMARCD3/RPA2/E2F6/APP/APPL1/BID/BUB1B/CAMK2A/CDC25C/CDK5RAP2/E2F3/EIF4EBP1/EPS8/ERCC3/EZH2/ID2/MAD1L1/MAD2L1/MDM2/MECP2/NDC80/PKD1/PLK1/PTPN6/RBL2/RDX/TOPBP1/CASP2/CCNB1/CCNB2/CDKN2C/CDKN3/CENPE/CHMP4C/DBF4/DDB1/GPNMB/PPP1R9B/SMC5/TRIM39/XPC/ZW10
GO:0006470	protein dephosphorylation	41/1264	281/18723	2.48183e-06	3.80767e-05	2.32003e-05	41	CALM1/PTPRU/PTPRR/PPP2R5A/PTPRB/PHPT1/JAK2/STK11/DLG1/PTPRE/PTPRO/CSNK2B/BTRC/PPM1B/GSK3B/PPP2CA/CDC25C/DUSP23/GNAI2/HTT/LCK/NCK1/PIN1/PTPN6/PTPRC/ROCK1/ACP1/CDKN3/CRY2/LILRB2/PPP1R16A/PPP1R2/PPP1R7/PPP1R9B/PPP5C/PTPN7/PTPRA/PTPRH/PTPRJ/PTPRN2/SMPD1
GO:1904645	response to amyloid-beta	15/1264	56/18723	2.96833e-06	4.47105e-05	2.72423e-05	15	CASP4/CALCR/TLR6/CDK5/GSK3B/APP/CACNA1A/FYN/GRM5/IGF1R/LRP1/RAMP3/BCL2L11/EPHA4/MMP13
GO:0006898	receptor-mediated endocytosis	37/1264	244/18723	3.04341e-06	4.5486e-05	2.77148e-05	37	PIK3CB/EZR/CD9/HSPG2/CLTC/CAV1/PLCG2/CUBN/CD81/NEDD4/INSR/DLG4/SDCBP/CAP1/CLTA/RAB31/ARF1/ARRB1/CCL21/LRP1/NTF3/PDLIM7/RAMP3/SH3GL2/SNAP25/SNX1/UNC119/AP1G1/ARR3/CAV2/CCL19/DNM3/DRD3/HTR1B/ITSN2/LILRB1/SORL1
GO:0051591	response to cAMP	20/1264	93/18723	3.07703e-06	4.5752e-05	2.78769e-05	20	AQP1/EZR/PIK3CG/PTK2B/BIRC2/SLC8A1/KCNQ1/AKAP9/APP/NME1/RAP1A/DMTN/GPD1/INPP5K/PTAFR/PTPRN/SLC6A3/SLC8A3/STAT1/WT1
GO:0009410	response to xenobiotic stimulus	58/1264	462/18723	3.53852e-06	5.2479e-05	3.19756e-05	58	CXCR4/CRKL/VAV3/PTK2B/MEF2C/PRKAA2/ITGA2/CDK9/XRCC5/SLC8A1/HNF4A/CREB1/DRD1/MGMT/NTRK1/MAP2K6/SOX10/KCNQ1/AIP/ARRB1/CHUK/DVL3/FYN/GATA4/GNA12/GNAO1/HDAC1/HDAC4/ITGA3/LCK/MAP1B/MDM2/MYC/NCOA1/NME1/RAP1A/RAP2A/SRC/SST/ADCYAP1R1/APOA2/APOBEC1/CCNB1/DRD3/FZD1/GAD2/GSTM4/HTR1B/HTR2C/LRP8/PPP1R9B/SLC6A3/SMPD1/STAT1/TFAP2B/TP73/TXNIP/XPC
GO:0150116	NA	17/1264	71/18723	3.57646e-06	5.28814e-05	3.22208e-05	17	EPHA3/ACVRL1/LIMS1/WNT4/VCL/POLDIP2/ABL1/LRP1/MACF1/PTK2/ROCK1/SMAD3/SRC/DMTN/ITGB1BP1/PTPRA/PTPRJ
GO:0007088	regulation of mitotic nuclear division	22/1264	110/18723	3.60222e-06	5.28814e-05	3.22208e-05	22	CD28/INSR/BTC/BUB1B/CDC25C/CDK5RAP2/MAD1L1/MAD2L1/NDC80/NEK2/PIN1/PLK1/CAV2/CCNB1/DRD3/EDN3/FBXW5/KIF20B/LRP5/PRMT5/SMPD3/ZW10
GO:0048660	regulation of smooth muscle cell proliferation	30/1264	180/18723	3.75921e-06	5.47937e-05	3.3386e-05	30	AIF1/BMPR2/TCF7L2/PRKG1/MEF2C/ITGA2/EFEMP2/JAK2/XRCC5/GNA12/GNA13/GNAI2/HDAC4/ID2/IRAK1/MDM2/MYD88/PAK1/S1PR1/TRAF6/XRCC6/FGFR2/FOXP1/HTR1B/NPR1/PTAFR/PTGIR/S1PR2/SMPD3/STAT1
GO:1903522	regulation of blood circulation	38/1264	256/18723	3.78568e-06	5.5016e-05	3.35215e-05	38	CALM1/JUP/BMPR2/ATP1B1/BIN1/PTGER2/CAV1/PIK3CG/ADRA2C/ANK2/JAK2/ADRA1D/DLG1/SLC8A1/DMD/KCNQ1/AKAP9/FLNA/GATA4/GNAO1/HDAC4/MDM2/PRKACA/SPTBN4/ABCC9/ADRA1B/ADRA2B/AVPR1A/AVPR2/CACNA1D/CASR/EDN3/HTR1A/MC3R/MYL2/NOS1AP/SLC8A3/THRB
GO:0007548	sex differentiation	40/1264	276/18723	3.88094e-06	5.61184e-05	3.41932e-05	40	PDGFRA/UBB/KITLG/CRKL/GATA1/PBX1/TYRO3/INHBB/HOXA11/CEBPB/ARID4A/WNT4/HNF4A/NTRK1/ING2/ARRB1/EIF2S2/FLNA/GATA4/NCOA1/NR5A1/PKD1/SMAD5/SOX8/SRC/UBE3A/ADCYAP1R1/AMHR2/BCL2L11/CASP2/CNTFR/FSHR/LHCGR/MERTK/PTPRN/ROR2/SALL1/SOX9/WT1/ZFPM2
GO:0007617	mating behavior	9/1264	21/18723	3.96034e-06	5.71238e-05	3.48057e-05	9	DRD1/APP/HDAC4/MAPK8IP2/NCOA1/AVPR1A/DRD5/PPP1R9B/THRB
GO:0043524	negative regulation of neuron apoptotic process	26/1264	145/18723	4.17636e-06	5.99406e-05	3.6522e-05	26	PTK2B/MEF2C/ERBB3/TYRO3/CEBPB/JAK2/NTRK1/ARRB1/FYN/FZD9/HDAC1/HRAS/LRP1/MECP2/NTF3/PDPK1/PIN1/PRKCG/RASA1/STXBP1/CX3CR1/CNTFR/NONO/SIX1/TFAP2B/UBE2V2
GO:0099504	synaptic vesicle cycle	30/1264	181/18723	4.22038e-06	6.02733e-05	3.67247e-05	30	CALM1/STX1A/SYT1/SH3GL1/GIPC1/PRKCB/CDK5/GSK3B/AMPH/AP3B1/GIT1/NAPA/PRKCG/RAP1A/ROCK1/SH3GL2/SNAP25/STX3/STXBP1/DNM3/HTR1B/ITSN2/NLGN2/PLAA/RAPGEF4/RIMS2/SEPTIN5/SNAP29/SNCG/SYT7
GO:0140014	mitotic nuclear division	41/1264	287/18723	4.2524e-06	6.0581e-05	3.69122e-05	41	CD28/CHMP2A/AKAP8/INSR/BTC/NDEL1/POLDIP2/TUBG1/DCTN2/BUB1B/CDC25C/CDK5RAP2/EPS8/FLNA/KPNB1/MAD1L1/MAD2L1/NDC80/NEK2/NUMA1/PIN1/PLK1/CAV2/CCNB1/CENPE/CHMP4C/DIS3L2/DRD3/EDN3/EML4/FBXW5/KIF11/KIF20B/KIF23/LRP5/POGZ/PPP1R9B/PRMT5/SMC5/SMPD3/ZW10
GO:0042593	glucose homeostasis	38/1264	258/18723	4.56755e-06	6.42838e-05	3.91684e-05	38	OPRK1/TCF7L2/PRKCE/HK1/DYNLL1/POMC/PHPT1/PRKAA2/PFKM/PAX6/INSR/STK11/RACK1/HNF4A/FOXA2/SMARCA4/GATA4/HNF1A/IGF1R/LRP1/NME1/PRKACA/RAF1/SRF/SSTR5/CASR/CRY2/FFAR1/FFAR2/GHRHR/INPP5K/LRP5/NCOA5/PAX2/PTPRN/PTPRN2/RAB11FIP2/TFAP2B
GO:0009314	response to radiation	57/1264	456/18723	4.8962e-06	6.84049e-05	4.16793e-05	57	OPRK1/AQP1/MME/ITGB6/TNFRSF11A/COL3A1/MTA1/CLOCK/GNAQ/NEDD4/XRCC5/TANK/RGS9/STK11/BRCA1/CREB1/DRD1/CDK5/MGMT/NTRK1/APP/CASP7/CREBBP/ERCC3/HRAS/ID2/MAP2K7/MDM2/MECP2/MYC/PTPRC/RCVRN/TOPBP1/TRPC3/UNC119/XRCC4/XRCC6/CCR4/CRY2/DDB1/DRD3/ECT2/GRK1/LRP5/MC1R/MSH6/NF1/NR2E3/OPRM1/POLB/POLD1/RGR/RHO/ROM1/SMPD1/USP2/XPC
GO:0030100	regulation of endocytosis	33/1264	211/18723	5.23195e-06	7.22234e-05	4.4006e-05	33	PIK3CB/CALM1/F2RL1/EPHA3/BIN1/CAV1/PRKD1/PLCG2/ITGA2/INSR/SH3GL1/DLG4/SDCBP/RAB31/ARF1/ABL1/APPL1/ARRB1/CCL21/LRP1/NTF3/ROCK1/SH3GL2/SRC/SYT4/UNC119/CCL19/CD151/DRD3/LILRB1/LRSAM1/RUFY2/SMPD1
GO:0050807	regulation of synapse organization	33/1264	211/18723	5.23195e-06	7.22234e-05	4.4006e-05	33	EFNA1/ADGRL2/TUBA1A/MEF2C/NEDD4/CAPRIN1/PTPRO/CDK5/NTRK1/CFL1/ABL1/APP/DCTN1/DISC1/FYN/GRID2/HOMER1/SRGN/TUBB/UBE3A/ACTR2/ADGRB1/DNM3/EPHA4/LILRB2/LRP8/NGEF/NLGN2/NRXN1/PCDH8/SEMA4D/SIX1/UBE2V2
GO:0032886	regulation of microtubule-based process	36/1264	240/18723	5.30424e-06	7.30469e-05	4.45077e-05	36	EPHA3/CLTC/BICD2/PRKAA2/MID1IP1/CHMP2A/GNAI1/STK11/CKAP5/BRCA1/GSK3B/RAE1/HDAC6/ABL1/AKAP9/CDK5RAP2/CIB1/DCTN1/GIT1/HAP1/KAT2A/MACF1/MAP1B/MECP2/MPDZ/NUMA1/PAK1/PKD1/PLK1/ROCK1/TRIM37/CHMP4C/FBXW5/TACR2/TPPP/TRAF3IP1
GO:0042752	regulation of circadian rhythm	23/1264	121/18723	5.38623e-06	7.39999e-05	4.50884e-05	23	MTA1/CLOCK/PRKAA2/GNAQ/MAGED1/HNF4A/CREB1/BTRC/GSK3B/EZH2/ID2/PRKCG/PROX1/UBE3A/CRY2/DDB1/DRD3/GHRHR/HCRTR2/KCNA2/NONO/OPRL1/USP2
GO:0060041	retina development in camera-type eye	26/1264	147/18723	5.41775e-06	7.42566e-05	4.52448e-05	26	PDGFRA/BMPR2/CLIC4/ACVRL1/PAX6/GNB1/SMARCD3/SMARCA4/PROX1/SIX3/SOX8/XRN2/CASP2/LAMA1/LRP5/MEGF11/MERTK/NR2E3/PAX2/RHO/ROM1/SOX9/TFAP2B/THRB/TOPORS/TUB
GO:0034504	protein localization to nucleus	41/1264	290/18723	5.52288e-06	7.55186e-05	4.60137e-05	41	JUP/HHEX/PRKD1/IPO8/KPNA2/TMEM98/JAK2/MAGED1/STK11/NF2/CDK5/GSK3B/APPL1/E2F3/FLNA/FYN/KPNB1/MDM2/MSX1/NOTCH1/NR5A1/PIN1/PLK1/SKP1/SMAD3/SRC/SUMO1/CRY2/DKC1/DMAP1/DTX3L/ECT2/GBP2/IPO5/NUP50/PPP1R10/SIX1/SIX2/SOX9/TOPORS/TXNIP
GO:0003002	regionalization	45/1264	331/18723	5.62676e-06	7.67575e-05	4.67686e-05	45	PITX2/BMPR2/HHEX/CRKL/PBX1/ACVRL1/MEF2C/PCSK6/WNT1/SMAD6/HOXA11/ROBO1/PAX6/DVL2/OTX1/FOXA2/SMARCD3/GATA4/KAT2A/MDFI/MEOX1/MLLT3/MSX1/NOTCH1/PRKACA/RING1/SIX3/SMAD3/SRF/FGFR2/FZD5/GLI1/HHIP/HOXB2/HOXB6/LRP5/MTF2/PAX2/PCDH8/PLXNA2/ROR2/SIX1/SIX2/WNT7B/WT1
GO:0035176	social behavior	14/1264	52/18723	5.9246e-06	8.00651e-05	4.87839e-05	14	PCM1/SHANK2/DLG4/KCNQ1/MAPK8IP2/MECP2/SHANK1/AVPR1A/CX3CR1/DRD3/GRP/NRXN1/NRXN2/SEPTIN5
GO:0051783	regulation of nuclear division	25/1264	139/18723	6.00656e-06	8.07952e-05	4.92288e-05	25	CD28/PLCB1/INSR/WNT4/BTC/BUB1B/CDC25C/CDK5RAP2/MAD1L1/MAD2L1/MSX1/NDC80/NEK2/PIN1/PLK1/CAV2/CCNB1/DRD3/EDN3/FBXW5/KIF20B/LRP5/PRMT5/SMPD3/ZW10
GO:0000302	response to reactive oxygen species	34/1264	222/18723	6.06022e-06	8.13279e-05	4.95534e-05	34	AQP1/FBLN5/PDGFRA/TRPC6/PTK2B/BTK/PXN/CAPN2/SLC8A1/RACK1/HDAC6/ABL1/CHUK/EZH2/FYN/GNAO1/MDM2/RBX1/SIRPA/SRC/UBE3A/ECT2/GPR37/IL18RAP/PAX2/PDCD10/PPP5C/PRDX1/PTPRN/SMPD3/STAT1/STAT6/TXNIP/UCP3
GO:0048568	embryonic organ development	54/1264	427/18723	6.14718e-06	8.2248e-05	5.0114e-05	54	EFNA1/PITX2/PDGFRA/KITLG/GATA1/PBX1/MEF2C/WNT1/HOXA11/CEBPB/PAX6/EPHA2/DVL2/OTX1/DLG1/WHRN/ARNT/COL13A1/KCNQ1/COL2A1/ERCC3/FLT3LG/GATA4/ID2/MAP2K1/MDFI/MSX1/NCOA1/NOTCH1/PKD1/PROX1/SIX3/SMAD3/SRF/BIRC6/FGFR2/FZD5/FZD6/GLI1/HOXB2/HOXB6/IL3/MYO7A/PAX2/PRDM1/ROR2/SALL1/SIX1/SIX2/SOX9/STK3/TEAD4/WNT7B/ZFPM2
GO:0010632	regulation of epithelial cell migration	41/1264	292/18723	6.55585e-06	8.67713e-05	5.287e-05	41	PIK3CB/EFNA1/JUP/BMPR2/PRKCE/RIN2/PTPRR/ACVRL1/PIK3CG/PRKD1/PTK2B/PLCG2/MEF2C/HMGB1/ITGA2/EPHA2/CSNK2B/HDAC6/ABL1/BCAR1/CIB1/ITGA3/MACF1/MECP2/NOTCH1/PDPK1/PFN1/PFN2/PRKD2/PROX1/PTK2/SRC/ADGRB1/FOXP1/ITGB1BP1/KRIT1/NF1/PDCD10/RTN4/SOX9/STAT5A
GO:0046683	response to organophosphorus	24/1264	131/18723	6.59792e-06	8.71287e-05	5.30878e-05	24	AQP1/EZR/PIK3CG/PTK2B/P2RY12/BIRC2/SLC8A1/KCNQ1/AKAP9/APP/NME1/RAP1A/TRPC3/ABCC9/DMTN/GPD1/INPP5K/PTAFR/PTPRN/RFC3/SLC6A3/SLC8A3/STAT1/WT1
GO:0002274	myeloid leukocyte activation	34/1264	223/18723	6.6961e-06	8.77959e-05	5.34944e-05	34	AIF1/F2RL1/SPI1/PRKCE/ITGB6/PIK3CG/PLCG2/BTK/TNIP2/HMGB1/PLA2G4A/JAK2/TLR1/TLR6/DNASE1/APP/CD2/MYD88/PDPK1/PLSCR1/PTPRC/SNX4/STXBP1/TRAF6/CX3CR1/CD226/CD93/FOXP1/IL18RAP/IL31RA/LAT/LBP/LTBR/PTAFR
GO:0051592	response to calcium ion	26/1264	149/18723	6.9877e-06	9.12345e-05	5.55895e-05	26	CALM1/ITPR3/CLIC4/SYT1/CAV1/PTK2B/PLCG2/MEF2C/PRKAA2/NEDD4/CPNE6/ANXA11/ANXA7/CPNE2/HOMER1/SYT4/TRPC3/APOBEC1/CASR/ECT2/DMTN/KCNMB1/SEC31A/SMPD1/SYT7/TXNIP
GO:2000107	negative regulation of leukocyte apoptotic process	13/1264	46/18723	7.08883e-06	9.23464e-05	5.6267e-05	13	EFNA1/IRF7/KITLG/CD27/CCL21/FADD/JAK3/PRKCQ/CCL19/FOXP1/IL7R/LILRB1/MERTK
GO:0097581	lamellipodium organization	19/1264	90/18723	7.18699e-06	9.29968e-05	5.66633e-05	19	ARPC5/VAV3/WNT1/P2RY12/EPHA2/PTPRO/VCL/HDAC4/NCK1/S1PR1/SNX1/SNX2/SRC/ACTR2/DMTN/PARVB/TWF2/WASF2/WASF3
GO:0060348	bone development	32/1264	205/18723	7.53068e-06	9.71057e-05	5.91668e-05	32	PITX2/BMPR2/MEIS1/FLI1/ITGB6/MEF2C/MAPK11/WNT1/HOXA11/PLXNB1/SMAD1/COL13A1/MAP2K6/COL2A1/KAT2A/MSX1/PIP4K2A/PTPN6/PTPRC/SMAD5/SRC/SRF/FGFR2/FOXP1/LILRB1/LRP5/MMP13/RPL13/SEMA4D/SMPD3/SOX9/WASF2
GO:0016482	cytosolic transport	28/1264	168/18723	7.82615e-06	0.000100147	6.10199e-05	28	EZR/CLTC/RAB6B/DCTN1/FLNA/MAP2K1/PIP4K2A/RDX/SNX1/SNX2/SRC/STX8/SYT4/TRIM27/ACTR2/AP1G1/AP4M1/GBF1/KIF1C/KLHL20/PIK3C3/PLEKHJ1/RAB9A/SNX5/SORL1/SORT1/SYT7/UBE2O
GO:0001909	leukocyte mediated cytotoxicity	23/1264	124/18723	8.24762e-06	0.000103931	6.33254e-05	23	F2RL1/STX7/SPI1/VAV1/DNASE1/CTSG/FADD/GZMB/MYD88/PTPN6/PTPRC/TUBB/AP1G1/CADM1/CX3CR1/CD1D/CD226/IL18RAP/IL7R/LILRB1/NCR3/PRDX1/PVR
GO:1901987	regulation of cell cycle phase transition	50/1264	390/18723	9.22633e-06	0.000114517	6.97758e-05	50	AIF1/APBB2/PBX1/PLCG2/TFDP1/CLOCK/PLCB1/DLG1/BRCA1/ZNF655/RBL1/SMARCD3/RPA2/APP/APPL1/BID/BUB1B/CDC25C/CDK5RAP2/ERCC3/EZH2/ID2/MAD1L1/MAD2L1/MDM2/MECP2/NDC80/PKD1/PLK1/PROX1/PTPN6/RBL2/RDX/SIX3/TOPBP1/CASP2/CCNB1/CDC5L/CENPE/CHMP4C/DBF4/DDB1/GLI1/GPNMB/MDC1/PPP1R10/PPP1R9B/TRIM39/XPC/ZW10
GO:0006941	striated muscle contraction	29/1264	179/18723	9.56793e-06	0.000118281	7.20688e-05	29	CALM1/JUP/CXCR4/ATP1B1/BIN1/CAV1/PIK3CG/ANK2/DLG1/SLC8A1/TNNI1/MAP2K6/DMD/KCNQ1/AKAP9/CHUK/FLNA/GATA4/HDAC4/HOMER1/PRKACA/SMAD5/TNNT1/ADRA1B/CACNA1D/CHRND/MYL2/NOS1AP/SLC8A3
GO:0051703	intraspecies interaction between organisms	14/1264	54/18723	9.57043e-06	0.000118281	7.20688e-05	14	PCM1/SHANK2/DLG4/KCNQ1/MAPK8IP2/MECP2/SHANK1/AVPR1A/CX3CR1/DRD3/GRP/NRXN1/NRXN2/SEPTIN5
GO:0051588	regulation of neurotransmitter transport	20/1264	100/18723	9.8579e-06	0.000120582	7.34709e-05	20	CALM1/STX1A/SYT1/MEF2C/GIPC1/PRKCB/DRD1/CDK5/GSK3B/CAMK2A/GIT1/PRKCG/RAP1A/STXBP1/SYT4/DRD3/HTR1B/SEPTIN5/SNCG/TACR2
GO:0050803	regulation of synapse structure or activity	33/1264	218/18723	1.06136e-05	0.000128429	7.82521e-05	33	EFNA1/ADGRL2/TUBA1A/MEF2C/NEDD4/CAPRIN1/PTPRO/CDK5/NTRK1/CFL1/ABL1/APP/DCTN1/DISC1/FYN/GRID2/HOMER1/SRGN/TUBB/UBE3A/ACTR2/ADGRB1/DNM3/EPHA4/LILRB2/LRP8/NGEF/NLGN2/NRXN1/PCDH8/SEMA4D/SIX1/UBE2V2
GO:0040001	establishment of mitotic spindle localization	11/1264	35/18723	1.17208e-05	0.000139492	8.49931e-05	11	PAX6/NDEL1/CDK5RAP2/DCTN1/HTT/KPNB1/MAD2L1/NDC80/NUMA1/PLK1/ZW10
GO:0001649	osteoblast differentiation	34/1264	229/18723	1.19858e-05	0.000142061	8.65582e-05	34	BMPR2/DDR2/CLTC/PRKD1/MEF2C/MAPK11/SMAD6/CEBPB/EPHA2/SMAD1/WNT4/MAP2K6/IARS1/HDAC4/NOTCH1/PDLIM7/PRKACA/PTK2/SMAD3/SMAD5/SOX8/CLIC1/FBL/FGFR2/FZD1/GLI1/GPNMB/LRP5/NF1/PTH1R/RRBP1/SEMA4D/SOX9/WNT7B
GO:0002263	cell activation involved in immune response	39/1264	279/18723	1.21338e-05	0.000143228	8.72692e-05	39	CD28/PRKCZ/F2RL1/IL27RA/SPI1/PRKCE/PIK3CG/PTK2B/PLCG2/BTK/HMGB1/TMEM98/CD81/IRF8/DNASE1/ABL1/APP/EXOSC6/JAK3/LRP1/MYD88/PDPK1/PTPRC/SNX4/STXBP1/AP1G1/CCL19/CX3CR1/CD80/FOXP1/GBF1/IL18R1/LAT/LBP/LILRB1/MSH6/NFKBIZ/PTAFR/STAT6
GO:0035303	regulation of dephosphorylation	23/1264	128/18723	1.41943e-05	0.000164528	0.000100248	23	CALM1/PPP2R5A/MEF2C/ITGA2/JAK2/CSNK2B/GSK3B/GNAI2/HTT/PIN1/PTPRC/ROCK1/SMAD3/SRC/CRY2/INPP5K/LILRB2/PPP1R16A/PPP1R2/PPP1R7/PPP1R9B/SEMA4D/SMPD1
GO:0051147	regulation of muscle cell differentiation	26/1264	155/18723	1.45068e-05	0.000167368	0.000101978	26	BMPR2/SOX6/FZD7/MEF2C/MAPK11/EFEMP2/CDK9/SMAD1/SMARCD3/MAPK12/EFNB2/EZH2/HDAC4/ID2/KAT2A/MDM2/MECP2/MSX1/NOTCH1/PAK1/PIN1/PROX1/SRF/FGFR2/MED28/MYOD1
GO:0051653	spindle localization	14/1264	56/18723	1.50736e-05	0.000171625	0.000104572	14	PAX6/LLGL1/NDEL1/CFL1/CDK5RAP2/DCTN1/HTT/KPNB1/MAD2L1/NDC80/NUMA1/PLK1/ACTR2/ZW10
GO:0061448	connective tissue development	36/1264	252/18723	1.60405e-05	0.000180854	0.000110195	36	BMPR2/MAF/SOX6/SPI1/UBB/CTSK/ACVRL1/MEF2C/SOX5/HOXA11/BMP1/SMAD1/COL2A1/KAT2A/MSX1/NOTCH1/PKD1/RUNX1/SMAD3/SMAD5/SOX8/SRF/CASR/DYRK1B/LRP5/MMP13/PTH1R/ROR2/SIX2/SMPD3/SORL1/SOX9/SPART/WNT5B/WNT7B/WT1
GO:0090257	regulation of muscle system process	36/1264	252/18723	1.60405e-05	0.000180854	0.000110195	36	CALM1/AIF1/JUP/ATP1B1/BIN1/CAV1/PRKG1/PIK3CG/ADRA2C/ITGA2/ANK2/CDK9/DLG1/SLC8A1/TNNI1/DMD/KCNQ1/AKAP9/GATA4/HDAC4/NOTCH1/PAK1/PIN1/PRKACA/ROCK1/SMAD3/SRF/TNNT1/TRPC3/ADRA1B/ADRA2B/MYL2/PTAFR/SLC8A3/TACR2/TRIM63
GO:0032606	type I interferon production	19/1264	95/18723	1.6325e-05	0.000182992	0.000111497	19	TRAF3/TLR8/IRF7/PLCG2/HMGB1/HSP90AA1/UFD1/IRF8/PPM1B/CHUK/IRAK1/ITCH/MYD88/POLR3F/SIRPA/G3BP1/LILRB1/STAT1/TRAF3IP1
GO:0090287	regulation of cellular response to growth factor stimulus	41/1264	304/18723	1.75262e-05	0.000194572	0.000118553	41	PIK3CB/BMPR2/HHEX/ACVRL1/CAV1/PCSK6/WNT1/SMAD6/SEMA6A/ROBO1/SMURF2/NEDD4/STK11/WNT4/ARNT/GIPC1/SDCBP/PRKCB/HGS/ING2/ONECUT1/ABL1/CREBBP/GATA4/ITGA3/MSX1/NOTCH1/NUMA1/PDPK1/PIN1/PRKD2/SMAD3/UBE2D3/CAV2/GPC1/HHIP/LTBP4/SORL1/SPART/TFAP2B/UBE2O
GO:1903034	regulation of response to wounding	27/1264	167/18723	1.99212e-05	0.000216587	0.000131967	27	PDGFRA/F2RL1/CD9/CXCR4/PRKCE/CAV1/PRKG1/HMGB1/SERPING1/TNFRSF12A/WNT4/RTN4R/FOXA2/NDEL1/FLNA/GIT1/HRAS/LRP1/MAP2K1/PLG/PTK2/SMAD3/DMTN/EPHA4/F12/MYOZ1/PLAU
GO:0120034	positive regulation of plasma membrane bounded cell projection assembly	20/1264	105/18723	2.10073e-05	0.000226691	0.000138124	20	F2RL1/WNT1/P2RY12/KCTD17/CDC42EP1/NDEL1/CCL21/EPS8/HAP1/HDAC4/HRAS/HTT/PFN1/SRF/ACTR2/CCL19/DNM3/RHOQ/TWF2/WASF2
GO:0051302	regulation of cell division	28/1264	177/18723	2.13075e-05	0.000227913	0.000138868	28	CALM1/PRKCE/SFN/PAX6/BTC/RACK1/GIPC1/RBL1/POLDIP2/CIB1/GIT1/MLLT3/MYC/PIN1/PLK1/RBL2/SSTR5/BIRC6/CHMP4C/CXCR5/DRD3/ECT2/FGFR2/ITGB1BP1/KIF20B/KIF23/PIK3C3/TXNIP
GO:0060537	muscle tissue development	50/1264	403/18723	2.2521e-05	0.000239452	0.000145899	50	PDGFRA/SOX6/MEIS1/FZD7/CAV1/MEF2C/SAV1/MAPK11/EFEMP2/SMAD1/DLG1/CCNT2/SLC8A1/CREB1/CDK5/TNNI1/DMD/EFNB2/GATA4/HDAC4/HOMER1/ID2/KAT2A/MSX1/NOTCH1/PAK1/PIN1/PRMT1/PROX1/RUNX1/S1PR1/SMAD3/SMAD5/SOX8/SRF/CAV2/CCNB1/CHRND/FGFR2/GLI1/GPC1/MYL2/MYOD1/MYOZ1/NF1/SIX1/SOX9/TP73/WT1/ZFPM2
GO:0035592	establishment of protein localization to extracellular region	46/1264	360/18723	2.2613e-05	0.000239988	0.000146225	46	EZR/DNAJC1/F2RL1/STX1A/TCF7L2/PRKCE/DYNLL1/PHPT1/CLOCK/INHBB/PFKM/JAK2/PDIA4/ERP29/HNF4A/LLGL1/FOXA2/TRH/ARF1/HDAC1/HNF1A/LRP1/RAB8A/RAF1/SNAP25/SSTR5/CASR/DRD3/DMTN/FFAR1/KRT20/LRP5/MAFA/NAGPA/NLGN2/OPRM1/PIK3C3/PTPRN/PTPRN2/RAB11FIP2/RAPGEF4/RIMS2/SNCG/SYT7/TACR2/TFAP2B
GO:0003007	heart morphogenesis	35/1264	246/18723	2.28443e-05	0.000241116	0.000146913	35	EFNA1/PITX2/BMPR2/CRKL/ACVRL1/MEF2C/NPY1R/SAV1/EPHB4/SMAD6/ROBO1/PLXND1/INSR/DVL2/SMARCD3/TNNI1/COL2A1/CPE/FLNA/GATA4/MDM2/MSX1/NOTCH1/PROX1/PTK2/S1PR1/SMAD3/SOS1/SRF/FGFR2/MYL2/RTN4/SIX1/SOX9/ZFPM2
GO:0045475	locomotor rhythm	7/1264	15/18723	2.49874e-05	0.000261351	0.000159242	7	NCOA2/MTA1/ID2/NCOR1/MC3R/OPRL1/USP2
GO:0031099	regeneration	30/1264	198/18723	2.58218e-05	0.000269591	0.000164263	30	CD9/CSNK2A2/PTPRU/FZD7/MAPK8IP3/WNT1/CEBPB/JAK2/CD81/RTN4R/CSNK2B/NDEL1/EZH2/FLNA/FZD9/GATA4/LRP1/MAP1B/MAP2K1/NOTCH1/RAP1A/RUNX1/APOA2/CCNB1/EPHA4/GLI1/JAM3/MYOD1/MYOZ1/PRMT5
GO:0043473	pigmentation	19/1264	98/18723	2.58779e-05	0.00026969	0.000164323	19	KITLG/MEF2C/POMC/MYO5A/BLOC1S2/RACK1/SOX10/DCTN2/AP1M1/AP3B1/AP1G1/BCL2L11/EDAR/EDN3/MC1R/MITF/MYO7A/NF1/VANGL1
GO:0007416	synapse assembly	28/1264	179/18723	2.63053e-05	0.000273651	0.000166736	28	ADGRL2/CRKL/MEF2C/SHANK2/SPOCK2/PLXNB1/PLXND1/SDCBP/DRD1/CDK5/NTRK1/APP/EFNB2/GRID2/MAP1B/MECP2/ADGRB1/DNM3/FZD1/FZD5/GABRG2/NLGN2/NRXN1/NRXN2/SEMA4D/SIX1/SPTBN2/UBE2V2
GO:0016311	dephosphorylation	51/1264	417/18723	2.75803e-05	0.000285653	0.000174049	51	CALM1/NT5E/PTPRU/PTPRR/DUSP4/PPP2R5A/MEF2C/PTPRB/PHPT1/ITGA2/JAK2/STK11/DLG1/PTPRE/PTPRO/CSNK2B/BTRC/ACP6/PPM1B/GSK3B/PPP2CA/CDC25C/DUSP23/GNAI2/HTT/LCK/NCK1/PIN1/PTPN6/PTPRC/ROCK1/SMAD3/SRC/ACP1/CDKN3/CRY2/INPP5K/LILRB2/POLB/PPP1R16A/PPP1R2/PPP1R7/PPP1R9B/PPP5C/PTPN7/PTPRA/PTPRH/PTPRJ/PTPRN2/SEMA4D/SMPD1
GO:0001910	regulation of leukocyte mediated cytotoxicity	17/1264	82/18723	2.76072e-05	0.000285653	0.000174049	17	F2RL1/STX7/SPI1/VAV1/DNASE1/FADD/PTPRC/AP1G1/CADM1/CX3CR1/CD1D/CD226/IL18RAP/IL7R/LILRB1/NCR3/PVR
GO:0043281	regulation of cysteine-type endopeptidase activity involved in apoptotic process	31/1264	209/18723	2.91644e-05	0.00030069	0.000183211	31	AQP1/SFN/HMGB1/PAK2/ROBO1/JAK2/TNFSF14/BEX3/BIRC2/RACK1/MGMT/CD27/NLRC4/ARRB1/BID/CSNK2A1/LCK/MDM2/MYC/RAF1/RPS6KA3/SMAD3/SRC/ARL6IP1/BCL2L11/CASP2/COL4A3/DAPK1/PAX2/PDCD2/PDCD5
GO:2000027	regulation of animal organ morphogenesis	22/1264	125/18723	3.02286e-05	0.000310004	0.000188886	22	FZD7/HOXA11/ROBO1/SMURF2/MAGED1/DVL2/WNT4/CELSR1/CELSR3/ABL1/DVL3/MLLT3/MSX1/SOX8/FZD6/PAX2/ROR2/SIX1/SIX2/SOX9/VANGL1/WT1
GO:0021700	developmental maturation	38/1264	280/18723	3.0525e-05	0.000311388	0.00018973	38	ACVRL1/PTK2B/BTK/WNT1/PLXNB1/DLG4/SOX10/AP1M1/APP/CCL21/DISC1/MAP1B/MECP2/PFN1/PRKACA/S1PR1/SHANK1/SIX3/SOX8/SPTBN4/STXBP1/SYT4/AP1G1/CCL19/CCNB1/CX3CR1/CDK5R2/EPHA8/FZD5/GHRHR/LYL1/NRXN1/PAX2/PTH1R/PTPRN/RERE/RND1/SEMA4D
GO:0002685	regulation of leukocyte migration	31/1264	210/18723	3.20486e-05	0.000322381	0.000196428	31	AIF1/F2RL1/CD9/IL27RA/SPI1/KITLG/C5/CRKL/PTK2B/HMGB1/PLCB1/ITGA2/P2RY12/CD81/APP/CCL21/CCR1/CREB3/FADD/MYD88/PTK2/CCL19/CX3CR1/CSF1R/CXCR3/EDN3/JAM2/JAM3/LBP/PTAFR/SMPD3
GO:0051494	negative regulation of cytoskeleton organization	26/1264	163/18723	3.57794e-05	0.000355581	0.000216657	26	TJP1/PAK2/RHPN2/MID1IP1/BRCA1/SPTAN1/HDAC6/CDK5RAP2/CIB1/EPS8/KAT2A/MAP1B/PFN1/PFN2/RDX/S1PR1/SHANK1/SPTBN4/TRIM37/CAPZA1/DMTN/INPP5K/SPTA1/SPTBN2/TWF2/WASF2
GO:0016925	protein sumoylation	13/1264	53/18723	3.76347e-05	0.000371807	0.000226543	13	STX1A/TOLLIP/ARNT/PIAS4/SUMO2/HDAC4/MDM2/SUMO1/TRIM27/GNL3/TOPORS/UBA2/ZBED1
GO:0031279	regulation of cyclase activity	13/1264	53/18723	3.76347e-05	0.000371807	0.000226543	13	CALM1/CAP1/AKAP9/GNAI2/RAF1/RCVRN/CACNA1D/DRD3/DRD5/GALR1/GRM3/GRM7/NF1
GO:0042698	ovulation cycle	15/1264	68/18723	3.76692e-05	0.000371807	0.000226543	15	OPRK1/GABRB1/PDGFRA/TYRO3/MAP2K6/ARRB1/NCOA1/NR5A1/SRC/CASP2/FSHR/LHCGR/OPRL1/OPRM1/PTPRN
GO:0000910	cytokinesis	27/1264	173/18723	3.79068e-05	0.000372879	0.000227197	27	CALM1/SEPTIN3/PRKCE/CHMP2A/GIPC1/ANXA11/POLDIP2/ARF1/GIT1/PIN1/PLK1/RASA1/ROCK1/SSTR5/UNC119/ACTR2/BIRC6/CHMP4C/CXCR5/DRD3/ECT2/KIF20B/KIF23/PIK3C3/SEPTIN2/SEPTIN5/SON
GO:0071692	protein localization to extracellular region	46/1264	368/18723	3.92792e-05	0.000383768	0.000233831	46	EZR/DNAJC1/F2RL1/STX1A/TCF7L2/PRKCE/DYNLL1/PHPT1/CLOCK/INHBB/PFKM/JAK2/PDIA4/ERP29/HNF4A/LLGL1/FOXA2/TRH/ARF1/HDAC1/HNF1A/LRP1/RAB8A/RAF1/SNAP25/SSTR5/CASR/DRD3/DMTN/FFAR1/KRT20/LRP5/MAFA/NAGPA/NLGN2/OPRM1/PIK3C3/PTPRN/PTPRN2/RAB11FIP2/RAPGEF4/RIMS2/SNCG/SYT7/TACR2/TFAP2B
GO:0006979	response to oxidative stress	53/1264	446/18723	4.25009e-05	0.000412306	0.00025122	53	AQP1/AIF1/FBLN5/PDGFRA/PDK1/TRPC6/PRKD1/PTK2B/BTK/WNT1/PRKAA2/PXN/JAK2/CAPN2/TLR6/ARNT/SLC8A1/RACK1/MGMT/HDAC6/ABL1/APP/CHRNA4/CHUK/ERCC3/EZH2/FYN/GATA4/GNAO1/HDAC1/MDM2/RBPMS/RBX1/SIRPA/SRC/UBE3A/UBQLN1/DAPK1/ECT2/GPR37/IL18RAP/NDUFA6/NONO/PAX2/PDCD10/PPP5C/PRDX1/PTPRN/SMPD3/STAT1/STAT6/TXNIP/UCP3
GO:0043954	cellular component maintenance	14/1264	61/18723	4.25565e-05	0.000412306	0.00025122	14	F2RL1/TJP1/INSR/DLG1/WHRN/DCTN1/DLG3/FYN/HOMER1/IGF1R/ITGA3/PRTN3/CSF1R/NLGN2
GO:0006367	transcription initiation from RNA polymerase II promoter	16/1264	77/18723	4.57959e-05	0.000440738	0.000268543	16	HMGB1/CDK9/CREB1/PSMC6/POLR2G/TBP/ATF7IP/E2F2/E2F3/ERCC3/GTF2E2/GTF2F1/HNF1A/MED17/SRF/POLR2D
GO:0055117	regulation of cardiac muscle contraction	16/1264	77/18723	4.57959e-05	0.000440738	0.000268543	16	CALM1/JUP/ATP1B1/BIN1/CAV1/PIK3CG/ANK2/DLG1/SLC8A1/DMD/KCNQ1/AKAP9/GATA4/HDAC4/PRKACA/ADRA1B
GO:0048771	tissue remodeling	27/1264	175/18723	4.65723e-05	0.000446723	0.00027219	27	BMPR2/DDR2/CTSK/TNFRSF11A/ACVRL1/CAV1/PTK2B/MEF2C/EPHA2/NCDN/CSK/FLNA/MDM2/PLG/ROCK1/RUNX1/S1PR1/SRC/TRAF6/CSF1R/GPNMB/HTR1B/LRP5/MITF/NF1/PTH1R/SYT7
GO:0019233	sensory perception of pain	19/1264	103/18723	5.31799e-05	0.000498737	0.000303882	19	OPRK1/MME/CXCR4/ADRA2C/ITGA2/GRIN2D/CDK5/NTRK1/CHRNA4/FYN/MECP2/OPRD1/KCNA2/MC1R/NIPSNAP1/NLGN2/OPRL1/OPRM1/PTAFR
GO:0008217	regulation of blood pressure	28/1264	186/18723	5.32883e-05	0.000498737	0.000303882	28	MME/COL1A2/BMPR2/F2RL1/ACVRL1/POMC/LNPEP/ADRA1D/PTPRO/CTSG/KCNQ1/ID2/MECP2/SMAD3/ADRA1B/ADRA2B/AVPR1A/AVPR2/DRD3/DRD5/EDN3/KLK3/LRP5/MC3R/NPR1/OPRL1/PTAFR/SNX5
GO:0031345	negative regulation of cell projection organization	28/1264	186/18723	5.32883e-05	0.000498737	0.000303882	28	EFNA1/TRPC6/TRAK2/LPAR1/SEMA6A/RTN4R/PTPRO/PLXNA3/CDK5/CCL21/CIB1/EFNB2/FLNA/FYN/ITGA3/LRP1/MDM2/PFN2/UBE3A/DNM3/EPHA4/ITM2C/NEU4/NGEF/RTN4/SEMA4D/SPART/TRPC5
GO:0050905	neuromuscular process	24/1264	148/18723	5.37014e-05	0.000500982	0.00030525	24	GRIN2D/DLG4/DRD1/TNNI1/DMD/KCNQ1/CNTNAP1/ABL1/APP/CHUK/DCTN1/GRID2/HOMER1/MECP2/SHANK1/TNNT1/CHRND/DRD3/MYO7A/NLGN2/NRXN1/SLC6A3/SLC8A3/SPART
GO:0000280	nuclear division	52/1264	439/18723	5.44789e-05	0.00050681	0.000308801	52	CD28/UBB/CCNE2/CCNE1/PLCB1/CHMP2A/AKAP8/INSR/WNT4/BTC/NDEL1/POLDIP2/ING2/TUBG1/DCTN2/BUB1B/CDC25C/CDK5RAP2/EPS8/FLNA/KPNB1/MAD1L1/MAD2L1/MSX1/NDC80/NEK2/NUMA1/PIN1/PLK1/ACTR2/BCL2L11/CAV2/CCNB1/CCNB2/CENPE/CHMP4C/DIS3L2/DRD3/EDN3/EML4/FBXW5/KIF11/KIF20B/KIF23/LRP5/POGZ/PPP1R9B/PRMT5/RMI1/SMC5/SMPD3/ZW10
GO:0000956	nuclear-transcribed mRNA catabolic process	20/1264	112/18723	5.52961e-05	0.000513375	0.000312801	20	XRN1/UPF3B/LSM7/CNOT2/POLR2G/EIF3E/EXOSC6/LSM1/NANOS1/RBM8A/RNPS1/SMG1/XRN2/CNOT7/DIS3L2/DXO/EXOSC10/NCBP1/PAN2/POLR2D
GO:0034599	cellular response to oxidative stress	38/1264	288/18723	5.68381e-05	0.000526846	0.000321009	38	AQP1/AIF1/FBLN5/PDGFRA/PDK1/TRPC6/PRKD1/BTK/WNT1/PRKAA2/PXN/JAK2/TLR6/ARNT/RACK1/MGMT/HDAC6/ABL1/CHUK/EZH2/FYN/GATA4/HDAC1/MDM2/SIRPA/SRC/UBQLN1/DAPK1/ECT2/GPR37/IL18RAP/NONO/PAX2/PDCD10/PPP5C/PRDX1/SMPD3/STAT6
GO:0016050	vesicle organization	39/1264	300/18723	6.34498e-05	0.000582226	0.000354752	39	STX7/STX1A/VAV3/SYT1/CAV1/STAM/BLOC1S2/CHMP2A/CREB1/DLG4/SDCBP/HGS/PIP4K2B/ARF1/AP1M1/AP3B1/PIP4K2A/RAB8A/SNAP25/SRGN/STX3/STX8/STXBP1/SYT4/AP1G1/CAV2/CHMP4C/GBF1/GOSR2/MYO7A/PIK3C3/PLEKHJ1/PTPRN/SEC31A/SNAP29/SORT1/SYT7/TBPL1/TFG
GO:0042886	amide transport	39/1264	301/18723	6.8261e-05	0.000620789	0.000378249	39	STX1A/TCF7L2/PRKCE/DYNLL1/PHPT1/CLOCK/INHBB/PFKM/JAK2/HNF4A/FOXA2/TRH/PSAP/HDAC1/HNF1A/LRP1/RAF1/SNAP25/SSTR5/CASR/EDN3/FFAR1/FFAR2/GHRHR/GRP/HTR2C/LRP5/LTBP4/MAFA/NLGN2/PTPRN/PTPRN2/RAB11FIP2/RAPGEF4/RIMS2/SMPD3/SYT7/TACR2/TFAP2B
GO:0050433	regulation of catecholamine secretion	13/1264	56/18723	6.99455e-05	0.000633121	0.000385763	13	OPRK1/STX1A/SYT1/ADRA2C/P2RY12/CHRNA4/SYT4/ADRA2B/DRD3/HTR1B/KCNA2/SNCG/SYT7
GO:0001701	in utero embryonic development	45/1264	367/18723	7.54014e-05	0.000673028	0.000410078	45	PDGFRA/FURIN/C5/PTPRR/GATA1/ACVRL1/CEBPB/CAPN2/ARNT/NDEL1/CNOT2/SOX10/EIF2S2/KAT2A/KIFBP/MAP2K1/MDFI/MSX1/NCOA1/NEK2/NOTCH1/PKD1/PRMT1/SMAD3/SOX8/SRF/TRAF6/BCL2L11/BIRC6/CCNB1/CCNB2/CMTM3/FGFR2/FZD5/INPP5K/POLB/PRDM1/PTH1R/RPL13/RTN4/STK3/WDTC1/WNT7B/XAB2/ZFPM2
GO:0030032	lamellipodium assembly	15/1264	72/18723	7.60565e-05	0.000676786	0.000412368	15	VAV3/WNT1/P2RY12/EPHA2/PTPRO/VCL/HDAC4/NCK1/S1PR1/ACTR2/DMTN/PARVB/TWF2/WASF2/WASF3
GO:0110148	NA	26/1264	171/18723	8.19919e-05	0.000725139	0.00044183	26	COL1A2/BMPR2/DDR2/GATA1/ITGB6/PTK2B/MEF2C/CEBPB/WNT4/SLC8A1/CCR1/FZD9/NOTCH1/ROCK1/S1PR1/SMAD3/SRGN/ASGR2/FGFR2/GPNMB/ITGB1BP1/MMP13/PTH1R/ROR2/SMPD3/SOX9
GO:0034695	response to prostaglandin E	8/1264	23/18723	8.27992e-05	0.000727828	0.000443468	8	PRKCE/PTGER2/PRKAA2/AKAP8/GNB1/CCL21/CCL19/PPP1R9B
GO:0030323	respiratory tube development	27/1264	181/18723	8.43008e-05	0.000739903	0.000450825	27	MME/PDGFRA/BMPR2/ITGB6/SAV1/HMGB1/CREB1/CELSR1/AP3B1/EIF4EBP1/ITGA3/MAP2K1/NOTCH1/PKD1/PROX1/PTGES3/SRF/TRAF4/FGFR2/GLI1/HHIP/LAMA1/SMPD3/SOX9/THRB/WNT7B/ZFPM2
GO:0035304	regulation of protein dephosphorylation	17/1264	90/18723	9.53744e-05	0.000830791	0.000506204	17	CALM1/PPP2R5A/JAK2/CSNK2B/GSK3B/GNAI2/HTT/PIN1/PTPRC/ROCK1/CRY2/LILRB2/PPP1R16A/PPP1R2/PPP1R7/PPP1R9B/SMPD1
GO:0042088	T-helper 1 type immune response	11/1264	43/18723	9.8001e-05	0.000851108	0.000518583	11	IL27RA/HMGB1/PLA2G4A/TMEM98/HRAS/JAK3/TRAF6/CCL19/CD80/IL18R1/STAT6
GO:1990840	response to lectin	7/1264	18/18723	0.000103215	0.000889711	0.000542104	7	PLCG2/PAK2/CREBBP/FYN/PAK1/SRC/TRAF6
GO:1990858	cellular response to lectin	7/1264	18/18723	0.000103215	0.000889711	0.000542104	7	PLCG2/PAK2/CREBBP/FYN/PAK1/SRC/TRAF6
GO:0048738	cardiac muscle tissue development	32/1264	236/18723	0.000127494	0.00107184	0.000653075	32	PDGFRA/SOX6/MEIS1/FZD7/MEF2C/SAV1/MAPK11/SMAD1/SLC8A1/CREB1/TNNI1/EFNB2/GATA4/ID2/KAT2A/MSX1/NOTCH1/PAK1/PIN1/PRMT1/PROX1/RUNX1/S1PR1/SMAD5/SRF/CCNB1/FGFR2/GLI1/MYL2/TP73/WT1/ZFPM2
GO:0060326	cell chemotaxis	39/1264	310/18723	0.000128974	0.00108271	0.000659696	39	ACKR2/AIF1/PDGFRA/F2RL1/SPI1/CXCR4/C5/VAV1/CRKL/VAV3/TNFRSF11A/LPAR1/PIK3CG/PRKD1/PTK2B/HMGB1/EPHA2/PTPRO/BCAR1/CCL21/CCL22/CCR1/CREB3/NOTCH1/PRKCQ/PRKD2/PTK2/S1PR1/CCL19/CCR4/CX3CR1/CSF1R/CXCR3/CXCR5/EDN3/FFAR2/GBF1/JAM3/LBP
GO:0045165	cell fate commitment	34/1264	258/18723	0.000139941	0.00116799	0.00071166	34	SOX6/TCF7L2/FZD7/GATA1/MEF2C/SOX5/WNT1/HOXA11/PAX6/SMAD1/WNT4/FOXA2/ONECUT1/GATA4/ID2/LMO4/NOTCH1/PROX1/SMAD5/SOX8/FGFR2/MITF/MYOD1/PAX2/PRDM1/PTCH2/ROR2/SIX1/SIX2/SOX9/STAT6/WNT5B/WNT7B/WT1
GO:0007190	activation of adenylate cyclase activity	9/1264	31/18723	0.000146765	0.00121618	0.000741021	9	CALM1/DRD1/CAP1/RAF1/AVPR2/DRD5/FSHR/GHRHR/LHCGR
GO:0051271	negative regulation of cellular component movement	44/1264	367/18723	0.00015112	0.0012469	0.000759742	44	AIF1/JUP/CD9/IL27RA/PTPRU/C5/BIN1/PTPRR/ARHGDIB/CLIC4/ACVRL1/PRKG1/COL3A1/MEF2C/HMGB1/PLCB1/ROBO1/NF2/WNT4/PTPRO/CSNK2B/VCL/ACTN1/ARHGDIA/CCL21/GNA12/GNA13/LRP1/MECP2/NOTCH1/PFN2/PIN1/RAP2A/SRF/ADGRB1/CX3CR1/EPHA4/ITGB1BP1/KRIT1/MITF/NF1/PDCD10/PTPRJ/S1PR2
GO:0007213	G protein-coupled acetylcholine receptor signaling pathway	7/1264	19/18723	0.000153926	0.00126106	0.000768366	7	PLCB1/GNA15/GNAQ/GNB1/GNAI2/CHRM4/OPRM1
GO:0036344	platelet morphogenesis	7/1264	19/18723	0.000153926	0.00126106	0.000768366	7	GATA1/MEF2C/ACTN1/CIB1/PTPN6/SRF/MPL
GO:0006109	regulation of carbohydrate metabolic process	26/1264	178/18723	0.000160413	0.0013068	0.00079624	26	PDK1/NCOA2/PRKCE/CLTC/PTK2B/POMC/HMGB1/PRKAA2/INSR/ARNT/FOXA2/GSK3B/APP/GIT1/HDAC4/KAT2A/NCOR1/SRC/ADCYAP1R1/DDB1/GPD1/INPP5K/LHCGR/PTAFR/PTH1R/SMPD3
GO:0035265	organ growth	26/1264	178/18723	0.000160413	0.0013068	0.00079624	26	DDR2/MEIS1/MEF2C/SAV1/MAPK11/SMAD1/PSAP/GATA4/NOTCH1/PAK1/PIN1/PROX1/RUNX1/S1PR1/UBE3A/BCL2L11/CCNB1/FGFR2/GLI1/MMP13/SMPD3/SOX9/STK3/TP73/WT1/ZFPM2
GO:0060249	anatomical structure homeostasis	39/1264	314/18723	0.000169078	0.00136776	0.000833379	39	APBB2/CTSK/TJP1/GATA1/ITGB6/TNFRSF11A/PTK2B/TYRO3/CUBN/PFKM/STK11/WHRN/HAAO/NCDN/VCL/CDK5/DMD/COL2A1/CSK/DCTN1/HOMER1/MBP/NANOS1/NOTCH1/S1PR1/SH3GL2/SRC/SRF/TRAF6/CSF1R/HTR1B/JAM2/JAM3/NF1/PRDX1/PTH1R/RHO/SOX9/TUB
GO:0035810	positive regulation of urine volume	6/1264	14/18723	0.000175288	0.00141601	0.00086278	6	BTC/GNAI2/INPP5K/NPR1/OPRL1/TFAP2B
GO:0061036	positive regulation of cartilage development	9/1264	32/18723	0.000192053	0.00152776	0.000930868	9	BMPR2/SOX6/ACVRL1/SOX5/HOXA11/BMP1/SMAD1/SMAD3/SOX9
GO:0035296	regulation of tube diameter	22/1264	141/18723	0.000192375	0.00152776	0.000930868	22	BMPR2/F2RL1/CAV1/PRKG1/ADRA2C/ADRA1D/SLC8A1/DRD1/HTR1D/ROCK1/ADRA1B/ADRA2B/AVPR1A/AVPR2/CASR/DRD5/EDN3/HTR1A/HTR1B/ITGB1BP1/KCNMB1/NPR1
GO:0097746	regulation of blood vessel diameter	22/1264	141/18723	0.000192375	0.00152776	0.000930868	22	BMPR2/F2RL1/CAV1/PRKG1/ADRA2C/ADRA1D/SLC8A1/DRD1/HTR1D/ROCK1/ADRA1B/ADRA2B/AVPR1A/AVPR2/CASR/DRD5/EDN3/HTR1A/HTR1B/ITGB1BP1/KCNMB1/NPR1
GO:0045428	regulation of nitric oxide biosynthetic process	13/1264	62/18723	0.000210678	0.00164333	0.00100128	13	AIF1/CAV1/DYNLL1/PTK2B/HSP90AA1/JAK2/INSR/TLR6/SIRPA/SMAD3/CX3CR1/KHSRP/NOS1AP
GO:0099072	regulation of postsynaptic membrane neurotransmitter receptor levels	13/1264	62/18723	0.000210678	0.00164333	0.00100128	13	PRKCZ/TAMALIN/DLG1/DLG4/DLG3/EPS8/HRAS/RAB8A/RAP1A/SNAP25/STX3/DNM3/DRD3
GO:0021915	neural tube development	23/1264	152/18723	0.000221572	0.00170649	0.00103977	23	VASP/WNT1/PAX6/EPHA2/DVL2/PHGDH/CELSR1/ABL1/DVL3/KAT2A/LMO4/NOTCH1/PFN1/PKD1/PRKACA/PROX1/TRAF6/DEAF1/FZD6/KIF20B/PAX2/PLXNA2/STK3
GO:0045063	T-helper 1 cell differentiation	7/1264	20/18723	0.00022306	0.00170659	0.00103983	7	HMGB1/TMEM98/JAK3/CCL19/CD80/IL18R1/STAT6
GO:0072567	chemokine (C-X-C motif) ligand 2 production	7/1264	20/18723	0.00022306	0.00170659	0.00103983	7	F2RL1/HMGB1/HDAC1/LRP1/MBP/MYD88/FOXP1
GO:2000341	regulation of chemokine (C-X-C motif) ligand 2 production	7/1264	20/18723	0.00022306	0.00170659	0.00103983	7	F2RL1/HMGB1/HDAC1/LRP1/MBP/MYD88/FOXP1
GO:0070555	response to interleukin-1	22/1264	143/18723	0.000236452	0.00180189	0.0010979	22	TNFRSF11A/CAMP/TNIP2/MAPK11/CEBPB/PLCB1/TANK/TOLLIP/APP/CCL21/CCL22/HDAC4/IRAK1/MYD88/SIRPA/SRC/TRAF6/CCL19/GBP2/SMPD1/SOX9/TRIM63
GO:0003281	ventricular septum development	14/1264	71/18723	0.000241589	0.00183621	0.00111881	14	BMPR2/SAV1/SMAD6/ROBO1/GATA4/LMO4/MDM2/NOTCH1/PROX1/FGFR2/MATR3/PRDM1/SALL1/ZFPM2
GO:0050795	regulation of behavior	14/1264	71/18723	0.000241589	0.00183621	0.00111881	14	OPRK1/MEF2C/DLG4/TRH/HDAC4/HTR1D/DRD3/GHRHR/HCRTR2/HTR1A/HTR1B/KCNA2/MC3R/OPRL1
GO:0031116	positive regulation of microtubule polymerization	9/1264	33/18723	0.000248382	0.00187339	0.00114146	9	CKAP5/AKAP9/CDK5RAP2/DCTN1/GIT1/MAP1B/MECP2/NUMA1/PAK1
GO:0061842	microtubule organizing center localization	9/1264	33/18723	0.000248382	0.00187339	0.00114146	9	EZR/ARPC5/BICD2/DLG1/NDEL1/AKAP9/MAD2L1/SPOUT1/PLXNA2
GO:0030866	cortical actin cytoskeleton organization	10/1264	40/18723	0.000248425	0.00187339	0.00114146	10	EZR/EPB41L2/DLG1/LLGL1/CDK5/EPB41/ROCK1/TLN1/ECT2/RHOQ
GO:0031343	positive regulation of cell killing	13/1264	63/18723	0.000249268	0.00187625	0.00114321	13	F2RL1/STX7/SPI1/VAV1/FADD/PTPRC/AP1G1/CADM1/CD1D/CD226/IL18RAP/NCR3/PVR
GO:0071322	cellular response to carbohydrate stimulus	24/1264	163/18723	0.000249453	0.00187625	0.00114321	24	OPRK1/PRKCE/DYNLL1/PHPT1/PRKAA2/RACK1/FOXA2/PRKCB/MAP2K6/SMARCA4/GATA4/IGF1R/LRP1/NME1/PRKACA/RAF1/SRF/CASR/GHRHR/LRP5/PAX2/PTPRN/PTPRN2/RAB11FIP2
GO:0098727	maintenance of cell number	21/1264	134/18723	0.000250359	0.00187633	0.00114326	21	SPI1/FZD7/SAV1/PCM1/CNOT2/EZH2/KAT2A/LSM1/MYC/NOTCH1/PROX1/RAF1/DIS3L2/GNL3/LRP5/MED28/MTF2/PAX2/SIX2/SMC5/SOX9
GO:0009895	negative regulation of catabolic process	39/1264	320/18723	0.000250437	0.00187633	0.00114326	39	EFNA1/CSNK2A2/FURIN/PIK3CG/GABARAPL2/TRAF2/WNT1/TRAF5/GIPC1/SDCBP/POLDIP2/SMARCC1/CSNK2A1/FLNA/FYN/GATA4/GIT1/HDAC4/MAD2L1/MYD88/NCOR1/PIN1/PRKCG/ROCK1/SMAD3/SMG1/UBQLN4/ALK/APOA2/ADGRB1/DFFA/DKC1/EPHA4/FHIT/RASIP1/SCFD1/SORL1/TRDMT1/TRIM39
GO:0072594	establishment of protein localization to organelle	48/1264	422/18723	0.00027206	0.00202261	0.00123239	48	CALM1/JUP/CSNK2A2/HK1/BNIP3L/STAM/PRKD1/IPO8/KPNA2/HSP90AA1/JAK2/NEDD4/TIMM17A/HGS/PEX5/AIP/AP3B1/APPL1/BID/E2F3/FLNA/GZMB/KPNB1/NOTCH1/SMAD3/SUMO1/UBE2D3/AP4M1/CRY2/DKC1/DMAP1/ECT2/FZD5/H1-5/IPO5/LRSAM1/MOAP1/NAGPA/NUP50/PDCD5/PEX10/PEX7/PPP1R10/SIX2/SORL1/SORT1/SREBF2/TXNIP
GO:0010763	positive regulation of fibroblast migration	6/1264	15/18723	0.000275488	0.00203762	0.00124153	6	DDR2/PRKCE/SLC8A1/PAK1/PTK2/DMTN
GO:0001707	mesoderm formation	14/1264	72/18723	0.000281546	0.00207447	0.00126398	14	BMPR2/HOXA11/ITGA2/EPHA2/SMAD1/NF2/ITGA3/PRKACA/SMAD3/SRF/FGFR2/ITGB4/PAX2/SIX2
GO:0061351	neural precursor cell proliferation	22/1264	145/18723	0.000289181	0.00212531	0.00129496	22	SOX5/WNT1/PCM1/PAX6/NF2/SMARCD3/SOX10/DISC1/FLNA/FZD9/GNAI2/ID2/NOTCH1/PROX1/SIX3/CX3CR1/FGFR2/FZD6/GLI1/HHIP/NF1/RERE
GO:0080164	regulation of nitric oxide metabolic process	13/1264	64/18723	0.000293742	0.00215078	0.00131048	13	AIF1/CAV1/DYNLL1/PTK2B/HSP90AA1/JAK2/INSR/TLR6/SIRPA/SMAD3/CX3CR1/KHSRP/NOS1AP
GO:0031529	ruffle organization	12/1264	56/18723	0.000295465	0.00215507	0.00131309	12	AIF1/CAV1/P2RY12/NDEL1/CCL21/EPS8/HRAS/PFN1/PFN2/RDX/CSF1R/INPP5K
GO:2000243	positive regulation of reproductive process	15/1264	81/18723	0.000302721	0.00219141	0.00133524	15	INHBB/PLCB1/SMURF2/WNT4/CDC25C/CIB1/HDAC4/MSX1/NR5A1/SRC/PTAFR/SOX9/TACR2/WT1/ZFPM2
GO:0001502	cartilage condensation	7/1264	21/18723	0.000315186	0.00226464	0.00137985	7	SOX6/SOX5/BMP1/COL2A1/PKD1/ROR2/SOX9
GO:0023019	signal transduction involved in regulation of gene expression	7/1264	21/18723	0.000315186	0.00226464	0.00137985	7	PDGFRA/TRAF2/TRAF5/PAX6/HNF4A/MSX1/SMAD3
GO:0031128	developmental induction	9/1264	34/18723	0.000317744	0.00227173	0.00138417	9	WNT1/HOXA11/ROBO1/WNT4/SOX8/FZD5/SALL1/SIX1/SOX9
GO:1902115	regulation of organelle assembly	26/1264	186/18723	0.000326453	0.00231966	0.00141338	26	EZR/STAM/PRKAA2/CHMP2A/BRCA1/KCTD17/SDCBP/CNOT2/PIP4K2B/CDK5RAP2/GRID2/HAP1/HTT/KAT2A/NUMA1/PIP4K2A/PIP4K2C/PLK1/RDX/SRC/TRIM37/CHMP4C/G3BP1/LRSAM1/PAN2/SCFD1
GO:0045926	negative regulation of growth	32/1264	249/18723	0.000342185	0.0024166	0.00147244	32	BMPR2/MEIS1/ACVRL1/SAV1/MAPK11/SEMA6A/STK11/RACK1/HNF4A/RTN4R/PLXNA3/CDK5/PPP2CA/SMARCA4/CCDC85B/MSX1/NOTCH1/PAK1/SMAD3/CDKN2C/MYL2/MYOZ1/NPR1/PPP1R9B/PTPRJ/RAI1/RTN4/SEMA4D/SPART/STK3/TP73/WT1
GO:1901342	regulation of vasculature development	41/1264	348/18723	0.000360302	0.00251385	0.0015317	41	PIK3CB/AQP1/EFNA1/JUP/CXCR4/HHEX/C5/TJP1/HSPG2/ACVRL1/PRKD1/CAMP/PTK2B/HMGB1/SEMA6A/PLXND1/EPHA2/SMAD1/WNT4/BRCA1/PRKCB/HGS/ABL1/E2F2/GATA4/JAK1/MECP2/PDPK1/PRKD2/ROCK1/RUNX1/ADGRB1/ADGRB2/CX3CR1/COL4A3/GPNMB/KLK3/KRIT1/NF1/NPR1/STAT1
GO:0048332	mesoderm morphogenesis	14/1264	74/18723	0.000378677	0.00263888	0.00160788	14	BMPR2/HOXA11/ITGA2/EPHA2/SMAD1/NF2/ITGA3/PRKACA/SMAD3/SRF/FGFR2/ITGB4/PAX2/SIX2
GO:0002443	leukocyte mediated immunity	49/1264	440/18723	0.000386132	0.00268436	0.00163559	49	CD28/PRKCZ/F2RL1/STX7/IL27RA/SPI1/TLR8/IRF7/C5/VAV1/PIK3CG/PLCG2/TRAF2/BTK/HMGB1/SERPING1/CD81/DNASE1/CTSG/CD27/EXOSC6/FADD/GZMB/JAK3/MYD88/PDPK1/PTPN6/PTPRC/SNX4/STXBP1/TRAF6/TUBB/AP1G1/CADM1/CX3CR1/CD1D/CD226/FZD5/IL18R1/IL18RAP/IL7R/LAT/LILRB1/MSH6/NCR3/PRDX1/PTAFR/PVR/STAT6
GO:0003014	renal system process	18/1264	110/18723	0.000395093	0.00274007	0.00166953	18	AQP1/F2RL1/RHPN2/BTC/PTPRO/KCNQ1/GNAI2/HNF1A/ITGA3/PRKACA/AVPR1A/AVPR2/DRD3/INPP5K/NPR1/OPRL1/SNX5/TFAP2B
GO:0007498	mesoderm development	20/1264	129/18723	0.00040192	0.0027733	0.00168978	20	BMPR2/RPS6KA6/BTK/HOXA11/ITGA2/JAK2/EPHA2/SMAD1/NF2/PPP2CA/ITGA3/PRKACA/SMAD3/SRF/FGFR2/IKZF3/ITGB4/PAX2/SIX2/ZFPM2
GO:0007020	microtubule nucleation	9/1264	35/18723	0.000402357	0.0027733	0.00168978	9	CKAP5/NDEL1/TUBG1/AKAP9/DCTN1/GIT1/MECP2/PAK1/TPPP
GO:0098801	regulation of renal system process	9/1264	35/18723	0.000402357	0.0027733	0.00168978	9	F2RL1/PTPRO/GNAI2/AVPR1A/AVPR2/DRD3/INPP5K/NPR1/SNX5
GO:0044843	cell cycle G1/S phase transition	31/1264	241/18723	0.000413655	0.00283146	0.00172522	31	AIF1/CCNE2/PLCG2/TFDP1/CCNE1/PLCB1/DLG1/ZNF655/RBL1/CDK5/RPA2/E2F6/APPL1/BID/CAMK2A/E2F3/EIF4EBP1/EZH2/ID2/MDM2/PKD1/PTPN6/RBL2/RDX/CASP2/CDKN2C/CDKN3/DBF4/GLI1/GPNMB/TRIM39
GO:0007405	neuroblast proliferation	12/1264	58/18723	0.000416429	0.00284036	0.00173064	12	SOX5/PAX6/SMARCD3/SOX10/DISC1/FZD9/NOTCH1/SIX3/CX3CR1/FGFR2/HHIP/NF1
GO:0035904	aorta development	12/1264	58/18723	0.000416429	0.00284036	0.00173064	12	ACVRL1/SMAD6/EFEMP2/ROBO1/PLXND1/LRP1/NOTCH1/PROX1/SRF/PRDM1/SIX1/TFAP2B
GO:0035637	multicellular organismal signaling	23/1264	160/18723	0.000471529	0.00315469	0.00192216	23	CALM1/JUP/ATP1B1/BIN1/CAV1/ITGA2/ANK2/SLC8A1/DRD1/KCNQ1/CNTNAP1/AKAP9/FLNA/PRKACA/S1PR1/SPTBN4/ABCC9/AVPR1A/CACNA1D/DRD5/JAM3/KCNA2/SLC8A3
GO:0000723	telomere maintenance	20/1264	131/18723	0.000493042	0.00326813	0.00199128	20	CCNE2/CCNE1/HSP90AA1/XRCC5/XRN1/RPA2/MAP2K7/MYC/NEK2/PRKCQ/PTGES3/SMG1/SRC/XRCC6/DKC1/EXOSC10/GNL3/HNRNPA1/PPP1R10/SMC5
GO:0019827	stem cell population maintenance	20/1264	131/18723	0.000493042	0.00326813	0.00199128	20	SPI1/FZD7/SAV1/PCM1/CNOT2/KAT2A/LSM1/MYC/NOTCH1/PROX1/RAF1/DIS3L2/GNL3/LRP5/MED28/MTF2/PAX2/SIX2/SMC5/SOX9
GO:0019216	regulation of lipid metabolic process	39/1264	331/18723	0.000494718	0.00327397	0.00199484	39	PDGFRA/PDK1/PRKCE/VAV3/CAV1/PIK3CG/PRKD1/PTK2B/PLCG2/PPP2R5A/MID1IP1/P2RY12/CAPN2/CD81/WNT4/BRCA1/HNF4A/CREB1/PSAP/PIP4K2B/ARF1/CCL21/ID2/NCOR1/NR5A1/PIP4K2A/PIP4K2C/PROX1/PTK2/SRC/ALK/APOA2/AVPR1A/CCL19/EPHA8/HTR2C/SORL1/SOX9/WDTC1
GO:1903539	protein localization to postsynaptic membrane	9/1264	36/18723	0.000504675	0.00329835	0.00200969	9	PRKCZ/TAMALIN/DLG1/DLG4/HRAS/RAB8A/RAP1A/SNAP25/STX3
GO:0071333	cellular response to glucose stimulus	22/1264	151/18723	0.000514148	0.00334891	0.0020405	22	OPRK1/PRKCE/DYNLL1/PHPT1/PRKAA2/RACK1/FOXA2/SMARCA4/GATA4/IGF1R/LRP1/NME1/PRKACA/RAF1/SRF/CASR/GHRHR/LRP5/PAX2/PTPRN/PTPRN2/RAB11FIP2
GO:0001738	morphogenesis of a polarized epithelium	16/1264	94/18723	0.00052064	0.00337978	0.00205931	16	FZD7/SMURF2/DVL2/CELSR1/CELSR3/ABL1/DLG3/DVL3/MLLT3/EXOC5/FZD6/LAMA1/LAMA3/ROR2/TRAF3IP1/VANGL1
GO:0009615	response to virus	42/1264	367/18723	0.000563166	0.00365174	0.00222502	42	OPRK1/TRAF3/F2RL1/TLR8/CXCR4/IRF7/TSPAN6/BNIP3L/ITGB6/MAPK11/HSP90AA1/BIRC2/UFD1/PPM1B/CFL1/ARF1/CCL22/CHUK/FADD/GTF2F1/ITCH/MAP3K14/MYD88/PLSCR1/POLR3F/PTPRC/SMAD3/SRC/TARBP2/TRIM5/ABCC9/APOBEC1/CCL19/CNOT7/DTX3L/G3BP1/GBF1/LILRB1/POU2F2/SMPD1/STAT1/TRAF3IP1
GO:0097178	ruffle assembly	10/1264	44/18723	0.000568198	0.00368024	0.00224238	10	AIF1/CAV1/P2RY12/NDEL1/EPS8/HRAS/PFN1/PFN2/RDX/INPP5K
GO:0051346	negative regulation of hydrolase activity	43/1264	379/18723	0.000583199	0.00376056	0.00229132	43	AQP1/PRKCZ/FURIN/C5/BIN1/SFN/SERPING1/PAK2/TNFSF14/SPOCK2/BIRC2/CD27/GSK3B/ABL1/AIP/APP/ARRB1/CAMK2A/CSNK2A1/GNAI2/HRAS/LRP1/MDM2/RAF1/RDX/ROCK1/RPS6KA3/SRC/APOA2/ARL6IP1/BIRC6/COL4A3/CRY2/CSTA/DFFA/GZMA/PAX2/PPP1R9B/PTPRN2/SEMA4D/SORL1/SORT1/UBE2O
GO:0006622	protein targeting to lysosome	7/1264	23/18723	0.000589797	0.00377481	0.0023	7	NEDD4/HGS/AP3B1/AP4M1/NAGPA/SORL1/SORT1
GO:0022406	membrane docking	15/1264	86/18723	0.000589989	0.00377481	0.0023	15	CALM1/EZR/STX7/STX1A/SYTL2/SYT1/PSEN2/RAB8A/ROCK1/SNAP25/STX3/STX8/STXBP1/CAV2/SNAP29
GO:0040013	negative regulation of locomotion	44/1264	391/18723	0.000601807	0.003842	0.00234095	44	AIF1/JUP/IL27RA/PTPRU/C5/PTPRR/ARHGDIB/CLIC4/ACVRL1/PRKG1/COL3A1/MEF2C/HMGB1/PLCB1/SEMA6A/ROBO1/NF2/WNT4/PTPRO/PLXNA3/CSNK2B/VCL/ARHGDIA/CCL21/GNA12/GNA13/LRP1/MECP2/NOTCH1/PFN2/PIN1/RAP2A/SRF/ADGRB1/CX3CR1/EPHA4/ITGB1BP1/KRIT1/MITF/NF1/PDCD10/PTPRJ/S1PR2/SEMA4D
GO:0001894	tissue homeostasis	33/1264	268/18723	0.00060359	0.00384913	0.00234529	33	APBB2/CTSK/TJP1/GATA1/ITGB6/TNFRSF11A/PTK2B/CUBN/STK11/WHRN/NCDN/VCL/DMD/COL2A1/CSK/HOMER1/MBP/NANOS1/NOTCH1/S1PR1/SH3GL2/SRC/SRF/TRAF6/CSF1R/JAM2/JAM3/NF1/PRDX1/PTH1R/RHO/SOX9/TUB
GO:0060033	anatomical structure regression	6/1264	17/18723	0.000605886	0.00385104	0.00234645	6	SPI1/SMAD5/AMHR2/GLI1/LRP5/SLC6A3
GO:0050777	negative regulation of immune response	26/1264	194/18723	0.00062886	0.00396655	0.00241683	26	IL27RA/SPI1/FURIN/TSPAN6/COL3A1/SERPING1/TYRO3/UFD1/PSMB4/TRAFD1/PPM1B/FYN/ITCH/JAK3/PTPN6/PTPRC/SRC/TARBP2/TRIM27/YES1/CNOT7/IL7R/LILRB1/MAPKBP1/STAT6/TRAF3IP1
GO:0016236	macroautophagy	35/1264	291/18723	0.000646783	0.00405767	0.00247235	35	CALM1/BNIP3L/STAM/GABARAPL2/PRKAA2/CHMP2A/NEDD4/CDK5/POLDIP2/HGS/PIP4K2B/HDAC6/CALCOCO2/CAPNS1/GABARAP/HTT/MAP1LC3B/PIP4K2A/PIP4K2C/PRKACA/SMG1/SRC/UBQLN1/UBQLN4/VDAC1/ATG9A/ATP6V1E1/CHMP4C/HSPB8/LRSAM1/PIK3C3/PLAA/SCFD1/SNAP29/SNX5
GO:0034694	response to prostaglandin	8/1264	30/18723	0.000646815	0.00405767	0.00247235	8	PRKCE/PTGER2/PRKAA2/AKAP8/GNB1/CCL21/CCL19/PPP1R9B
GO:2000177	regulation of neural precursor cell proliferation	15/1264	87/18723	0.000669213	0.00417104	0.00254143	15	PAX6/NF2/SMARCD3/SOX10/DISC1/FLNA/FZD9/GNAI2/ID2/NOTCH1/PROX1/SIX3/CX3CR1/GLI1/NF1
GO:0006605	protein targeting	37/1264	314/18723	0.000679562	0.00420834	0.00256415	37	CSNK2A2/BNIP3L/TRAK2/HSP90AA1/NEDD4/TIMM17A/GIPC1/SDCBP/CDK5/HGS/PEX5/AIP/AP3B1/BID/CIB1/FYN/GABARAP/HAP1/HRAS/PAK1/UBE2D3/YWHAG/YWHAQ/AP4M1/ARL6IP1/DMTN/FZD5/INPP5K/ITGB1BP1/NAGPA/PDCD5/PEX10/PEX7/SORL1/SORT1/SREBF2/STOM
GO:1902108	regulation of mitochondrial membrane permeability involved in apoptotic process	10/1264	45/18723	0.000686919	0.00424935	0.00258914	10	BNIP3L/BLOC1S2/GSK3B/BID/CAMK2A/FZD9/GZMB/BCL2L11/MOAP1/VDAC2
GO:0071478	cellular response to radiation	25/1264	186/18723	0.000758958	0.00462264	0.00281659	25	AQP1/MME/ITGB6/CLOCK/NEDD4/XRCC5/TANK/RGS9/STK11/MGMT/CREBBP/HRAS/MDM2/MYC/XRCC6/CRY2/DDB1/ECT2/GRK1/MC1R/POLD1/RGR/RHO/SMPD1/XPC
GO:0098743	cell aggregation	7/1264	24/18723	0.000784528	0.00473481	0.00288493	7	SOX6/SOX5/BMP1/COL2A1/PKD1/ROR2/SOX9
GO:0003158	endothelium development	20/1264	136/18723	0.000802927	0.00482257	0.00293841	20	EZR/BMPR2/F2RL1/CXCR4/TJP1/CLIC4/ACVRL1/PLCB1/CSNK2B/VCL/MYD88/NOTCH1/PRKD2/PROX1/RAP1A/RDX/ROCK1/S1PR1/FOXP1/S1PR2
GO:1905144	response to acetylcholine	8/1264	31/18723	0.000820745	0.00489309	0.00298138	8	CRKL/PLCB1/GNA15/GNAQ/GNB1/GNAI2/CHRM4/OPRM1
GO:0033044	regulation of chromosome organization	25/1264	187/18723	0.000821242	0.00489309	0.00298138	25	XRCC5/XRN1/ATF7IP/BUB1B/CDK5RAP2/MAD1L1/MAD2L1/MAP2K7/MYC/NDC80/NEK2/NUMA1/PLK1/PRKCQ/SMG1/SRC/CCNB1/CENPE/DKC1/EXOSC10/GNL3/HNRNPA1/PPP1R10/SMC5/ZW10
GO:0002702	positive regulation of production of molecular mediator of immune response	18/1264	117/18723	0.000841853	0.00498901	0.00303982	18	CD28/PRKCZ/F2RL1/HK1/PLCG2/TRAF2/CD81/EXOSC6/PTPRC/TNFRSF4/TRAF6/CD226/FFAR2/FZD5/IL18R1/KLK3/LILRB1/STAT6
GO:0014910	regulation of smooth muscle cell migration	15/1264	89/18723	0.000855039	0.00506197	0.00308427	15	AIF1/PRKG1/MEF2C/ITGA2/GNA12/GNA13/HDAC4/LRP1/MDM2/PAK1/SRC/PLAU/S100A11/S1PR2/SORL1
GO:0034446	substrate adhesion-dependent cell spreading	17/1264	108/18723	0.00089197	0.0052271	0.00318489	17	EFNA1/CRKL/FZD7/LIMS1/PARVG/TYRO3/PXN/ABL1/CIB1/FLNA/PTK2/SRC/DMTN/ITGB1BP1/ITGB7/MERTK/PARVB
GO:0110149	NA	16/1264	99/18723	0.000933938	0.00545646	0.00332464	16	BMPR2/DDR2/GATA1/PTK2B/MEF2C/CEBPB/WNT4/SLC8A1/CCR1/FZD9/NOTCH1/ROCK1/S1PR1/SMAD3/SRGN/SOX9
GO:0007618	mating	9/1264	39/18723	0.00094602	0.00551035	0.00335747	9	DRD1/APP/HDAC4/MAPK8IP2/NCOA1/AVPR1A/DRD5/PPP1R9B/THRB
GO:0007164	establishment of tissue polarity	13/1264	72/18723	0.000959782	0.00554584	0.0033791	13	FZD7/SMURF2/DVL2/CELSR1/CELSR3/ABL1/DLG3/DVL3/MLLT3/EXOC5/FZD6/ROR2/VANGL1
GO:1901880	negative regulation of protein depolymerization	13/1264	72/18723	0.000959782	0.00554584	0.0033791	13	MID1IP1/SPTAN1/HDAC6/CIB1/EPS8/MAP1B/RDX/SPTBN4/CAPZA1/DMTN/SPTA1/SPTBN2/TWF2
GO:1905818	regulation of chromosome separation	13/1264	72/18723	0.000959782	0.00554584	0.0033791	13	CSNK2A2/BUB1B/CDK5RAP2/CSNK2A1/MAD1L1/MAD2L1/NDC80/NUMA1/PLK1/PLSCR1/CCNB1/CENPE/ZW10
GO:0071496	cellular response to external stimulus	37/1264	320/18723	0.000965517	0.00556785	0.00339251	37	AQP1/TRIM24/AIF1/BMPR2/TLR8/PRKD1/GABARAPL2/INHBB/PRKAA2/ITGA2/TNFSF14/WNT4/FOXA2/ARHGDIA/FADD/GABARAP/HDAC4/MAP1LC3B/MAP3K14/MDM2/MYD88/NCOA1/PTPRC/SRF/AVPR1A/CASP2/CASR/DCTPP1/HNRNPA1/KRT20/LTBR/MYOD1/PIK3C3/PPP1R9B/SOX9/SREBF2/USP33
GO:0046677	response to antibiotic	10/1264	47/18723	0.000985914	0.00566289	0.00345042	10	MEF2C/PLA2G4A/HSP90AA1/JAK2/EZH2/JAK1/MDM2/ACTR2/CCR4/RSRC1
GO:0051642	centrosome localization	8/1264	32/18723	0.00103031	0.00587124	0.00357736	8	EZR/BICD2/DLG1/NDEL1/AKAP9/MAD2L1/SPOUT1/PLXNA2
GO:0050673	epithelial cell proliferation	47/1264	437/18723	0.00106337	0.00602993	0.00367406	47	BMPR2/TCF7L2/SFN/FZD7/ACVRL1/CAV1/PRKD1/MEF2C/SAV1/HMGB1/CEBPB/ROBO1/PAX6/MAGED1/EPHA2/STK11/DLG1/ARNT/BTRC/THAP1/HRAS/ID2/MAP2K1/MYC/NME1/NOTCH1/PDPK1/PRKD2/PROX1/SMAD3/CAV2/COL4A3/DEAF1/FGFR2/GLI1/ITGB1BP1/KRIT1/NF1/PAX2/PDCD10/PTPRN/RTN4/SIX1/SOX9/STAT1/STAT5A/STAT6
GO:0051983	regulation of chromosome segregation	15/1264	91/18723	0.00108279	0.00612805	0.00373384	15	CSNK2A2/BUB1B/CDK5RAP2/CSNK2A1/MAD1L1/MAD2L1/NDC80/NUMA1/PLK1/PLSCR1/CCNB1/CENPE/RAD18/SMC5/ZW10
GO:0032611	interleukin-1 beta production	17/1264	110/18723	0.00110076	0.00621149	0.00378468	17	F2RL1/TLR8/HK1/HMGB1/JAK2/TLR6/NLRC4/APP/GIT1/MYD88/SIRPA/SMAD3/CCL19/CX3CR1/FFAR1/FOXP1/FZD5
GO:0002711	positive regulation of T cell mediated immunity	11/1264	56/18723	0.00113131	0.00633498	0.00385993	11	PRKCZ/STX7/TRAF2/CD81/FADD/PTPRC/TRAF6/CD1D/FZD5/IL18R1/PVR
GO:0055078	sodium ion homeostasis	11/1264	56/18723	0.00113131	0.00633498	0.00385993	11	ATP1B1/SLC8A1/GNAI2/AVPR1A/AVPR2/DRD3/MC3R/NPR1/SCNN1G/SNX5/TFAP2B
GO:0090042	tubulin deacetylation	5/1264	13/18723	0.0011325	0.00633498	0.00385993	5	PRKAA2/HDAC6/FLNA/FNTA/TPPP
GO:1905710	positive regulation of membrane permeability	10/1264	48/18723	0.00117116	0.00650721	0.00396487	10	BNIP3L/BLOC1S2/GSK3B/BID/FZD9/GZMB/BCL2L11/JAM3/MOAP1/VDAC2
GO:0030198	extracellular matrix organization	35/1264	301/18723	0.00118268	0.0065586	0.00399617	35	COL1A2/FBLN5/PDGFRA/DDR2/FURIN/CTSK/NID1/CAV1/COL3A1/BMP1/EFEMP2/SPOCK2/COL13A1/ADAMTS4/CTSG/ABL1/APP/COL2A1/LRP1/NOTCH1/PLG/RUNX1/SMAD3/ADAMTS10/CAV2/COL4A3/COL4A4/COL4A6/CTSS/LOXL4/MMP13/NF1/SMPD3/SOX9/WT1
GO:0048678	response to axon injury	14/1264	83/18723	0.00124614	0.00685514	0.00417686	14	AIF1/MAPK8IP3/PLCG2/P2RY12/JAK2/RTN4R/NDEL1/NTRK1/FLNA/LRP1/MAP1B/MAP2K1/EPHA4/JAM3
GO:0050886	endocrine process	14/1264	83/18723	0.00124614	0.00685514	0.00417686	14	OPRK1/MME/F2RL1/POMC/INHBB/CTSG/KCNQ1/AVPR1A/AVPR2/CRY2/DRD5/EDN3/GALR1/TACR2
GO:0002437	inflammatory response to antigenic stimulus	13/1264	74/18723	0.00124994	0.00685514	0.00417686	13	CD28/FURIN/BTK/HMGB1/CD81/PSMB4/FYN/NOTCH1/SRC/YES1/CD6/IL31RA/OPRM1
GO:0071456	cellular response to hypoxia	21/1264	151/18723	0.00125393	0.00685514	0.00417686	21	AQP1/STC2/PDK1/TRPC6/PRKCE/BNIP3L/SLC8A1/GNB1/EIF4EBP1/IRAK1/MDM2/MYC/NOTCH1/OPRD1/SRC/UBQLN1/CASR/CCNB1/KCNMB1/MPL/SLC8A3
GO:0001678	cellular glucose homeostasis	23/1264	172/18723	0.00129655	0.00702833	0.00428239	23	OPRK1/PRKCE/HK1/DYNLL1/PHPT1/PRKAA2/RACK1/FOXA2/SMARCA4/GATA4/IGF1R/LRP1/NME1/PRKACA/RAF1/SRF/CASR/GHRHR/LRP5/PAX2/PTPRN/PTPRN2/RAB11FIP2
GO:0045954	positive regulation of natural killer cell mediated cytotoxicity	7/1264	26/18723	0.00132396	0.00712352	0.00434038	7	VAV1/AP1G1/CADM1/CD226/IL18RAP/NCR3/PVR
GO:0071300	cellular response to retinoic acid	12/1264	66/18723	0.00139609	0.00747686	0.00455568	12	AQP1/EPHA3/FZD7/PTK2B/CREB1/YES1/FGFR2/PAX2/SOX9/TWF2/WNT5B/WNT7B
GO:0045786	negative regulation of cell cycle	42/1264	385/18723	0.00145593	0.00775421	0.00472467	42	APBB2/HHEX/CLOCK/CHMP2A/DLG1/BRCA1/ZNF655/RBL1/CDK5/RPA2/MAPK12/ABL1/BUB1B/CDK5RAP2/EZH2/KAT2A/MAD1L1/MAD2L1/MDM2/NDC80/NEK2/PLK1/PROX1/RBL2/SMAD3/TOPBP1/TRIM37/ZBTB17/CASP2/CCNB1/CDC5L/CDK5RAP1/CDKN2C/CHMP4C/GPNMB/IPO5/LILRB1/MDC1/PPP1R10/TRIM39/XPC/ZW10
GO:0035909	aorta morphogenesis	8/1264	34/18723	0.00157677	0.00832118	0.00507012	8	ACVRL1/EFEMP2/LRP1/NOTCH1/PROX1/SRF/SIX1/TFAP2B
GO:0006809	nitric oxide biosynthetic process	13/1264	76/18723	0.00160965	0.00845612	0.00515234	13	AIF1/CAV1/DYNLL1/PTK2B/HSP90AA1/JAK2/INSR/TLR6/SIRPA/SMAD3/CX3CR1/KHSRP/NOS1AP
GO:0007080	mitotic metaphase plate congression	10/1264	50/18723	0.0016269	0.00853902	0.00520285	10	CHMP2A/DCTN2/KPNB1/MAD1L1/NDC80/CCNB1/CENPE/CHMP4C/EML4/ZW10
GO:0001771	immunological synapse formation	5/1264	14/18723	0.00166428	0.00863337	0.00526034	5	CD81/DLG1/CCL21/CCL19/CD6
GO:0035815	positive regulation of renal sodium excretion	5/1264	14/18723	0.00166428	0.00863337	0.00526034	5	GNAI2/AVPR1A/DRD3/NPR1/SNX5
GO:0071236	cellular response to antibiotic	5/1264	14/18723	0.00166428	0.00863337	0.00526034	5	MEF2C/PLA2G4A/EZH2/MDM2/ACTR2
GO:0033688	regulation of osteoblast proliferation	7/1264	27/18723	0.0016844	0.00869871	0.00530016	7	GATA1/PLXNB1/ABL1/SMAD3/SOX8/FGFR2/LRP5
GO:0003018	vascular process in circulatory system	31/1264	263/18723	0.00176786	0.00909725	0.00554298	31	BMPR2/F2RL1/TJP1/CAV1/PRKG1/ADRA2C/ADRA1D/INSR/SLC8A1/DRD1/HTR1D/LRP1/ROCK1/SH3GL2/SRC/YES1/ABCC9/ADRA1B/ADRA2B/AVPR1A/AVPR2/CASR/DRD5/EDN3/HTR1A/HTR1B/ITGB1BP1/KCNMB1/NPR1/PTPRJ/TACR2
GO:0030278	regulation of ossification	17/1264	115/18723	0.00181115	0.00930347	0.00566864	17	BMPR2/DDR2/GATA1/PBX1/PTK2B/MEF2C/SMAD6/WNT4/SLC8A1/CCR1/FZD9/NOTCH1/S1PR1/SMAD3/SRGN/SIX2/SOX9
GO:0140056	organelle localization by membrane tethering	13/1264	77/18723	0.00181934	0.00932669	0.00568279	13	CALM1/STX7/STX1A/SYTL2/SYT1/PSEN2/RAB8A/SNAP25/STX3/STX8/STXBP1/CAV2/SNAP29
GO:0032922	circadian regulation of gene expression	12/1264	68/18723	0.00182374	0.00932669	0.00568279	12	NCOA2/MTA1/CLOCK/MAGED1/HDAC1/ID2/CRY2/DRD3/MC3R/PRMT5/RAI1/USP2
GO:0042267	natural killer cell mediated cytotoxicity	12/1264	68/18723	0.00182374	0.00932669	0.00568279	12	VAV1/GZMB/PTPN6/TUBB/AP1G1/CADM1/CD226/IL18RAP/LILRB1/NCR3/PRDX1/PVR
GO:0051304	chromosome separation	15/1264	96/18723	0.00188468	0.00962136	0.00586233	15	CSNK2A2/BUB1B/CDK5RAP2/CSNK2A1/MAD1L1/MAD2L1/NDC80/NUMA1/PLK1/PLSCR1/CCNB1/CENPE/DIS3L2/RMI1/ZW10
GO:0071453	cellular response to oxygen levels	23/1264	177/18723	0.00190165	0.00969089	0.00590469	23	AQP1/STC2/PDK1/TRPC6/PRKCE/BNIP3L/CAV1/SLC8A1/GNB1/EIF4EBP1/IRAK1/MDM2/MYC/NOTCH1/OPRD1/SRC/UBQLN1/CASR/CCNB1/KCNMB1/MPL/MYOD1/SLC8A3
GO:0001906	cell killing	24/1264	188/18723	0.00195407	0.00988967	0.00602581	24	F2RL1/STX7/SPI1/VAV1/CAMP/DNASE1/CTSG/FADD/GZMB/MYD88/PTPN6/PTPRC/TUBB/AP1G1/CADM1/CX3CR1/CD1D/CD226/IL18RAP/IL7R/LILRB1/NCR3/PRDX1/PVR
GO:0006906	vesicle fusion	16/1264	106/18723	0.00195605	0.00988967	0.00602581	16	STX7/STX1A/VAV3/SYT1/PIP4K2B/PIP4K2A/RAB8A/SNAP25/STX3/STX8/STXBP1/SYT4/CAV2/GOSR2/SNAP29/SYT7
GO:0009185	ribonucleoside diphosphate metabolic process	16/1264	106/18723	0.00195605	0.00988967	0.00602581	16	PFKP/NT5E/HK1/NUDT18/PRKAA2/PFKM/INSR/DLG1/ARNT/ENO2/APP/GIT1/HDAC4/NCOR1/GPD1/NUDT5

## Sheet: GO terms of dbPEC genes
	ID	Description	GeneRatio	BgRatio	pvalue	p.adjust	qvalue	Count	geneID
GO:0070482	GO:0070482	response to oxygen levels	147/2453	347/18723	2.5132e-42	1.55944e-38	7.6798e-39	147	ADA/ADAM17/ADM/ADORA1/AGER/AHCY/AKT1/ANG/ANGPT2/ANGPT4/RHOA/ASCL2/ATP6V1A/BAD/BCL2/BECN1/BMP2/BNIP2/EGLN1/CASP3/CAT/CBL/CCNA2/CD24/CDKN1A/CHRNA7/CITED2/CLDN3/COL1A1/CRYAB/CCN2/CYBA/CYBB/CYP1A1/DDAH1/DNMT3A/DPP4/DRD2/E2F1/EDN1/EDNRA/EGR1/ENO1/EP300/EPAS1/EPO/ETS1/F7/HIF1A/HK2/HMOX1/HMOX2/HSD11B2/HSF1/ICAM1/ITPR1/ITPR2/KCNA5/KCNK3/LCN2/LDHA/LEP/LIMD1/LTA/MMP14/MMP2/MTHFR/MYB/NDRG1/NFE2L2/NOS1/NOS2/…
GO:0044706	GO:0044706	multi-multicellular organism process	110/2453	220/18723	3.49773e-40	6.10835e-37	3.00819e-37	110	ACVR1B/ACVR2A/ADCYAP1/ADM/AGT/AKR1B1/AKT1/AMBP/ANGPT2/AR/ARG1/BCL2/BSG/CALCA/CALR/CITED2/CNR1/COL16A1/COMT/CRH/CRHBP/CRHR1/CTSV/CYP1A1/CYP27B1/DDR1/EDN1/EPO/ESR1/ETS1/ACSL4/FBLN1/FOS/FOSB/GJA1/GOT2/HEXB/HPGD/HSD11B2/IGFBP2/IGFBP5/IGFBP7/IL1B/IDO1/JUNB/LEP/LIF/MAPK1/MAPK3/MEN1/MMP2/MMP7/MMP9/NODAL/NPPA/NR2F2/OXTR/PAPPA/PGF/SERPINE2/PPARD/PRDX3/PRL/PSG1/PSG11/PSG2/PSG3/PSG4/PSG5/PSG6/PSG7/PSG9/PTGS…
GO:0007565	GO:0007565	female pregnancy	102/2453	193/18723	3.93769e-40	6.10835e-37	3.00819e-37	102	ACVR1B/ADCYAP1/ADM/AGT/AKR1B1/AKT1/AMBP/ANGPT2/AR/ARG1/BCL2/BSG/CALCA/CALR/CITED2/CNR1/COL16A1/COMT/CRH/CRHBP/CRHR1/CTSV/CYP27B1/DDR1/EPO/ESR1/ETS1/ACSL4/FBLN1/FOS/FOSB/GJA1/GOT2/HPGD/HSD11B2/IGFBP2/IGFBP5/IGFBP7/IL1B/IDO1/JUNB/LEP/LIF/MAPK1/MAPK3/MEN1/MMP2/MMP7/MMP9/NODAL/NPPA/NR2F2/OXTR/PAPPA/PGF/PPARD/PRDX3/PRL/PSG1/PSG11/PSG2/PSG3/PSG4/PSG5/PSG6/PSG7/PSG9/PTGS2/PTHLH/PTN/PZP/RAMP2/RGS2/SLC19A…
GO:0022407	GO:0022407	regulation of cell-cell adhesion	159/2453	448/18723	1.79883e-34	1.86029e-31	9.16141e-32	159	ADA/ADORA2A/AGER/AKT1/ANK3/ANXA1/APOA1/ARG1/ARG2/RHOA/RHOH/B2M/BAD/BCL6/BMP2/BMP4/BMP6/HES1/CASP3/CBFB/CCR2/CCR7/CD209/CD24/CD44/CD74/CD83/CDH1/CITED2/CR1/CTLA4/CD55/DPP4/DUSP10/EBI3/EFNB1/EPHB3/EPO/ERBB2/ETS1/FCGR2B/FGA/FGB/FGG/FLOT1/FSTL3/FUT3/HLA-A/HLA-DPA1/HLA-DQA1/HLA-DQB1/HLA-DRA/HLA-DRB1/HLA-DRB3/HLA-DRB4/HLA-DRB5/HLA-G/NOD2/ICAM1/ICOS/IFNG/IGF1/IGF2/IGFBP2/IL10/IL12A/IL12B/IL12RB1/IL15/IL…
GO:0032102	GO:0032102	negative regulation of response to external stimulus	152/2453	420/18723	4.23134e-34	3.75078e-31	1.84715e-31	152	A2M/ACP5/ADA/ADAR/ADCYAP1/ADORA1/ADORA2A/ANGPT2/ANXA2/APCS/APOA1/APOE/ARG1/ARG2/CCK/CDH5/CLDN3/CORO1B/CPB2/CR1/DPP4/DRD2/DUSP1/DUSP10/EDN1/F11/F2/FAP/FCGR2B/FGA/FGB/FGF2/FGG/GBA/GJA1/GP1BA/GPS2/GPX1/GRN/GSTP1/HCK/HGF/HLA-A/HLA-B/HLA-DRB1/HLA-G/NOD2/IGF1/IL10/IL12B/IL13/IL2/IL2RA/IL4/FOXP3/KIR2DL4/KLF4/KLRC1/KLRD1/KNG1/KRT1/LDLR/LEP/LTF/LYN/MAPK14/MIF/MMP12/NFKB1/NOS3/CCN3/NR1D2/NR1H2/NRP1/NUCB2/O…
GO:0042060	GO:0042060	wound healing	151/2453	422/18723	3.10335e-33	2.40703e-30	1.1854e-30	151	ACTB/ACTG1/ADAM17/ADORA2A/ADRA2A/ANXA1/ANXA2/ANXA5/APCS/APOE/RHOA/SERPINC1/AXL/CASP3/CD36/SCARB1/CD44/CD59/CDKN1A/CLDN1/CLDN3/CNN2/COL1A1/CORO1B/CPB2/CCN1/DCN/DDR1/HBEGF/DYSF/EDN1/EGFR/EPHB2/ERBB2/ETS1/F10/F11/F2/F2R/F3/F5/F7/F8/FAP/FBLN1/FCER1G/FGA/FGB/FGF1/FGF2/FGG/FN1/GGCX/GJA1/GP1BA/GP9/GPR4/GPX1/HBB/HIF1A/HMOX1/HPSE/HSPB1/TNC/IGF1/IL1A/IL6/IL6ST/ILK/INSL3/ITGA5/ITGB1/ITGB3/KDR/KNG1/KRT1/LYN/…
GO:0032496	GO:0032496	response to lipopolysaccharide	129/2453	343/18723	5.61959e-31	3.48696e-28	1.71723e-28	129	ABCA1/ACP5/ADAM17/ADM/AKT1/APOB/ARG1/RHOA/ATP2A2/AXL/BDKRB1/BMP6/C5AR1/CASP3/CASP8/CCR5/CCR7/CD14/CD36/SCARB1/CD68/CLDN1/CNR1/COMT/CSF2/CSF3/CYP1A1/CYP27B1/CD55/DCN/DUSP10/EDN1/EDNRB/EPO/F2R/FOS/GCH1/GJA1/CXCL1/GSTP1/HCK/HPGD/HSF1/NOD2/ICAM1/IFNAR1/IL10/IL10RA/IL12A/IL12B/IL13/IL18/IL1A/IL1B/IL6/CXCL8/FOXP3/IRAK2/IRF3/JUN/KMO/LCN2/LTA/LTF/LYN/MAPK1/MAPK14/MAPK3/MAPK8/CXCL9/MPO/MRC1/NFKB1/NFKB2/NF…
GO:0050673	GO:0050673	epithelial cell proliferation	150/2453	437/18723	1.01577e-30	5.72987e-28	2.8218e-28	150	ACVR2A/ADAM17/AGTR1/APLNR/AKT1/ANG/APOA1/APOE/AR/AREG/ARG1/ATP5F1A/B2M/BAD/BAX/BMP2/BMP4/BMP5/BMP6/KLF9/HES1/C5AR1/CCND1/CCR3/SCARB1/CDH13/CDKN1C/CLDN1/COL8A1/CPB2/CTNNB1/CYBA/DLX5/DUSP10/EDNRB/EGF/EGFR/ERBB2/ESR1/F3/FAP/FGF1/FGF2/FGFR1/FLT1/FLT4/GJA1/GLUL/GPC3/LGR5/GPX1/GRN/HGF/HIF1A/HMOX1/HTR2B/NOD2/ID1/IGF1/IGF2/IGFBP4/IGFBP5/IL10/IL12A/IL12B/IL6/ITGA4/ITGB3/KDR/KIT/KRT2/KRT4/LEP/MAP2K5/MAPK1/…
GO:0050727	GO:0050727	regulation of inflammatory response	138/2453	386/18723	2.11059e-30	1.0074e-27	4.96116e-28	138	ACP5/ADA/ADCYAP1/ADORA1/ADORA2A/AGER/AGT/AGTR1/AHSG/ANXA1/APCS/XIAP/APOA1/APOE/BCL6/RHBDD3/C3/CCR2/CCR7/CDH5/CEBPA/CNR1/DHX9/DUSP10/EDNRB/EGFR/ESR1/ETS1/FABP4/FCGR2B/GBA/GPR4/GPS2/GPX1/GPX4/GRN/GSTP1/HCK/HGF/HLA-DRB1/NOD2/IFNG/IGF1/IL10/IL12B/IL13/IL15/IL16/IL18/IL1B/IL1R1/IL1RL1/IL2/IL2RA/IL4/IL6/IL6ST/FOXP3/IRF3/KLF4/KRT1/LDLR/LPL/LTA/LYN/MAPK14/MAS1/MMP3/MMP8/MMP9/NCF1/NFKB1/NFKBIA/CCN3/NPPA/N…
GO:0003018	GO:0003018	vascular process in circulatory system	108/2453	263/18723	6.29103e-30	2.78827e-27	1.37315e-27	108	ABCB1/ABCC3/ABCC4/ABCG2/ACTA2/ADCY6/ADCYAP1/ADM/ADORA1/ADORA2A/ADRA2A/ADRB3/AGER/AGT/AGTR1/AGTR2/AKT1/ANGPT1/APOE/RHOA/ATP1B2/ATP2A3/ATP2B1/ATP2B4/BDKRB2/BMP6/CALCA/CD36/CDH5/CLDN5/CRP/ACE/DDAH1/EDN1/EDNRA/EDNRB/EGFR/F2R/FGA/FGB/FGG/FOXC1/GCH1/GJA1/GJA5/GPR4/GPX1/GUCY1A1/HTR2B/ICAM1/CXCR2/ITGA1/KCNA5/KNG1/LEP/LEPR/LRP2/MTNR1B/NOS1/NOS3/NPPA/NPPB/OCLN/OXTR/P2RY2/PDE2A/PLEC/PPARD/PTGS2/RAMP2/RGS2/R…
GO:0019221	GO:0019221	cytokine-mediated signaling pathway	156/2453	472/18723	8.26272e-30	3.30669e-27	1.62845e-27	156	ACTN4/ADAM17/ADAR/AKT1/ANGPT1/APOA1/ARG1/AXL/BAD/CASP8/CBL/CCR2/CCR3/CCR5/CCR7/CD24/CD44/CD74/CEBPA/CNTF/CSF1/CSF2RA/CSF3/CSF3R/EBI3/EDN1/EGR1/EPO/F3/FCER1G/FOXC1/ACKR1/FZD4/GPS2/CXCL1/GSTP1/HCK/HIF1A/UBE2K/HPX/HSPA1A/HSPA1B/HSP90AB1/IFITM1/IFITM2/IFNAR1/IFNAR2/IFNG/IFNGR1/IFNGR2/IKBKB/IL10RA/IL10RB/IL11RA/IL12B/IL12RB1/IL15/IL15RA/IL17A/IL18/IL1A/IL1B/IL1R1/IL1R2/IL1RAP/IL1RAPL2/IL1RL1/IL1RN/IL2…
GO:0050878	GO:0050878	regulation of body fluid levels	135/2453	379/18723	1.41405e-29	5.16129e-27	2.54179e-27	135	ACTB/ACTG1/ADA/ADCY6/ADM/ADORA1/ADORA2A/ADRA2A/APLNR/AKR1B1/ANXA2/ANXA5/APOE/AQP4/SERPINC1/AXL/CCND1/CD36/CD59/CDO1/CEL/CFTR/CHRM1/CLDN1/CPB2/CYBA/CYP11B2/DDR1/DRD2/TRPV5/EDN1/EDNRB/EGFR/EPHB2/F10/F11/F2/F2R/F3/F5/F7/F8/FAP/FBLN1/FCER1G/FGA/FGB/FGG/FN1/GBA/GGCX/GJA1/GJA5/GOT2/GP1BA/GP9/HBB/NFE2/HIF1A/HK2/HPSE/HSD11B2/HSPB1/IL6/IL6ST/ILK/ITGB3/KCNN4/KNG1/KRT1/STMN1/LYN/MAPK14/MET/MTX1/MYH9/MYO5B/N…
GO:0001819	GO:0001819	positive regulation of cytokine production	154/2453	467/18723	2.5754e-29	8.87798e-27	4.37216e-27	154	ADAM17/ADCYAP1/ADRA2A/AGER/AGT/AGTR2/ANXA1/B2M/BCL3/BTN3A2/C3/C3AR1/C5AR1/CASP8/CCR2/CCR7/CD14/CD36/CD58/CD74/CD83/CEBPG/CLU/CSF2/CYBA/CYBB/CD55/DDIT3/DDX3X/DHX9/DRD2/EBI3/EGR1/EIF2AK3/EPHB2/F2R/F3/FCER1G/FLOT1/FLT4/GAPDH/H19/HGF/HIF1A/HLA-A/HLA-DPA1/HLA-G/HMOX1/HPSE/HSPA1A/HSPA1B/HSPB1/HTR2B/NOD2/IFNG/IFNGR1/IL10/IL12A/IL12B/IL12RB1/IL13/IL15/IL16/IL17A/IL18/IL1A/IL1B/IL1R1/IL1RAP/IL1RL1/IL2/IL4…
GO:0097305	GO:0097305	response to alcohol	104/2453	253/18723	6.61122e-29	2.15908e-26	1.06329e-26	104	ABCA1/ADCY6/ADCYAP1/ADH6/PARP1/AHR/AKR1C3/AKT1/RHOA/ATP2B1/BAD/BCL2L1/KLF9/CA3/CASP8/CAT/CBL/CCND1/CCR5/CCR7/CD14/CDH1/CDKN1A/CDO1/CFTR/CLDN1/CLDN3/CLDN5/CNR1/CRH/CRHBP/CSF3/CTNNB1/CYBA/CYBB/CYP2E1/CYP8B1/DNMT3A/DRD2/DRD4/EEF2/F7/FDX1/FOS/FOSB/MSTN/GOT2/GSTP1/HPGD/HSD3B1/TNC/ICAM1/IGFBP7/IL13/IL2/INHBA/FOXP3/ITPR2/KLF4/LEP/LRP6/SMAD2/NTRK3/OGG1/AIFM1/PENK/PPARA/PTCH1/PTH/RBP4/RGS2/RPL27/S100A8/SC…
GO:0031667	GO:0031667	response to nutrient levels	154/2453	474/18723	1.61957e-28	5.0247e-26	2.47453e-26	154	ABCA1/ACACB/ACADM/ADA/ADCYAP1/ADM/AHCY/AKR1C3/AKT1/ALB/APOA1/APOE/ARG1/SERPINC1/ATP2B1/BCL2/BECN1/BNIP2/CAT/CBL/CCK/CCND1/CD68/CDKN1A/CNR1/COL1A1/COMT/CSH1/CTSV/CYBA/CYBB/CYP1A1/CYP26A1/CYP27B1/CYP8B1/DDIT3/DNMT3A/EEF2/EGFR/EIF2AK3/EIF2S1/ENSA/EPO/F7/ACSL4/FOLR1/FOLR2/PAGE4/GBA/GH1/GH2/GHRH/GLUL/GPT/GSTP1/HLCS/HMOX1/HSD11B2/HSF1/HSPA5/HSPA8/TNC/NOD2/ICAM1/IGFBP2/IL15/JUN/KPTN/KRT18/KYNU/LCN2/LDHA…
GO:0007159	GO:0007159	leukocyte cell-cell adhesion	131/2453	371/18723	2.65146e-28	7.83442e-26	3.85823e-26	131	ADA/ADORA2A/AGER/AKT1/ANXA1/ARG1/ARG2/RHOA/RHOH/B2M/BAD/BCL6/BMP4/HES1/CASP3/CBFB/CCR2/CCR7/CD209/CD24/CD44/CD74/CD83/CR1/CTLA4/CD55/DPP4/DUSP10/EBI3/EFNB1/EPO/ERBB2/ETS1/FCGR2B/GCNT1/HLA-A/HLA-DPA1/HLA-DQA1/HLA-DQB1/HLA-DRA/HLA-DRB1/HLA-DRB3/HLA-DRB4/HLA-DRB5/HLA-G/NOD2/ICAM1/ICOS/IFNG/IGF1/IGF2/IGFBP2/IL10/IL12A/IL12B/IL12RB1/IL15/IL18/IL1A/IL1B/IL2/IL2RA/IL4/IL4R/IL6/IL6ST/FOXP3/ITGA4/ITGAL/IT…
GO:0032103	GO:0032103	positive regulation of response to external stimulus	142/2453	427/18723	1.60699e-27	4.53244e-25	2.2321e-25	142	ADAM17/AGER/AGT/AGTR1/ARG1/BMP6/C3/C3AR1/C5AR1/CALR/CCR2/CCR7/CD74/CDH13/CEBPA/CNR1/CNTF/CPB2/CSF1/CYBA/DHX9/EDN1/EGFR/EP300/ETS1/F2/F3/F7/FABP4/FGF2/FGFR1/MSTN/GPR4/GRN/HCK/UBE2K/HLA-G/HPX/HSPB1/NOD2/IFNG/IKBKB/IL12A/IL12B/IL15/IL16/IL17A/IL18/IL1B/IL1RL1/IL2/IL4/IL6/IL6R/IL6ST/CXCL8/CXCR2/IRF3/KDR/KIR2DL4/KIR2DS2/KLRD1/LDLR/LPL/LTA/LYN/MAPK1/MAPK3/MET/MMP12/MMP8/NFKBIA/NPPA/NPY/NRP1/NTRK3/OSM/P…
GO:0045765	GO:0045765	regulation of angiogenesis	122/2453	342/18723	6.80979e-27	1.83716e-24	9.04752e-25	122	ADAM12/ADM/AGT/APLNR/ANGPT2/ANGPT4/RHOB/ATP2B4/EGLN1/C3/C3AR1/C5AR1/CCR2/CCR3/CDH5/CHRNA7/CLDN5/COL4A2/CTNNB1/CYBB/DCN/DDAH1/ENG/EPHA1/ERBB2/ETS1/F3/FGF1/FGF2/FLT1/FOXC1/GADD45A/GLUL/GPR4/GRN/GTF2I/HGF/HIF1A/HK2/HLA-G/HMOX1/HSPB1/IL10/IL1A/IL1B/IL6/CXCL8/CXCR2/ITGA5/ITGAX/ITGB1/KDR/KLF4/KRT1/LEP/FOXO4/NFE2L2/NODAL/NOS3/NPPB/NRP1/SERPINE1/PDE3B/PGF/PGK1/PLCG1/PML/PPARG/PRKCA/PRL/PTGIS/PTN/PTPRM/RA…
GO:0001667	GO:0001667	ameboidal-type cell migration	151/2453	475/18723	7.51907e-27	1.94399e-24	9.57362e-25	151	AAMP/ACVR1/ACVR1B/ADAM17/AGT/AGTR2/AKT1/ANGPT1/ANGPT2/ANGPT4/ANXA1/APOA1/APOE/RHOA/RHOB/ATP2B4/ATP5F1A/BMP4/CALR/SCARB1/CDH13/CDH5/CORO1B/CORO1C/DCN/DPP4/HBEGF/DUSP10/EDN1/EDNRB/EFNB1/EGF/ETS1/FAP/FGF1/FGF2/FGFR1/FLT4/FN1/FOLR1/GADD45A/CENPV/GJA1/GLUL/GPC3/GPX1/GRN/HIF1A/HMOX1/HSPB1/HTR2B/ID1/IFNG/IL4/ILK/INSL3/ITGA4/ITGB1/ITGB3/KDR/KIT/KLF4/KRT2/LCN2/LGALS8/MAP2K3/MAP2K5/MET/MMP9/MYH9/NFE2L2/NOD…
GO:0072593	GO:0072593	reactive oxygen species metabolic process	97/2453	239/18723	1.575e-26	3.67382e-24	1.80925e-24	97	ABCD1/ABCD2/ACOX1/ACP5/AGT/AGTR1/AKR1C1/AKR1C3/AKT1/ARG2/RHOA/BCL2/BECN1/CAT/CBR1/CD36/CDKN1A/CRP/CRYAB/CCN2/CYBA/CYBB/CYP1A1/CCN1/EDN1/EGFR/F2/GADD45A/PAGE4/GCH1/GNAI3/GPX1/GPX3/GRB2/GSTP1/H19/HBA1/HBA2/HBB/HBG2/HIF1A/HK2/HP/ITGAM/ITGB2/LCN2/LEP/MAPK14/MMP3/MMP8/MPO/MYCN/NCF1/NFE2L2/NOS2/NOS3/NOX1/NOX4/PDGFB/PDGFRB/PDK3/PLA2R1/PPARA/PRCP/PRDX2/PRDX3/PRKCD/RAB27A/RAC1/SFTPD/SIRT2/SLC1A1/SNCA/SOD1…
GO:0061458	GO:0061458	reproductive system development	140/2453	427/18723	1.8897e-26	4.18771e-24	2.06233e-24	140	ACVR2A/ADA/ADCYAP1/ADM/AFP/AKR1C3/AKT1/ANG/ANXA1/AR/ASCL2/AXL/BAX/BCL2/BCL2L1/BMP4/BMP5/BMP6/BOK/FOXL2/BSG/HES1/C3/CASP3/CASP8/CBL/CCND1/CEBPA/CGA/CITED2/YBX3/CSF2/CTNNB1/CTSV/CYP19A1/CYP27B1/CCN1/DCN/EIF2B2/EPAS1/ESR1/FOXC1/FOXF2/FSTL3/FZD4/GCM1/GJA1/ADGRG1/GRB2/HEY2/HIF1A/HOXA13/HOXA9/HSPA5/HSP90AB1/TNC/ICAM1/IDH1/IGF2/IL10/INHA/INHBA/INSL3/JUNB/KIT/KRT8/LEP/LHB/LHX3/LIF/LRP2/MAPK1/MAPK14/MAPK3…
GO:0050900	GO:0050900	leukocyte migration	127/2453	369/18723	2.80217e-26	5.99568e-24	2.9527e-24	127	ADA/ADAM17/ADORA1/AGER/AKT1/ANXA1/RHOA/RHOG/RHOH/BDKRB1/BMP5/BSG/C3AR1/C5AR1/CALCA/CALR/CCR2/CCR5/CCR7/CD74/CSF1/CSF3R/DPP4/DUSP1/EDN1/EDNRB/F7/FCER1G/FLT1/GBA/GCNT1/MSTN/GP2/CXCL1/HCK/HMOX1/NOD2/ICAM1/IL10/IL12A/IL16/IL17A/IL1R1/IL4/IL6/IL6R/CXCL8/CXCR1/CXCR2/ITGA1/ITGA4/ITGAL/ITGB1/ITGB2/KIT/LEP/LYN/MAPK1/MAPK3/MIF/CXCL9/MMP14/MMP9/MYH9/CCN3/P2RX4/SERPINE1/PDGFB/PECAM1/PGF/PLA2G7/PLEC/PPBP/LGMN…
GO:0050678	GO:0050678	regulation of epithelial cell proliferation	128/2453	381/18723	2.28321e-25	4.57009e-23	2.25064e-23	128	ADAM17/AGTR1/APLNR/AKT1/ANG/APOE/AR/AREG/ARG1/ATP5F1A/B2M/BAD/BAX/BMP2/BMP4/BMP5/BMP6/KLF9/HES1/C5AR1/CCND1/CCR3/CDH13/CDKN1C/CLDN1/CPB2/CTNNB1/CYBA/DLX5/DUSP10/EDNRB/EGF/EGFR/ERBB2/F3/FGF1/FGF2/FGFR1/FLT1/FLT4/GJA1/GLUL/GPC3/GPX1/GRN/HIF1A/HMOX1/HTR2B/NOD2/ID1/IGF1/IGF2/IL10/IL12A/IL12B/ITGA4/ITGB3/KDR/KRT4/LEP/MAP2K5/MEN1/MMP12/NGFR/NODAL/NR2F2/NR4A1/NRP1/NRP2/PDGFB/PGF/PLCG1/PPARD/PPARG/PRKCA/…
GO:0060326	GO:0060326	cell chemotaxis	112/2453	310/18723	2.58121e-25	5.00513e-23	2.46489e-23	112	ADAM17/AGTR1/ANXA1/RHOG/BIN2/BSG/C3AR1/C5AR1/CALCA/CALR/CCR2/CCR3/CCR5/CCR7/CD74/CORO1B/CSF1/CSF3R/DPP4/HBEGF/DUSP1/EDN1/EDNRB/EPHB1/F7/FCER1G/FGF1/FGF2/FGFR1/FLT1/MSTN/CXCL1/GSTP1/HGF/HSPB1/NOD2/IL10/IL12A/IL16/IL4/IL6/IL6R/CXCL8/CXCR1/CXCR2/ITGA1/ITGB2/KDR/KIT/LYN/MAPK1/MAPK3/MET/MIF/CXCL9/CCN3/NR4A1/NRP1/P2RX4/SERPINE1/PDGFB/PDGFRB/PGF/PLA2G7/PLEC/PPBP/PRKCD/LGMN/PTN/RAC1/RARRES2/S100A8/S100A9…
GO:0090130	GO:0090130	tissue migration	124/2453	365/18723	4.2081e-25	7.9125e-23	3.89668e-23	124	AAMP/ACTA2/ACTG2/ADAM17/AGT/AGTR2/AKT1/ANGPT1/ANGPT2/ANGPT4/ANXA1/APOA1/APOE/RHOA/RHOB/ATP2B4/ATP5F1A/BMP4/CALR/SCARB1/CDH13/CDH5/CORO1B/CORO1C/DCN/DPP4/HBEGF/DUSP10/EDN1/EGF/ETS1/FAP/FGF1/FGF2/FGFR1/FLT4/GADD45A/GLUL/GPX1/GRN/HIF1A/HMOX1/HSPB1/ID1/IFNG/IL4/INSL3/ITGB1/ITGB3/KDR/KIT/KLF4/KRT2/LCN2/LGALS8/MAP2K3/MAP2K5/MET/MMP9/MYH9/NFE2L2/NOS3/CCN3/NR2F2/NR4A1/NRP1/NRP2/P2RX4/PAXIP1/PDGFB/PIK3CA/…
GO:0007568	GO:0007568	aging	118/2453	339/18723	5.58627e-25	1.00291e-22	4.93905e-23	118	ADA/ADM/AGER/AGT/AKT1/ARG1/ARG2/ATP2B1/B2M/BCL2/BCL6/BECN1/CALCA/CALR/CAT/CD68/CDK2/CDKN1A/CHEK1/CITED2/CLDN1/CNR1/COL4A2/CRYAB/CCN2/CTSV/CYP1A1/DCN/DKK1/DNMT3A/EDN1/EDNRB/EEF2/EIF2S1/ENO3/EPO/FGF2/FOS/GBA/GPX4/GRB2/H2AX/HLA-G/ICAM1/IGFBP1/IGFBP2/IGFBP5/IL10/IL15/ILK/JUN/KIR2DL4/KMO/KRT14/KYNU/LEP/MAP2K3/MAPK1/MAPK14/MAPK3/MAPK8/MAPK9/MBD2/MIF/FOXO4/MMP7/MPO/NFE2L2/NFKB2/NOX4/OGG1/SERPINE1/PDGFRB…
GO:0042063	GO:0042063	gliogenesis	108/2453	301/18723	3.57894e-24	5.69419e-22	2.80423e-22	108	ADCYAP1/ADORA2A/AGER/AKT1/ANXA1/AREG/RHOA/ASCL2/ATP1B2/B4GALT5/BACE2/BMP2/BOK/HES1/C5AR1/CCR2/CHRM1/CLU/CNTF/CSF1/CTNNB1/DUSP10/E2F1/EEF2/EGFR/EIF2B2/EIF2B3/ERBB2/ETV5/F2/FGF2/GBA/GCM1/ADGRG1/GRN/GSTP1/HEXB/IDH2/IFNG/IFNGR1/IL1B/IL6/IL6ST/ILK/LDLR/LEPR/LIF/LRP2/LTA/LYN/MAPK1/MAPK3/MMP14/MXRA8/MYB/MYCN/MYOC/NAB1/NAB2/NDRG1/NTRK2/NTRK3/P2RX4/PAFAH1B1/PENK/SERPINE2/PLAG1/PLEC/PPP1CC/PICK1/OLIG2/PSEN…
GO:0006979	GO:0006979	response to oxidative stress	139/2453	446/18723	7.24863e-24	1.12444e-21	5.53757e-22	139	ABCD1/ACOX2/ADA/PARP1/AKR1C3/AKT1/ANXA1/APOE/AREG/ARG1/RHOB/ATP2A2/AXL/BAD/BCL2/BECN1/CA3/CASP3/CAT/CD36/COL1A1/CRYAB/CTNNB1/CYP2E1/DUSP1/EDN1/EEF2/EGFR/EIF2S1/EPAS1/ETFDH/ETS1/ETV5/FOS/FUT8/PAGE4/GCH1/GPX1/GPX2/GPX3/GPX4/GSR/GSTP1/H19/MACROH2A1/HBA1/HBA2/HBB/HGF/HIF1A/HMOX1/HMOX2/HP/HSF1/HSPA1A/HSPA1B/HSPB1/IDH1/IL10/IL6/JUN/KCNA5/KLF4/KRT1/LCN2/LDHA/MAP1LC3A/MAPK1/MAPK3/MAPK8/MAPK9/MBL2/MCL1/ME…
GO:0018212	GO:0018212	peptidyl-tyrosine modification	123/2453	378/18723	4.81941e-23	6.95452e-21	3.4249e-21	123	ACVR1/ADAM17/ADORA1/ADRA2A/AGT/ANGPT1/ANGPT4/AREG/AXL/BMP6/HES1/CBL/CCK/CD24/CD36/CD44/CD74/CNTF/CSF2/CSF3/CSH1/ACE/DDR1/HBEGF/EGF/EGFR/EPHA1/EPHB1/EPHB2/EPHB3/EPHB6/EPO/ERBB2/FCGR1A/FGFR1/FGFR3/FGFR4/FLT1/FLT4/GH1/GH2/HCK/HCLS1/HGF/HPX/HSF1/NOD2/ICAM1/IFNG/IGF1/IGF2/IL11/IL12A/IL12B/IL13/IL15/IL18/IL2/IL4/IL5/IL6/IL6R/IL6ST/ITGA5/ITGB2/ITGB3/KDR/KIT/LEP/LIF/LYN/MAP2K3/MAP2K5/MAPK3/MET/MIF/MST1R/…
GO:0033002	GO:0033002	muscle cell proliferation	93/2453	248/18723	1.49949e-22	2.02268e-20	9.96111e-21	93	ABCC4/AGT/AKR1B1/AKT1/ANG/ANGPT1/APOE/RHOA/BMP2/BMP4/CDH13/CDKN1A/CITED2/COMT/CTNNB1/CYBA/DNMT1/HBEGF/EDN1/EGFR/ELN/EPHB1/FGF2/FOXC1/MSTN/GJA1/GNAI3/GSTP1/HEY2/HMOX1/HPGD/IFNG/IGF1/IGFBP3/IGFBP5/IL10/IL12A/IL12B/IL13/IL15/IL18/IL6/IL6R/ILK/JUN/KLF4/MAPK1/MAPK14/MEF2D/MMP2/MMP9/MYB/CCN3/NOX1/PDE1A/PDGFB/PDGFRB/PPARD/PPARG/PRKAR1A/PTGS2/RBP4/CX3CL1/SOD2/STAT3/TBX2/TBX5/TERT/TGFB1/TGFB2/TGFB3/TGFBR1…
GO:2000377	GO:2000377	regulation of reactive oxygen species metabolic process	70/2453	157/18723	2.58637e-22	3.34343e-20	1.64654e-20	70	ABCD1/ABCD2/ACP5/AGT/AGTR1/AKR1C1/AKR1C3/AKT1/ARG2/RHOA/BCL2/BECN1/CBR1/CD36/CDKN1A/CRP/CRYAB/CYBA/EGFR/F2/GADD45A/PAGE4/GCH1/GNAI3/GRB2/GSTP1/H19/HIF1A/HK2/HP/ITGAM/ITGB2/LCN2/LEP/MAPK14/MMP3/MMP8/MYCN/NFE2L2/NOX4/PDGFB/PDGFRB/PDK3/PPARA/PRCP/PRDX2/PRKCD/RAB27A/RAC1/SIRT2/SNCA/SOD1/SOD2/STAT3/STK17A/SYK/TFAP2A/TGFB1/TGFBR2/THBS1/TLR4/TNF/TP53/TYROBP/XDH/ACE2/TUSC2/SPHK2/MIR181A2/MIR21
GO:0033674	GO:0033674	positive regulation of kinase activity	139/2453	467/18723	8.85572e-22	1.12142e-19	5.5227e-20	139	ADAM17/ADCYAP1/ADORA1/ADRA2A/AGER/AGT/AKT1/ANG/ANGPT1/ANGPT4/AREG/RHOA/ATP2B4/AXIN1/AXL/BAD/BMP2/CALCA/CALM2/CCND1/CCR7/CD19/CD24/CD74/CDKN1A/CLU/CSF1/CCN1/ACE/DDR1/DDX3X/DKK1/DRD2/DRD4/HBEGF/EDN1/EGF/EGFR/EGR1/MARK2/EPHA1/EPHB1/EPHB2/EPHB3/EPHB6/EPO/ERBB2/F2/FCGR1A/FGF1/FGF2/FGFR1/FGFR3/FGFR4/FLT1/FLT4/FZD10/FZD4/GH1/HLA-DRB1/HSP90AB1/HTR2B/NOD2/IFNG/IGF1/IGF2/IL12B/IL18/IL1B/IL2/IL4/IL6R/ILK/IR…
GO:0050870	GO:0050870	positive regulation of T cell activation	84/2453	216/18723	1.07948e-21	1.33964e-19	6.59734e-20	84	ADA/AGER/AKT1/ANXA1/RHOA/RHOH/B2M/BAD/BCL6/HES1/CBFB/CCR2/CCR7/CD209/CD24/CD74/CD83/CR1/CD55/DPP4/DUSP10/EBI3/EFNB1/EPO/HLA-A/HLA-DPA1/HLA-DQA1/HLA-DQB1/HLA-DRA/HLA-DRB1/HLA-DRB3/HLA-DRB4/HLA-DRB5/HLA-G/NOD2/ICOS/IFNG/IGF1/IGF2/IGFBP2/IL12A/IL12B/IL12RB1/IL15/IL18/IL1A/IL1B/IL2/IL2RA/IL4/IL4R/IL6/IL6ST/FOXP3/ITPKB/LEP/LGALS1/LYN/CD46/MYB/PIK3CA/CCL2/SLC7A1/SOX12/SOX4/STAT5B/SYK/TFRC/TGFBR2/TNFSF1…
GO:0062197	GO:0062197	NA	111/2453	337/18723	2.23072e-21	2.56326e-19	1.26233e-19	111	ABCD1/PARP1/AKR1B1/AKR1C3/AKT1/ANXA1/ARG1/RHOB/ATP2A2/AXL/BAD/BCL2/BDKRB2/BECN1/CASP3/CD36/YBX3/CTNNB1/DDIT3/DDX3X/EGFR/EIF2AK3/EIF2S1/EPAS1/EPO/ETS1/ETV5/FOS/FUT8/PAGE4/GCH1/GPX1/GSR/H19/HGF/HIF1A/HMOX1/HSF1/DNAJA1/HSPA1A/HSPA1B/HSPB1/IL10/IL6/JUN/KLF4/LCN2/MAP1LC3A/MAPK1/MAPK3/MAPK8/MAPK9/MCL1/MET/MMP2/MMP3/MMP9/MPO/MYB/MYLK/NCF1/NFE2L2/NOS3/NOX1/NR4A2/SIGMAR1/P4HB/PCNA/AIFM1/PENK/PIK3CA/PLA2R1…
GO:0009612	GO:0009612	response to mechanical stimulus	83/2453	216/18723	4.66965e-21	5.26821e-19	2.59445e-19	83	AGT/AKT1/ANGPT2/RHOA/ATP1A1/BAD/BDKRB1/BMP6/BTG2/CASP8/CHEK1/CITED2/CLCN6/CNN2/COL1A1/CTNNB1/CYBA/DCN/DRD2/EDN1/EGFR/ENG/ETS1/FOS/FOSB/GADD45A/GJA1/GOT1/GSN/TNC/IGFBP2/IL13/IL1B/JUN/KCNA5/KIT/MAPK14/MAPK3/MAPK8/MBD2/MMP14/MMP7/MPO/NFKB1/NFKBIA/NPPA/PDE2A/SERPINE2/PIK3CA/PLEC/PPL/PTCH1/PTGS2/PTN/RAC1/RELA/RYR2/CXCL10/CXCL12/SLC1A3/SLC2A1/SLC9A1/TGFBR2/THBS1/TLR3/TLR4/TLR5/TNFRSF10B/TNFRSF1A/CD40/F…
GO:0048732	GO:0048732	gland development	131/2453	436/18723	5.53119e-21	6.12875e-19	3.01824e-19	131	ACADM/ACO2/ADA/ADCYAP1/AKT1/ANXA1/APOA1/AR/AREG/ARG1/SERPINC1/BAX/BCL2/BMP2/BMP4/HES1/RHBDD3/CCND1/CDH1/CDO1/CEBPA/CEBPG/CGA/CITED2/CLDN1/CPB2/CSF1/CTNNB1/CYP1A1/DBP/DDR1/DRD2/EGF/EGFR/EPHB3/ESR1/ETS1/FGF1/FGF2/FOXC1/FSTL3/GHRH/GOT2/GPX1/HGF/HIF1A/HK2/HMOX1/HOXA13/HOXA9/HOXD3/HOXD9/TNC/IGF2/IGF2R/IGFBP5/IGSF3/IL10/IL6/KRT18/LHX3/SMAD2/MAPK1/MAPK3/MET/MPST/MTX1/NCOR2/NEURL1/NODAL/NOTCH4/NRP1/NTN1/…
GO:0048660	GO:0048660	regulation of smooth muscle cell proliferation	74/2453	180/18723	6.09281e-21	6.52957e-19	3.21563e-19	74	ABCC4/AGT/AKR1B1/AKT1/ANG/APOE/RHOA/BMP2/BMP4/CDH13/CDKN1A/COMT/CTNNB1/CYBA/DNMT1/HBEGF/EDN1/EGFR/ELN/FGF2/GJA1/GNAI3/GSTP1/HMOX1/HPGD/IFNG/IGF1/IGFBP3/IGFBP5/IL10/IL12A/IL12B/IL13/IL15/IL18/IL6/IL6R/ILK/JUN/KLF4/MEF2D/MMP2/MMP9/MYB/NOX1/PDE1A/PDGFB/PDGFRB/PPARD/PPARG/PTGS2/CX3CL1/SOD2/TERT/TGFB1/TGFB3/TGFBR2/TGM2/THBS1/TLR4/TNF/VIP/SF1/ADIPOQ/APLN/CALCRL/LDLRAP1/NAMPT/PDGFD/MIR182/MIR21/MIR214/M…
GO:0042110	GO:0042110	T cell activation	141/2453	487/18723	7.55525e-21	7.94582e-19	3.91309e-19	141	ADA/ADAM17/ADORA2A/AGER/AKT1/ANXA1/ARG1/ARG2/RHOA/RHOH/B2M/BAD/BAX/BCL2/BCL3/BCL6/BMP4/HES1/CASP3/CASP8/CBFB/CCR2/CCR7/CD209/CD24/CD44/CD48/CD74/CD83/CD8A/CLPTM1/CR1/CTLA4/CTNNB1/CTSL/CD55/DPP4/DUSP10/EBI3/EFNB1/EGR1/EPO/ERBB2/FCER1G/FCGR2B/GBA/GSN/HLA-A/HLA-DPA1/HLA-DQA1/HLA-DQB1/HLA-DRA/HLA-DRB1/HLA-DRB3/HLA-DRB4/HLA-DRB5/HLA-G/NOD2/ICAM1/ICOS/IFNG/IGF1/IGF2/IGFBP2/IL10/IL12A/IL12B/IL12RB1/IL15…
GO:0010876	GO:0010876	lipid localization	133/2453	448/18723	8.92003e-21	9.2248e-19	4.54296e-19	133	ABCA1/ABCA4/ABCB1/ABCC3/ABCC4/ABCD1/ABCD2/ABCG1/ACACB/PLIN2/AGT/AGTR1/AGTR2/AKR1C1/AKT1/ANXA1/ANXA2/APOA1/APOB/APOC1/APOC3/APOE/APOL1/AQP9/AUP1/BDKRB2/BMP6/C3/SLC25A20/CD36/SCARB1/CEL/CFTR/CLU/CPT2/CRH/CRHR1/CRP/CYP19A1/CYP8B1/ACE/DRD2/DRD4/EDN1/EGF/FABP4/ACSL4/FZD4/GBA/GOT2/GPS2/HEXB/IL1B/IL6/INHBA/ITGAV/ITGB3/KCNN4/LDLR/LEP/LIPC/LPA/LPL/LRP6/MYB/NFKB1/NFKBIA/NOS2/NR1H2/NRIP1/SIGMAR1/P2RX4/SERPI…
GO:0048545	GO:0048545	response to steroid hormone	110/2453	339/18723	1.25994e-20	1.28163e-18	6.31165e-19	110	ADCYAP1/ADM/PARP1/AGTR2/AKR1C3/ANXA1/AR/AREG/ARG1/RHOA/ATP1A1/ATP2B1/BAD/BCL2/BMP4/BMP6/KLF9/CALR/CASP3/CCND1/CDKN1A/CDO1/CLDN1/COL1A1/CRH/CCN2/CTSV/CYBA/CYBB/DAB2/DUSP1/EDN1/EGFR/ENG/EP300/EPO/ESR1/ESR2/ESRRG/FOS/FOSB/GBA/MSTN/GOT1/GSTP1/HEYL/HSD11B2/HSD3B1/DNAJA1/ICAM1/IDH1/IGFBP2/IGFBP7/IL10/IL1RN/IL6/LMO3/KMT2D/NCOR2/NODAL/NR3C1/NTRK3/OXTR/PAPPA/PCNA/AIFM1/PPARA/PPARD/PTGS2/PTN/RAMP2/RBBP7/RE…
GO:0009410	GO:0009410	response to xenobiotic stimulus	135/2453	462/18723	2.14122e-20	2.14295e-18	1.05534e-18	135	ABCA1/ABCB1/ABCC4/ACACB/ADA/ADAM17/PLIN2/ADORA2A/AHR/AKR1C1/ANXA1/APOA1/ARG1/RHOA/ATP1A1/B2M/BAD/BCL2/BECN1/RHBDD3/CALR/CASP3/CAT/CBR1/CDH1/CDKN1A/COL18A1/COL1A1/COMT/CPB2/CRH/CRHBP/CYBA/CYBB/CYP1A1/CYP26A1/CYP2E1/CYP2J2/DNMT3A/DRD2/E2F1/EDN1/EEF2/EGFR/ENG/ENO3/EPHX1/FBP1/FMO2/FOS/FOSB/GPX1/GSTA3/GSTA4/GSTM1/GSTP1/GUK1/HADH/HADHA/HMOX1/HSD11B2/HSPA5/HSP90AB1/HTR2B/ICAM1/IGFBP2/IL10/IL1B/INHBA/JUN…
GO:0010632	GO:0010632	regulation of epithelial cell migration	99/2453	292/18723	3.27259e-20	3.17288e-18	1.56256e-18	99	AAMP/ADAM17/AGT/AGTR2/AKT1/ANGPT1/ANGPT2/ANGPT4/ANXA1/APOE/RHOA/RHOB/ATP2B4/ATP5F1A/BMP4/CALR/SCARB1/CORO1C/DCN/HBEGF/DUSP10/EDN1/EGF/ETS1/FGF1/FGF2/FGFR1/FLT4/GADD45A/GLUL/GRN/HIF1A/HMOX1/HSPB1/IFNG/IL4/INSL3/ITGB3/KDR/KLF4/LCN2/MAP2K3/MAP2K5/MET/MMP9/NFE2L2/NOS3/NR2F2/NRP1/NRP2/P2RX4/PDGFB/PLCG1/PLPP3/PPARG/PRCP/PRKCA/LGMN/PTGS2/PTN/PTPRM/RAC1/ROCK2/CXCL13/SEMA4A/SEMA5A/SH3BP1/SP1/SPARC/TACSTD2…
GO:0050863	GO:0050863	regulation of T cell activation	107/2453	329/18723	3.50574e-20	3.34663e-18	1.64812e-18	107	ADA/ADORA2A/AGER/AKT1/ANXA1/ARG1/ARG2/RHOA/RHOH/B2M/BAD/BCL6/BMP4/HES1/CASP3/CBFB/CCR2/CCR7/CD209/CD24/CD74/CD83/CLPTM1/CR1/CTLA4/CTNNB1/CD55/DPP4/DUSP10/EBI3/EFNB1/EPO/ERBB2/FCGR2B/HLA-A/HLA-DPA1/HLA-DQA1/HLA-DQB1/HLA-DRA/HLA-DRB1/HLA-DRB3/HLA-DRB4/HLA-DRB5/HLA-G/NOD2/ICOS/IFNG/IGF1/IGF2/IGFBP2/IL10/IL12A/IL12B/IL12RB1/IL15/IL18/IL1A/IL1B/IL2/IL2RA/IL4/IL4R/IL6/IL6ST/FOXP3/ITPKB/LEP/LGALS1/LYN/S…
GO:0043410	GO:0043410	positive regulation of MAPK cascade	138/2453	480/18723	3.97726e-20	3.73923e-18	1.84147e-18	138	ADCYAP1/ADRA2A/ADRB3/AGER/ANGPT1/APOE/AR/AXIN1/BMP2/BMP4/BRAF/C5AR1/CCR7/CD24/CD36/CD44/CD74/CHRNA7/CCN2/CTNNB1/DKK1/DRD2/DRD4/EDN1/EGF/EGFR/EPO/ERBB2/F2R/FCGR2B/FGA/FGB/FGF1/FGF2/FGFR1/FGFR3/FGFR4/FGG/FLT1/FLT4/FZD10/FZD4/GADD45A/GH1/HGF/HLA-DRB1/HTR2B/NOD2/ICAM1/IGF1/IGF2/IGFBP4/IGFBP6/IL11/IL1B/IL6/ILK/KDR/KISS1/KIT/LEP/LIF/MAP2K3/MAP2K5/MAPK3/MIF/MMP8/MST1R/NCF1/NODAL/NOX1/NRP1/NTRK2/NTRK3/OS…
GO:0035296	GO:0035296	regulation of tube diameter	62/2453	141/18723	1.52246e-19	1.29409e-17	6.37302e-18	62	ACTA2/ADCY6/ADCYAP1/ADM/ADORA1/ADORA2A/ADRA2A/ADRB3/AGT/AGTR1/AGTR2/AKT1/APOE/RHOA/ATP2B1/BDKRB2/CALCA/CRP/ACE/EDN1/EDNRA/EDNRB/EGFR/F2R/FGA/FGB/FGG/FOXC1/GCH1/GJA1/GJA5/GPX1/GUCY1A1/HTR2B/ICAM1/ITGA1/KCNA5/KNG1/LEP/MTNR1B/NOS1/NOS3/NPPA/NPPB/OXTR/P2RY2/PPARD/PTGS2/RGS2/ROCK2/SCNN1B/SLC6A4/SOD1/SOD2/SOD3/TBXAS1/UCN/ACE2/APLN/ZDHHC21/DOCK4/MIR21
GO:0097746	GO:0097746	regulation of blood vessel diameter	62/2453	141/18723	1.52246e-19	1.29409e-17	6.37302e-18	62	ACTA2/ADCY6/ADCYAP1/ADM/ADORA1/ADORA2A/ADRA2A/ADRB3/AGT/AGTR1/AGTR2/AKT1/APOE/RHOA/ATP2B1/BDKRB2/CALCA/CRP/ACE/EDN1/EDNRA/EDNRB/EGFR/F2R/FGA/FGB/FGG/FOXC1/GCH1/GJA1/GJA5/GPX1/GUCY1A1/HTR2B/ICAM1/ITGA1/KCNA5/KNG1/LEP/MTNR1B/NOS1/NOS3/NPPA/NPPB/OXTR/P2RY2/PPARD/PTGS2/RGS2/ROCK2/SCNN1B/SLC6A4/SOD1/SOD2/SOD3/TBXAS1/UCN/ACE2/APLN/ZDHHC21/DOCK4/MIR21
GO:0050920	GO:0050920	regulation of chemotaxis	82/2453	223/18723	2.0183e-19	1.69238e-17	8.33448e-18	82	ADAM17/AGER/ANGPT2/C3AR1/C5AR1/CALR/CCR2/CCR7/CD74/CDH13/CORO1B/CSF1/DPP4/DUSP1/EDN1/F3/F7/FGF1/FGF2/FGFR1/MSTN/GSTP1/HSPB1/NOD2/IL12A/IL16/IL4/IL6/IL6R/CXCL8/CXCR2/KDR/LYN/MAPK1/MAPK3/MET/MIF/CCN3/NOVA2/NRP1/NTRK3/P2RX4/SERPINE1/PDGFB/PDGFRB/PGF/PLA2G7/LGMN/PTN/RAC1/RARRES2/SCG2/CCL2/CCL3/CCL4/CCL7/CXCL10/CXCL13/CXCL12/SEMA3B/SEMA3C/SEMA3F/SEMA4A/SEMA4B/SEMA4C/SEMA5A/SEMA5B/TBR1/TGFB1/THBS1/TPBG…
GO:0097191	GO:0097191	extrinsic apoptotic signaling pathway	81/2453	219/18723	2.21415e-19	1.83184e-17	9.0213e-18	81	ACVR1/ACVR1B/AGT/AGTR2/AKT1/AR/BAD/BAX/BCL2/BCL2L1/BMP4/BMP5/BOK/CASP8/CSF2/DDX3X/EYA2/FAF1/FGA/FGB/FGFR1/FGFR3/FGG/GPX1/PDIA3/GSTP1/HGF/HMOX1/HSPA1A/HSPA1B/ICAM1/IFNG/IGF1/IL12A/IL1A/IL1B/IL2/IL4/IL6R/INHBA/ITGAV/KRT18/KRT8/MAP2K5/MCL1/NGF/NOS3/NRP1/SERPINE1/PIK3R1/PML/PRDX2/PSME3/RELA/SCG2/CX3CL1/SIAH2/SKIL/SRPX/TERT/TGFB1/TGFB2/TGFBR1/THBS1/TLR3/TNF/TNFRSF10B/TNFRSF10C/TNFRSF1A/TNFRSF1B/FAS/TN…
GO:0070371	GO:0070371	ERK1 and ERK2 cascade	105/2453	330/18723	4.8279e-19	3.84066e-17	1.89142e-17	105	ADCYAP1/AGER/AGT/ANGPT1/APOE/BMP2/BMP4/BRAF/C5AR1/CCR7/CD36/CD44/CD74/CHRNA7/CCN2/CCN1/DRD2/DUSP1/DUSP10/DUSP9/EGF/EGFR/EPHB1/EPHB2/EPO/ERBB2/F2R/FBLN1/FGA/FGB/FGF1/FGF2/FGFR3/FGFR4/FGG/FLT4/FN1/GSTP1/HLA-DRB1/HTR2B/NOD2/ICAM1/IGF1/IL1B/ITGAV/KDR/KLF4/LIF/LMO3/LYN/MAPK1/MAPK3/MIF/NODAL/NRP1/OXTR/PDGFA/PDGFB/PDGFRB/PLA2G2A/PLA2G5/PRKCA/CCL11/CCL13/CCL14/CCL15/CCL16/CCL17/CCL2/CCL20/CCL25/CCL3/CCL4…
GO:0050817	GO:0050817	coagulation	81/2453	222/18723	5.81256e-19	4.50836e-17	2.22024e-17	81	ACTB/ACTG1/ADORA2A/ADRA2A/ANXA2/ANXA5/APOE/SERPINC1/AXL/CD36/CD59/CPB2/EDN1/EPHB2/F10/F11/F2/F2R/F3/F5/F7/F8/FAP/FBLN1/FCER1G/FGA/FGB/FGG/FN1/GGCX/GP1BA/GP9/HBB/HPSE/HSPB1/IL6/IL6ST/ILK/ITGB3/KNG1/KRT1/LYN/MAPK14/MYH9/NFE2L2/NOS3/SERPINA1/SERPINE1/SERPINB2/PDGFA/PDGFB/SERPINE2/PIK3CA/PLAT/PRDX2/PRKCA/PRKCD/PROC/PROCR/PROZ/PSEN1/RAB27A/SELP/SEMG1/ST3GAL4/SLC4A1/SYK/TFPI/TFPI2/THBD/THBS1/TLR4/CD40/…
GO:0002683	GO:0002683	negative regulation of immune system process	126/2453	434/18723	7.4008e-19	5.60024e-17	2.75796e-17	126	A2M/ADA/ADAR/ADCYAP1/ADORA1/ADORA2A/AHR/AKT1/AMBP/ANGPT1/ANXA1/APCS/APOA1/ARG1/ARG2/AXL/BCL6/BMP4/BMP5/RHBDD3/CASP3/CBFB/CCR2/CD59/CD68/CD74/CNR1/CR1/CTLA4/CTNNB1/CUL4A/CD55/DPP4/DRD2/TSC22D3/DUSP1/DUSP10/ERBB2/FCGR2B/FSTL3/GPS2/GPX1/GRN/HCK/HLA-A/HLA-B/HLA-DRB1/HLA-G/HMOX1/NOD2/IL10/IL12B/IL1RL1/IL2/IL2RA/IL4/IL4R/INHA/INHBA/FOXP3/KIR2DL4/KLRC1/KLRD1/LDLR/LTF/LYN/SMAD7/MAPK14/CD46/MIF/MMP12/CCN3…
GO:0050818	GO:0050818	regulation of coagulation	41/2453	71/18723	8.13993e-19	5.97942e-17	2.9447e-17	41	ANXA2/ANXA5/APOE/SERPINC1/CD36/CPB2/EDN1/EPHB2/F11/F2/F2R/F3/F7/FAP/FGA/FGB/FGG/GP1BA/HPSE/KNG1/KRT1/NFE2L2/NOS3/SERPINE1/SERPINB2/PDGFA/PDGFB/SERPINE2/PLAT/PRDX2/PRKCD/PROC/PROCR/PSEN1/ST3GAL4/TFPI/THBD/THBS1/VTN/HS3ST5/UBASH3B
GO:0070661	GO:0070661	leukocyte proliferation	102/2453	318/18723	8.18059e-19	5.97942e-17	2.9447e-17	102	ADA/AGER/AHR/ANXA1/ARG1/ARG2/BAX/BCL2/BCL6/BMP4/HES1/CASP3/CCR2/CD19/CD209/CD24/CD74/CDKN1A/CLU/CR1/CRP/CSF1/CTLA4/CTNNB1/CD55/ACE/EBI3/EFNB1/EPHB2/EPO/ERBB2/FCGR2B/GBA/GSTP1/HLA-A/HLA-DPA1/HLA-DRB1/HLA-G/IGF1/IGF2/IGFBP2/IL10/IL12A/IL12B/IL12RB1/IL13/IL15/IL18/IL1A/IL1B/IL2/IL2RA/IL4/IL5/IL6/IL6ST/FOXP3/KIT/LEP/LYN/MAPK1/MAPK3/CD46/MIF/PELI1/PLCL2/PPP3CB/PRDX2/PRKAR1A/PRKCD/PRNP/PTH/CCL8/CX3CL1/…
GO:0070997	GO:0070997	neuron death	111/2453	361/18723	8.55791e-19	6.17463e-17	3.04083e-17	111	ADORA1/ADORA2A/PARP1/AKT1/ANGPT1/XIAP/APOE/RHOA/AXL/BAD/BAX/BCL2/BCL2L1/BOK/BTG2/C5AR1/CASP3/CASP8/CBL/CDC34/CHRNA7/CLU/CNTF/CSF1/CSF3/CTNNB1/DDIT3/DIO3/DKK1/EGR1/EIF2S1/EPHB1/EPO/F2R/FCGR2B/FOS/GAPDH/GBA/GPX1/GRN/HIF1A/HMOX1/HSF1/HSPA5/HSP90AB1/IFNG/IL10/IL13/ILK/ITGA1/ITGAM/ITGB2/JUN/KIR3DL2/KMO/LCN2/MAX/MCL1/MTNR1B/MYB/NES/NFATC4/NGF/NGFR/NR4A2/NRP1/NTRK2/SIGMAR1/AIFM1/PIK3CA/PPARA/PRNP/LGMN/P…
GO:0051047	GO:0051047	positive regulation of secretion	100/2453	310/18723	1.15558e-18	8.24184e-17	4.05888e-17	100	ABCG1/ADCYAP1/ADORA1/ADORA2A/AGT/AGTR2/ANG/BAD/BMP2/BMP6/CCK/CD33/CFTR/CNR1/CPB2/CRH/CYBA/CYP19A1/DRD2/EDN1/EDNRB/EGFR/ACSL4/FGA/FGB/FGG/NCS1/GHRH/GJA1/GLUL/HIF1A/HLA-DRB1/IFNG/IGF1/IL13/IL1A/IL1B/IL4/IL4R/INHA/INHBA/ITGAM/ITGB2/KCNN4/KISS1/KMO/LEP/MYB/NNAT/NPPA/NPPB/NR1H2/OXTR/P2RX4/P2RY2/PLA2R1/PPARD/PPID/PPP3CB/PRL/RAB27A/RAC1/RBP4/S100A8/SDC1/CXCL12/SLC6A1/SLC6A4/SNCA/SOX4/SPP1/SYK/TGFB1/TGFB…
GO:0008217	GO:0008217	regulation of blood pressure	72/2453	186/18723	1.17659e-18	8.29627e-17	4.08568e-17	72	ACTA2/ADM/ADORA1/ADRB3/AGT/AGTR1/AGTR2/ANPEP/AR/RHOA/ATP1A1/ATP2B1/BDKRB1/CALCA/CNR1/CRH/CYBA/CYP11B2/ACE/DDAH1/DRD2/EDN1/EDNRA/EDNRB/F2R/GCH1/GJA1/GJA5/GNB3/GUCY1A1/HBB/HMOX1/HSD11B2/KLK1/LEP/NOS1/NOS2/NOS3/NOX1/NPPA/NPPB/NPY/NR2F2/OXTR/P2RX4/PDGFB/PPARA/PPARG/PRCP/PTGS1/PTGS2/RAMP2/RARRES2/REN/SLC2A5/SOD1/SOD2/TAC3/TACR3/UCN/VEGFC/ACE2/ADIPOQ/F11R/OR51E2/NAV2/APLN/POSTN/CORIN/CAMK2N1/ERAP2/NAMPT
GO:0071496	GO:0071496	cellular response to external stimulus	102/2453	320/18723	1.34859e-18	9.40228e-17	4.63036e-17	102	AGT/AKR1C3/AKT1/ALB/ATP1A1/ATP2B1/AXL/BAD/BCL2/BECN1/BMP6/CASP8/CBL/CD68/CDKN1A/CHEK1/CNN2/COL1A1/COMT/CTSV/CYBA/CYP27B1/EGFR/EIF2AK3/EIF2S1/ENG/FOLR1/FOLR2/FOS/GADD45A/GBA/GJA1/GLUL/GOT1/GSTP1/HMOX1/HSPA5/HSPA8/TNC/ICAM1/IL13/IL15/IL1B/ITGA4/JUN/KPTN/LCN2/LEP/LPL/LYN/MAP1LC3A/MAPK1/MAPK3/MAPK8/MAX/MMP7/NFE2L2/NFKB1/NPPA/NR4A2/AIFM1/PDE2A/PENK/PLEC/PPARA/PPM1D/PICK1/PTGS2/PTN/RAC1/SLC1A2/SLC2A1/S…
GO:1903034	GO:1903034	regulation of response to wounding	67/2453	167/18723	2.02973e-18	1.38401e-16	6.81584e-17	67	ACTG1/ADRA2A/ANXA1/ANXA2/APCS/APOE/SERPINC1/CD36/CLDN1/CLDN3/CNTF/CPB2/HBEGF/EDN1/EPHB2/F11/F2/F2R/F3/F7/FAP/FGA/FGB/FGF2/FGG/GJA1/GP1BA/GRN/HPSE/IL10/INSL3/ITGB1/KLF4/KNG1/KRT1/MYLK/NFE2L2/NOS3/OCLN/SERPINE1/SERPINB2/PDGFA/PDGFB/SERPINE2/PLAT/PLPP3/PRDX2/PRKCD/PROC/PTN/ST3GAL4/SPP1/TFPI/THBD/THBS1/TNF/VTN/XBP1/WFDC1/SIGLEC10/FERMT1/KREMEN1/UBASH3B/MIR200B/MIR21/MIR222/MIR451A
GO:0040013	GO:0040013	negative regulation of locomotion	116/2453	391/18723	3.02645e-18	1.99778e-16	9.83852e-17	116	ADA/ADORA1/ADORA2A/ADORA3/AGTR2/AKT1/ANGPT2/ANGPT4/APOE/RHOA/RHOB/ATP1B2/ATP2B4/BCL2/BMP5/CALR/CD74/CDH1/CITED2/CLDN3/CLDN5/CNN2/CORO1B/CORO1C/DCN/DPP4/DPYSL3/DRD2/DUSP1/DUSP10/ENG/EPHA1/FBLN1/FGF2/GADD45A/GJA1/ADGRG1/GSTP1/HMOX1/IDH2/IFITM1/IGFBP3/IGFBP5/IL4/ILK/JAG1/KLF4/SMAD7/MAP2K5/MIF/NFE2L2/NGFR/NODAL/CCN3/NR2F2/NRP1/SERPINE1/PPARD/PPARG/PTN/PTPRM/RAC1/RGN/CCL2/CCL25/CXCL13/CX3CL1/CXCL12/SE…
GO:0008202	GO:0008202	steroid metabolic process	101/2453	319/18723	3.3788e-18	2.20689e-16	1.08683e-16	101	ABCA1/ABCG1/ACADVL/ADM/AFP/AGT/AGTR1/AKR1B1/AKR1C1/AKR1C3/AKR1D1/APOA1/APOB/APOC1/APOE/APOL1/ATP1A1/BMP2/BMP5/BMP6/FAXDC2/CAT/SCARB1/CEBPA/CEL/CFTR/CGA/COMT/CRH/CYP11A1/CYP11B2/CYP17A1/CYP19A1/CYP1A1/CYP26A1/CYP27B1/CYP2E1/CYP8B1/DHCR7/CYB5R3/EGR1/EPHX2/ESR1/FDX1/FGF1/FGFR4/GBA/GC/GNB3/HSD11B1/HSD11B2/HSD17B1/HSD3B1/IFNG/IGFBP7/IL4/KIT/LDLR/LEP/LEPR/LHB/LIPC/LIPE/LRP2/NFKB1/PON1/PPARD/LGMN/RDH5/R…
GO:0032355	GO:0032355	response to estradiol	60/2453	141/18723	4.12444e-18	2.66585e-16	1.31286e-16	60	AGT/ARPC1B/ANXA1/APOB/AREG/BAD/CALR/CASP3/CASP8/CAT/CCNA2/CCND1/COL1A1/CRHBP/CRYAB/CCN2/CTNNB1/CYP19A1/DNMT3A/DUSP1/EEF2/EGFR/ESR1/ESR2/ETS1/F7/GH1/GJA1/GPX4/GSTP1/HPGD/HSF1/IGFBP2/IL10/LEP/MBD2/NCOR2/NR2F2/NRIP1/OGG1/OXTR/PCNA/AIFM1/PDGFRB/PENK/PTCH1/PTGS2/PTN/RAMP2/SLC6A1/SLC6A4/STAT3/STAT5B/TACR3/TFPI/TGFB1/TH/UCN/WFDC1/POSTN
GO:0006869	GO:0006869	lipid transport	117/2453	398/18723	4.71106e-18	3.01362e-16	1.48412e-16	117	ABCA1/ABCA4/ABCB1/ABCC3/ABCC4/ABCD1/ABCD2/ABCG1/PLIN2/AGT/AGTR1/AGTR2/AKR1C1/AKT1/ANXA1/ANXA2/APOA1/APOB/APOC1/APOC3/APOE/APOL1/AQP9/BDKRB2/BMP6/SLC25A20/CD36/SCARB1/CEL/CFTR/CLU/CPT2/CRH/CRHR1/CYP19A1/CYP8B1/ACE/DRD2/DRD4/EDN1/EGF/FABP4/ACSL4/FZD4/GOT2/GPS2/IL1B/INHBA/ITGAV/ITGB3/KCNN4/LDLR/LEP/LIPC/LPA/LRP6/MYB/NFKB1/NFKBIA/NOS2/NR1H2/SIGMAR1/P2RX4/SERPINA5/PLA2G2A/PLA2G5/PLA2R1/PON1/PPARA/PPAR…
GO:0019216	GO:0019216	regulation of lipid metabolic process	103/2453	331/18723	6.16061e-18	3.90067e-16	1.92097e-16	103	SERPINA3/ABCD1/ABCD2/ABCG1/ACACB/ACADVL/ADM/ADORA1/ADRA2A/AGT/AGTR1/AKR1C3/AKT1/ANXA1/APOA1/APOB/APOC1/APOC3/APOE/ATP1A1/BMP2/BMP5/BMP6/C3/CCR7/CD19/SCARB1/CD74/CGA/CNR1/CYP27B1/CCN1/DHCR7/EGR1/EPHX2/F2/FGF1/FGF2/FGFR3/FGFR4/FLT1/GNB3/GPS2/MACROH2A1/HTR2B/NOD2/IDH1/IFNG/IGFBP7/IL1B/IRS1/KIT/LDLR/LEP/LYN/MTMR4/NFKB1/NR1D2/NR1H2/PDE3B/PDGFA/PDGFB/PDGFRB/PDK3/PPARA/PPARD/PPARG/PRKCD/PTGS2/RAB38/RARR…
GO:0007596	GO:0007596	blood coagulation	78/2453	217/18723	7.16065e-18	4.48775e-16	2.21009e-16	78	ACTB/ACTG1/ADORA2A/ADRA2A/ANXA2/ANXA5/APOE/SERPINC1/AXL/CD36/CD59/CPB2/EDN1/EPHB2/F10/F11/F2/F2R/F3/F5/F7/F8/FAP/FBLN1/FCER1G/FGA/FGB/FGG/FN1/GGCX/GP1BA/GP9/HBB/HPSE/HSPB1/IL6/IL6ST/ILK/ITGB3/KNG1/KRT1/LYN/MAPK14/MYH9/NFE2L2/NOS3/SERPINA1/SERPINE1/SERPINB2/PDGFA/PDGFB/SERPINE2/PIK3CA/PLAT/PRDX2/PRKCA/PRKCD/PROC/PROCR/PROZ/RAB27A/SELP/ST3GAL4/SLC4A1/SYK/TFPI/TFPI2/THBD/THBS1/TLR4/CD40/CD40LG/TXK/V…
GO:0050867	GO:0050867	positive regulation of cell activation	121/2453	420/18723	7.23248e-18	4.48775e-16	2.21009e-16	121	ADA/AGER/AKT1/ANXA1/RHOA/RHOH/AXL/B2M/BAD/BCL2/BCL6/HES1/CBFB/CCR2/CCR7/CD209/CD24/CD74/CD83/CDKN1A/CEBPA/CR1/CCN2/CD55/DPP4/DUSP10/EBI3/EFNB1/EPHB2/EPO/HLA-A/HLA-DPA1/HLA-DQA1/HLA-DQB1/HLA-DRA/HLA-DRB1/HLA-DRB3/HLA-DRB4/HLA-DRB5/HLA-G/NOD2/ICOS/IFNG/IGF1/IGF2/IGFBP2/IGHG2/IGHG4/IL10/IL12A/IL12B/IL12RB1/IL13/IL15/IL15RA/IL18/IL1A/IL1B/IL1RL1/IL2/IL2RA/IL4/IL4R/IL5/IL6/IL6ST/FOXP3/ITGAM/ITGB2/ITPK…
GO:1903706	GO:1903706	regulation of hemopoiesis	110/2453	367/18723	1.00274e-17	6.09999e-16	3.00407e-16	110	ACVR1B/ACVR2A/ADA/AGER/ANXA1/APCS/RHOA/RHOH/AXL/B2M/BAD/BCL6/BMP4/FAXDC2/CASP8/CBFB/CCR2/CD74/CD83/CLPTM1/CR1/CSF1/CSF3/CSF3R/CTLA4/CTNNB1/CUL4A/DUSP10/ERBB2/ETS1/FCGR2B/FOS/FSTL3/H4C5/HCLS1/HIF1A/HLA-B/HLA-DRA/HLA-DRB1/HLA-G/HOXA9/HSF1/HSPA1A/HSPA1B/IFNG/IL10/IL12B/IL12RB1/IL15/IL15RA/IL17A/IL18/IL2/IL2RA/IL4/IL4R/IL5/INHA/INHBA/FOXP3/ITPKB/JAG1/JUN/LDB1/LIF/LTF/LYN/SMAD7/MAPK14/CD46/MMP14/MYB/N…
GO:0070663	GO:0070663	regulation of leukocyte proliferation	84/2453	245/18723	1.09762e-17	6.61235e-16	3.2564e-16	84	ADA/AGER/AHR/ANXA1/ARG1/ARG2/BCL2/BCL6/BMP4/HES1/CASP3/CCR2/CD209/CD24/CD74/CDKN1A/CR1/CRP/CSF1/CTLA4/CTNNB1/CD55/EBI3/EFNB1/EPHB2/EPO/ERBB2/FCGR2B/GSTP1/HLA-A/HLA-DPA1/HLA-DRB1/HLA-G/IGF1/IGF2/IGFBP2/IL10/IL12A/IL12B/IL12RB1/IL13/IL15/IL18/IL1A/IL1B/IL2/IL2RA/IL4/IL5/IL6/IL6ST/FOXP3/LEP/LYN/MAPK1/MAPK3/CD46/MIF/PELI1/PRKAR1A/PRNP/PTH/CCL8/SFTPD/SLC7A1/STAT5B/SYK/TFRC/TGFBR2/TLR4/TNFRSF1B/CD40/TN…
GO:1905952	GO:1905952	regulation of lipid localization	69/2453	181/18723	1.60682e-17	9.40593e-16	4.63216e-16	69	ABCA1/ABCG1/ACACB/PLIN2/AGT/AGTR1/AGTR2/AKT1/ANXA2/APOA1/APOB/APOC1/APOC3/APOE/BMP6/C3/CD36/SCARB1/CRH/CRHR1/CRP/CYP19A1/CYP8B1/EDN1/EGF/GPS2/IL1B/IL6/ITGAV/ITGB3/LEP/LPL/MYB/NFKB1/NFKBIA/NR1H2/P2RX4/PLA2R1/PON1/PPARA/PPARD/PPARG/PRKCD/PTCH1/EPRS1/REN/RXRA/SPP1/SYK/THBS1/TNF/TNFSF11/FASLG/ADIPOQ/ABCG5/ABCA12/OSBPL11/TREM2/NAXE/LDLRAP1/PCSK9/RETN/YJEFN3/HILPDA/LPCAT3/PNPLA2/MIR128-1/MIR130B/MIR27A
GO:0010038	GO:0010038	response to metal ion	110/2453	373/18723	3.70195e-17	2.01496e-15	9.92314e-16	110	ADD1/PARP1/AKR1C3/AKT1/ANK3/AQP9/ARG1/B2M/BAD/BCL2/BECN1/BMP6/BRAF/BSG/CALM2/CALR/CASP3/CASP8/CAT/CCND1/CD14/CDH1/CEBPA/CLDN1/CRHBP/CYBB/CYP11B2/CYP1A1/DLG2/DNMT3A/DRD2/DUSP1/EDN1/EGFR/EIF2AK3/EIF2S1/FABP4/FBP1/FGA/FGB/FGG/FOS/FOSB/FSTL3/GOT1/HIF1A/HMOX1/HSD17B1/HSF1/HSPA5/ICAM1/IGFBP2/IL1A/ITPKB/JUN/JUNB/KCNH1/KCNK3/KIT/KRT14/LCN2/MAP1LC3A/MAPK1/MAPK3/MAPK8/MAPK9/MMP9/NCF1/NDRG1/NFATC4/NFE2L2/OG…
GO:0002685	GO:0002685	regulation of leukocyte migration	75/2453	210/18723	4.66798e-17	2.49697e-15	1.22969e-15	75	ADA/ADAM17/ADORA1/AGER/AKT1/ANXA1/RHOA/RHOG/RHOH/BDKRB1/BMP5/C3AR1/C5AR1/CALR/CCR2/CCR7/CD74/CSF1/DPP4/DUSP1/EDN1/F7/MSTN/HMOX1/NOD2/ICAM1/IL12A/IL1R1/IL4/IL6/IL6R/CXCL8/CXCR2/ITGA4/LYN/MAPK1/MAPK3/MIF/MMP14/CCN3/P2RX4/SERPINE1/PGF/PLA2G7/LGMN/PTN/RAC1/RARRES2/CCL2/CCL20/CCL25/CCL3/CCL4/CCL7/CCL8/CXCL10/CXCL13/CX3CL1/CXCL12/SELE/SELP/ST3GAL4/THBS1/TNF/VEGFA/VEGFB/VEGFC/GPSM3/MMP28/TREM2/KLRK1/DOC…
GO:0071216	GO:0071216	cellular response to biotic stimulus	83/2453	246/18723	5.13811e-17	2.72496e-15	1.34196e-15	83	ABCA1/AKT1/ARG1/RHOA/AXL/BMP6/CCR5/CD14/CD36/SCARB1/CD68/CSF2/CSF3/CD55/DDIT3/EDNRB/EIF2AK3/FCGR2B/CXCL1/GSTP1/HCK/HSF1/HSPA5/NOD2/ICAM1/IL10/IL12B/IL18/IL1A/IL1B/IL6/CXCL8/IRAK2/IRF3/KMO/LCN2/LTF/LYN/MAPK1/MAPK14/MAPK3/MAPK8/CXCL9/MRC1/NFKB1/NFKBIA/NOS2/SERPINE1/PPARD/PPBP/PRDX2/PRKCA/RELA/CCL2/CCL3/CXCL10/CXCL13/CX3CL1/SIRT2/SPON2/SYK/TFPI/TGFB1/TLR2/TLR4/TNF/TNFRSF1B/CD40/TP53/VIM/XBP1/NLRP3/C…
GO:1903131	GO:1903131	mononuclear cell differentiation	120/2453	426/18723	6.6228e-17	3.45332e-15	1.70066e-15	120	ADA/ADAM17/AGER/ANXA1/APCS/RHOA/RHOH/AXL/B2M/BAD/BAX/BCL2/BCL3/BCL6/BMP4/CBFB/CCR2/CCR7/CD19/CD74/CD83/CD8A/CDH17/CEBPG/CLPTM1/CR1/CSF1/CSF2/CTLA4/CTNNB1/CTSL/DUSP10/EGR1/EP300/ERBB2/FCER1G/FCGR2B/GBA/GPS2/HLA-B/HLA-DRA/HLA-DRB1/HLA-G/IFNG/IL10/IL11/IL12B/IL12RB1/IL15/IL15RA/IL18/IL1A/IL1B/IL2/IL2RA/IL4/IL4R/IL6/IL6R/INHA/INHBA/FOXP3/ITGA4/ITGB1/ITPKB/JAG2/JUN/KIT/KLRC1/LEP/LEPR/LGALS1/LYN/SMAD7/…
GO:1904019	GO:1904019	epithelial cell apoptotic process	53/2453	121/18723	8.03074e-17	4.15256e-15	2.04502e-15	53	AKR1C3/ANGPT1/BAD/BCL2L1/BOK/CDH5/DNMT3A/E2F1/EIF2S1/FGA/FGB/FGG/GSN/H19/HLA-G/HMOX1/ICAM1/IL10/IL13/IL4/IL6/ITGA4/JAG2/KDR/KRT18/KRT8/NFE2L2/SERPINE1/PLA2R1/PLCG1/PPARA/RAMP2/RB1/RYR2/SCG2/CCL2/SEMA5A/TEK/TERT/TGFBR2/THBS1/TNF/CD40/CD40LG/FASLG/PAK4/CD160/CD248/HIPK1/GATA3/MIR126/MIR182/MIR30E
GO:0034612	GO:0034612	response to tumor necrosis factor	84/2453	253/18723	9.96292e-17	5.10908e-15	2.51608e-15	84	ACTN4/ADAM17/AKT1/APOA1/APOB/CALCA/CASP3/CASP8/CD14/CD58/CEBPA/CLDN1/COL1A1/CRHBP/YBX3/CYBA/DHX9/EDN1/FABP4/GBA/GCH1/GPS2/GSTP1/UBE2K/HSPA1A/HSPA1B/ICAM1/IKBKB/CXCL8/ILK/KRT18/KRT8/AFF3/LCN2/MAPK1/MAPK14/MAPK3/NFE2L2/NFKB1/NFKBIA/OCLN/PTGS2/RELA/CCL11/CCL13/CCL14/CCL15/CCL16/CCL17/CCL2/CCL20/CCL25/CCL3/CCL4/CCL7/CCL8/CX3CL1/SELE/SYK/THBS1/TNF/TNFRSF25/TNFRSF1A/TNFRSF1B/CD40/FAS/TNFSF11/TNFSF13B/T…
GO:0000302	GO:0000302	response to reactive oxygen species	77/2453	222/18723	1.19796e-16	6.04339e-15	2.9762e-15	77	ADA/AKR1C3/AKT1/ANXA1/APOE/AREG/ARG1/RHOB/AXL/BAD/BCL2/BECN1/CASP3/CAT/CD36/COL1A1/CRYAB/CYP2E1/DUSP1/EDN1/EEF2/EGFR/ETS1/FOS/GCH1/GPX1/GSTP1/H19/HBA1/HBA2/HBB/HGF/HIF1A/HMOX1/HP/HSF1/IL10/IL6/JUN/KCNA5/KLF4/LCN2/LDHA/MAP1LC3A/MAPK1/MAPK3/MAPK8/MAPK9/MET/MMP2/MMP9/MPO/MYB/NCF1/NFE2L2/NOS3/SIGMAR1/PCNA/AIFM1/PDGFRB/PRDX2/PRDX3/PRKCD/RELA/SDC1/SOD1/SOD2/SOD3/TXN/UCP2/PLEKHA1/APTX/ZNF580/PDGFD/MIRLE…
GO:0043434	GO:0043434	response to peptide hormone	117/2453	414/18723	1.25188e-16	6.26444e-15	3.08506e-15	117	ADCY6/ADM/PARP1/AGT/AGTR1/AGTR2/AHSG/AKT1/ANXA1/APC/AREG/ARG1/ATP2B1/BSG/BTG2/CAT/CCNA2/CDO1/COL1A1/CRHBP/CRHR1/CRHR2/CSH1/CCN2/CYBA/CYBB/CYC1/CYP11A1/CYP11B2/EDN1/EDNRB/EGR1/EIF2B2/EIF2B3/F7/GCNT1/MSTN/GH1/GH2/GJA1/GOT1/GOT2/GPT/GRB14/GRB2/GSTP1/HADH/HADHA/HSD11B2/HSF1/ICAM1/IGF2/IGFBP1/IGFBP5/IL10/IL1B/IRS1/LEP/LPL/LRP6/LYN/MAS1/MAX/MEN1/FOXO4/NFE2L2/NFKB1/NPPA/NR4A1/NR4A2/OXTR/PDE3B/PIK3CA/PIK…
GO:0030193	GO:0030193	regulation of blood coagulation	37/2453	66/18723	1.56766e-16	7.6593e-15	3.77199e-15	37	ANXA2/APOE/SERPINC1/CD36/CPB2/EDN1/EPHB2/F11/F2/F2R/F3/F7/FAP/FGA/FGB/FGG/GP1BA/HPSE/KNG1/KRT1/NFE2L2/NOS3/SERPINE1/SERPINB2/PDGFA/PDGFB/SERPINE2/PLAT/PRDX2/PRKCD/PROC/ST3GAL4/TFPI/THBD/THBS1/VTN/UBASH3B
GO:0051098	GO:0051098	regulation of binding	106/2453	363/18723	2.98031e-16	1.38006e-14	6.79642e-15	106	ACTB/ADD1/PARP1/AGER/AKT1/ANGPT1/ANXA2/APOE/ATP2A2/ATP2A3/B2M/BAX/BCL3/BMP2/BMP4/HES1/CALM2/CDKN1A/CEBPG/CLDN5/CSF3/CSNK1E/CTNNB1/DAB2/ACE/DDIT3/DHX9/DKK1/E2F1/EGF/EIF2S1/MARK2/EP300/FLOT1/FOXC1/HEY2/CFHR1/HMOX1/HSF1/HSP90AB1/ID1/IFNG/IGF1/IL10/ITGA4/JUN/KLF4/STMN1/LHX2/LIF/SMAD2/MAPK3/MAPK8/MBD2/MEN1/MET/MMP8/MMP9/MSX2/NES/NFATC4/NFKBIA/NGF/NRP1/PDGFB/PEX14/PLCL2/PON1/PPARA/PPARG/PRKCD/PSEN1/RAM…
GO:1901214	GO:1901214	regulation of neuron death	97/2453	319/18723	3.11075e-16	1.42979e-14	7.04133e-15	97	ADORA1/ADORA2A/PARP1/AKT1/ANGPT1/APOE/RHOA/AXL/BAD/BAX/BCL2/BCL2L1/BOK/BTG2/C5AR1/CASP3/CASP8/CBL/CDC34/CHRNA7/CLU/CNTF/CSF1/CSF3/CTNNB1/DDIT3/DKK1/EGR1/EIF2S1/EPHB1/EPO/F2R/FCGR2B/FOS/GBA/GRN/HIF1A/HMOX1/HSF1/HSP90AB1/IFNG/IL10/IL13/ILK/ITGA1/ITGAM/ITGB2/JUN/KIR3DL2/KMO/LCN2/MCL1/MTNR1B/MYB/NES/NFATC4/NGF/NR4A2/NRP1/NTRK2/SIGMAR1/AIFM1/PIK3CA/PPARA/PRNP/LGMN/PSEN1/CCL2/CCL3/CX3CL1/SLC1A1/SNCA/SO…
GO:0052547	GO:0052547	regulation of peptidase activity	125/2453	461/18723	3.80355e-16	1.71022e-14	8.42235e-15	125	A2M/SERPINA3/ADORA2A/AGER/AGT/AHSG/AKT1/AMBP/ANXA2/XIAP/BIRC5/RHOA/SERPINC1/ATP2A3/BAD/BAX/BOK/FOXL2/C3/C4A/CASP10/CASP8/CCK/CD44/CLDN3/CLPX/CR1/CRYAB/CST3/CST4/CST6/CSTB/CCN2/CTSD/CCN1/DDX3X/EIF2AK3/F2R/F3/FBLN1/FN1/GAPDH/GPC3/GPX1/GRN/GSN/HGF/HSF1/KLF4/KNG1/LPA/LTF/LYN/MAP2K5/MMP9/NGF/NGFR/NODAL/NR4A1/SERPINA1/SERPINE1/SERPINB2/SERPINA5/PCOLCE/AIFM1/SERPINI1/SERPINI2/SERPINE2/PML/PPARG/PRDX3/PR…
GO:0016049	GO:0016049	cell growth	129/2453	482/18723	3.87289e-16	1.72887e-14	8.5142e-15	129	ACVR1B/ADAM17/AGT/AGTR1/AGTR2/AKT1/ALCAM/APOE/RHOA/BCL2/BCL6/BDKRB1/CDKN1A/CRYAB/CTNNB1/CYBA/CYP27B1/DDR1/DDX3X/HBEGF/EBAG9/EDN1/EGFR/ENO1/EPB41L3/ERBB2/ESR2/F2/FBP1/FHL1/FLRT3/FN1/GJA1/H3-3A/HSPA1A/HSPA1B/HSP90AB1/IGF1/IGFBP1/IGFBP4/IGFBP5/IGFBP7/IL2/IL9/ILK/INHBA/ITGA4/ITGB1/LHX2/SMAD7/MAP2K5/KMT2D/MMP14/NGF/CCN3/NPPA/NPPB/NRCAM/NRP1/NRP2/NTN1/NUBP1/PAFAH1B1/SERPINE2/PLXNA1/PML/PPARA/PPARD/PPP2…
GO:0034341	GO:0034341	response to interferon-gamma	57/2453	141/18723	4.67729e-16	2.07304e-14	1.02092e-14	57	ACTG1/AQP4/ARG1/CD58/CD74/CLDN1/CYP27B1/EDN1/FLNB/GAPDH/GCH1/HCK/HLA-DPA1/HPX/HSP90AB1/ICAM1/IFITM1/IFITM2/IFNG/IFNGR1/IFNGR2/IL12B/IL12RB1/KYNU/MRC1/NOS2/NR1H2/PPARG/EPRS1/CCL11/CCL13/CCL14/CCL15/CCL16/CCL17/CCL2/CCL20/CCL25/CCL3/CCL4/CCL7/CCL8/CX3CL1/SLC11A1/SNCA/TLR2/TLR3/TLR4/CD40/FASLG/TP53/TXK/VAMP3/VIM/SYNCRIP/CDC42EP4/PDE12
GO:0050670	GO:0050670	regulation of lymphocyte proliferation	76/2453	225/18723	9.99033e-16	4.21701e-14	2.07676e-14	76	ADA/AGER/AHR/ANXA1/ARG1/ARG2/BCL2/BCL6/BMP4/HES1/CASP3/CCR2/CD209/CD24/CD74/CDKN1A/CR1/CTLA4/CTNNB1/CD55/EBI3/EFNB1/EPHB2/EPO/ERBB2/FCGR2B/HLA-A/HLA-DPA1/HLA-DRB1/HLA-G/IGF1/IGF2/IGFBP2/IL10/IL12A/IL12B/IL12RB1/IL13/IL15/IL18/IL1A/IL1B/IL2/IL2RA/IL4/IL5/IL6/IL6ST/FOXP3/LEP/LYN/CD46/MIF/PELI1/PRKAR1A/PRNP/SFTPD/SLC7A1/STAT5B/SYK/TFRC/TGFBR2/TLR4/TNFRSF1B/CD40/TNFSF13B/CD40LG/TNFSF9/TYROBP/VCAM1/ZN…
GO:0003158	GO:0003158	endothelium development	55/2453	136/18723	1.49582e-15	6.14672e-14	3.02709e-14	55	ACVR1/ACVR2B/ADD1/RHOA/RHOB/BMP4/BMP6/CDH5/CLDN1/CLDN3/CLDN5/COL18A1/CTNNB1/FGF1/GJA1/GJA4/GJA5/GPX1/HEY2/HOXA13/ICAM1/ID1/IKBKB/IL1B/FOXP3/ITGAX/JAG1/KDR/LCN2/MET/NOTCH4/NR2F2/NRP1/PDE2A/PECAM1/PROC/PTN/ROCK2/CXCL10/TIE1/TJP2/TNF/TNFRSF1A/VEGFA/XDH/VEZF1/F11R/RAPGEF2/ROBO4/ZDHHC21/MARVELD2/PDPN/MIR181A2/MIR181B1/MIR21
GO:0051235	GO:0051235	maintenance of location	97/2453	327/18723	1.83316e-15	7.29151e-14	3.59087e-14	97	ABCA1/ABCG1/ACACB/PLIN2/APLNR/AKT1/ALB/ANK3/APOA1/APOB/APOE/ATP2A1/AUP1/BAX/BDKRB1/C3/CALM2/CALR/CCR5/CCR7/CD19/CD36/SCARB1/CRP/CYBA/DDIT3/DRD2/F2/F2R/FAF1/FBN2/FGF2/GBA/GJA1/GPAA1/GSN/HEXB/HK2/HSPA5/HTR2B/IL10/IL13/IL1B/IL6/ITGAV/ITGB3/ITPR1/ITPR2/LCN2/LEP/LPL/LYN/CXCL9/NFKB1/NFKBIA/NOS1/NR1H2/NRIP1/PAFAH1B1/PLCG1/PML/PPARA/PPARD/PPARG/PSEN1/RYR1/RYR2/RYR3/S100A8/S100A9/CCL3/CXCL10/CX3CL1/SNCA/S…
GO:0048511	GO:0048511	rhythmic process	91/2453	298/18723	1.94471e-15	7.68592e-14	3.7851e-14	91	ADA/ADORA1/ADORA2A/AFP/AHCY/AHR/ATF5/AXL/BHLHE40/KLF9/CASP3/CRH/CSF2/CSNK1E/CUL4A/DBP/DHX9/DRD2/DRD4/EGFR/EGR1/EP300/ESR1/ETS1/F7/FZD4/MSTN/GHRH/HDAC3/HSPA5/ID1/INHBA/JUN/KISS1/LEP/MAPK8/MAPK9/MMP7/MTNR1A/MTNR1B/NCOR2/NFKB2/NGFR/NOS2/NR1D2/NR2F6/NRIP1/NTRK2/OXTR/PCNA/PER3/PML/PPARA/PPARG/PPP1CC/PTGDS/PTN/PTX3/RBM4/ROCK2/RORC/SIAH2/SLC6A4/SLIT3/SP1/SREBF1/STAT5B/TEF/TGFB2/TGFB3/TH/TIMP4/TOP1/TOP2A…
GO:0051402	GO:0051402	neuron apoptotic process	80/2453	246/18723	2.01955e-15	7.9116e-14	3.89624e-14	80	ADORA2A/PARP1/ANGPT1/XIAP/APOE/RHOA/AXL/BAX/BCL2/BCL2L1/BOK/BTG2/C5AR1/CASP3/CDC34/CNTF/CTNNB1/DDIT3/DIO3/F2R/GAPDH/GBA/GPX1/GRN/HIF1A/HMOX1/HSPA5/HSP90AB1/IL10/ILK/ITGA1/ITGAM/JUN/LCN2/MAX/MCL1/MTNR1B/MYB/NES/NFATC4/NGF/NGFR/NR4A2/NRP1/NTRK2/SIGMAR1/AIFM1/PIK3CA/PRNP/LGMN/PSEN1/RB1/CCL2/CCL3/CX3CL1/SIAH1/SLC1A1/SNCA/SOD1/SOD2/TERT/TFAP2A/TGFB2/TGFB3/TNF/FAS/FASLG/TOX3/TP53/TYROBP/EGLN2/EGLN3/TRI…
GO:0001503	GO:0001503	ossification	113/2453	408/18723	2.02731e-15	7.9116e-14	3.89624e-14	113	ACVR1/ACVR2A/ACVR2B/ADAR/AHSG/AKT1/AREG/RHOA/ATP2B1/BCL2/BMP2/BMP4/BMP5/BMP6/CALCA/CAT/CBFB/CEBPA/CLEC5A/COL1A1/COL6A1/CSF1/VCAN/CCN2/CTNNB1/CYP27B1/CCN1/DHX9/DKK1/DLX5/EGFR/EIF2AK3/FBN2/FGF2/FGFR3/FOXC1/FSTL3/GPC3/HGF/HIF1A/HOXA2/TNC/IFITM1/IGF1/IGF2/IGFBP5/IL6/IL6R/IL6ST/ILK/ITGA11/JAG1/JUNB/LEP/LIMD1/LTF/SMAD7/MAPK1/MAPK14/MAPK3/MEF2D/MEN1/MGP/MMP14/MMP2/MMP9/MSX2/MYOC/NAB1/NAB2/PENK/PPARG/PTC…
GO:0045862	GO:0045862	positive regulation of proteolysis	105/2453	372/18723	5.14668e-15	1.9421e-13	9.56428e-14	105	ADRA2A/AGER/AKT1/APOE/RHOA/ATP2A3/AXIN1/BAD/BAX/BOK/FOXL2/CASP10/CASP8/CCK/CDC20/CEBPA/CLDN3/CLPX/CLU/CR1/CSNK1E/CCN2/CTSD/CCN1/DAB2/DDX3X/EGF/EIF2AK3/ENO1/F2R/F3/FBLN1/FGFR4/FN1/GBA/GRN/GSN/HSF1/HSPA1A/HSPA1B/IFNG/IL1B/LYN/SMAD7/MAPK9/MMP14/MYH9/NFE2L2/NGFR/NODAL/PCOLCE/AIFM1/PML/PPARG/LGMN/PSEN1/PSMC4/PSMC5/PSME3/RGN/ROCK2/S100A8/S100A9/SERPINB3/SEMG1/SIRT2/SLC1A1/SNCA/STAT3/AURKA/SYK/TAF1/TNF/…
GO:0055074	GO:0055074	calcium ion homeostasis	122/2453	460/18723	5.16432e-15	1.9421e-13	9.56428e-14	122	ADCYAP1/ADM/ADORA1/AGT/AGTR1/APLNR/APOE/ATP2A1/ATP2A2/ATP2A3/ATP2B1/ATP2B3/ATP2B4/BAX/BCL2/BDKRB1/BDKRB2/BOK/C3AR1/C5AR1/CALB1/CALCA/CALM2/CALR/CCR2/CCR3/CCR5/CCR7/CD19/CD24/CD36/CDH5/CHRNA7/CNR1/CYBA/CYP27B1/CD55/DDIT3/DMPK/DRD2/DRD4/TRPV5/EDN1/EDNRA/EDNRB/EPO/ESR1/F2/F2R/FGF2/FPR1/NCS1/GJA1/GOT1/GPR4/GTF2I/HEXB/HTR2B/IL13/IL2/CXCR1/CXCR2/IMMT/ITGAV/ITPR1/ITPR2/KCNA5/KCNK3/KISS1/KNG1/LRP6/LYN/CX…
GO:1903522	GO:1903522	regulation of blood circulation	81/2453	256/18723	7.66567e-15	2.83128e-13	1.39433e-13	81	ADA/ADM/ADORA1/ADORA3/ADRA2A/AGER/AGT/AGTR1/AGTR2/AKT1/RHOA/ATP1A1/ATP1B2/ATP2A1/ATP2A2/ATP2A3/ATP2B1/ATP2B3/ATP2B4/BDKRB2/CALCA/CALM2/CCN2/CYP2J2/ACE/DMPK/DRD2/DSC2/HBEGF/EDN1/EGFR/EPAS1/F2R/FGA/FGB/FGG/FXYD1/GCH1/GJA1/GJA5/HEY2/ICAM1/IL2/KCNA5/KCNE5/LEP/SMAD7/MTNR1B/MYH7/MYL4/NOS1/NPPA/OXTR/P2RX4/PKP2/PTGS2/RGS2/RYR2/S100A1/SCN4B/SLC1A1/SLC9A1/SREBF1/TACR3/TBX2/TBX5/TBXAS1/TGFB2/TH/UCN/YWHAE/AC…
GO:0006809	GO:0006809	nitric oxide biosynthetic process	38/2453	76/18723	9.3066e-15	3.39691e-13	1.67288e-13	38	ACP5/AGT/AGTR2/AKT1/ARG2/ATP2B4/CD36/CLU/DDAH1/DDAH2/CYB5R3/EDN1/GCH1/GCHFR/HBB/HSP90AB1/ICAM1/IFNG/IL10/IL1B/KLF4/MMP8/NOS1/NOS2/NOS3/P2RX4/PTGIS/PTGS2/PTX3/RAC1/RGN/ROCK2/TLR4/TNF/CYB5B/MTARC2/MIR181A2/MIR181B1
GO:0048771	GO:0048771	tissue remodeling	63/2453	175/18723	9.70342e-15	3.50057e-13	1.72393e-13	63	ACP5/ACVR2B/AGT/AGTR2/ARG1/AXL/BAX/BGN/CALCA/CCR2/CST3/CTNNB1/ACE/EGFR/EPAS1/F2R/FLT4/FOXC1/GJA1/HIF1A/IGFBP5/IL12B/IL15/IL18/IL1A/IL2/IL6/ITGB3/JAG1/LEP/LEPR/LIF/MMP14/MMP2/NOS3/PRKCA/PTH/PTN/RAC1/ROCK2/SEMA3C/SPP1/SYK/TF/TFRC/TGFB1/TGFB3/TGM2/TIE1/TIMP1/TNFRSF11B/TNFSF11/TP53/VDR/WNT16/CTHRC1/CHD7/TMEM119/UBASH3B/MIR16-1/MIR195/MIR214/MIR29B1
GO:0006874	GO:0006874	cellular calcium ion homeostasis	119/2453	448/18723	9.98855e-15	3.5826e-13	1.76433e-13	119	ADCYAP1/ADM/ADORA1/AGT/AGTR1/APLNR/APOE/ATP2A1/ATP2A2/ATP2A3/ATP2B1/ATP2B3/ATP2B4/BAX/BCL2/BDKRB1/BDKRB2/BOK/C3AR1/C5AR1/CALB1/CALCA/CALM2/CALR/CCR2/CCR3/CCR5/CCR7/CD19/CD24/CD36/CDH5/CHRNA7/CNR1/CYBA/CD55/DDIT3/DMPK/DRD2/DRD4/TRPV5/EDN1/EDNRA/EDNRB/EPO/ESR1/F2/F2R/FGF2/FPR1/NCS1/GJA1/GOT1/GPR4/GTF2I/HEXB/HTR2B/IL13/IL2/CXCR1/CXCR2/IMMT/ITGAV/ITPR1/ITPR2/KCNA5/KCNK3/KISS1/KNG1/LRP6/LYN/CXCL9/MTNR…
GO:0046651	GO:0046651	lymphocyte proliferation	87/2453	288/18723	1.63118e-14	5.71836e-13	2.81613e-13	87	ADA/AGER/AHR/ANXA1/ARG1/ARG2/BAX/BCL2/BCL6/BMP4/HES1/CASP3/CCR2/CD19/CD209/CD24/CD74/CDKN1A/CR1/CTLA4/CTNNB1/CD55/EBI3/EFNB1/EPHB2/EPO/ERBB2/FCGR2B/HLA-A/HLA-DPA1/HLA-DRB1/HLA-G/IGF1/IGF2/IGFBP2/IL10/IL12A/IL12B/IL12RB1/IL13/IL15/IL18/IL1A/IL1B/IL2/IL2RA/IL4/IL5/IL6/IL6ST/FOXP3/LEP/LYN/CD46/MIF/PELI1/PLCL2/PPP3CB/PRDX2/PRKAR1A/PRKCD/PRNP/SFTPD/SLC11A1/SLC7A1/STAT5B/SYK/TFRC/TGFBR2/TLR4/TNFRSF1B/C…
GO:0045936	GO:0045936	negative regulation of phosphate metabolic process	117/2453	441/18723	1.84343e-14	6.42612e-13	3.16468e-13	117	ADAR/ADORA2A/PARP1/AGT/AKT1/ANGPT1/APC/APOC1/APOE/BAX/BDKRB1/BDKRB2/BMP2/BMP4/CALM2/CASP3/CBL/CDKN1A/CDKN1C/CEBPA/CORO1C/DKK1/DRD2/DUSP1/DUSP10/ENG/ENSA/EPHA1/EPHB2/FABP4/FBLN1/FBP1/FKBP8/GADD45A/GBA/MSTN/GSTP1/H19/MACROH2A1/HGF/DNAJA1/HSPB1/IFNG/IGFBP3/IKBKB/IL1B/IL2/ILK/INHA/INHBA/LRP6/LYN/SMAD7/MAS1/MEN1/MLLT1/NPPA/NR2F2/NTRK3/OCLN/PDGFA/PDGFB/PLEC/PLPP3/PPARA/PPARG/PPP1R11/PPP2R1A/PRDX3/PRKAR…
GO:2001057	GO:2001057	reactive nitrogen species metabolic process	39/2453	82/18723	3.43135e-14	1.1501e-12	5.66393e-13	39	ACP5/AGT/AGTR2/AKT1/ARG2/ATP2B4/CD36/CLU/DDAH1/DDAH2/CYB5R3/EDN1/GCH1/GCHFR/HBB/HSP90AB1/ICAM1/IFNG/IL10/IL1B/KLF4/MMP8/NOS1/NOS2/NOS3/P2RX4/PTGIS/PTGS2/PTX3/RAC1/RGN/ROCK2/TLR2/TLR4/TNF/CYB5B/MTARC2/MIR181A2/MIR181B1
GO:0001558	GO:0001558	regulation of cell growth	111/2453	414/18723	4.05433e-14	1.3453e-12	6.62524e-13	111	ACVR1B/ADAM17/AGT/AGTR1/AGTR2/AKT1/APOE/RHOA/BCL2/BCL6/BDKRB1/CDKN1A/CRYAB/CYBA/CYP27B1/DDR1/DDX3X/HBEGF/EBAG9/EDN1/EGFR/ENO1/EPB41L3/ERBB2/ESR2/F2/FBP1/FHL1/FN1/GJA1/H3-3A/HSPA1A/HSPA1B/IGF1/IGFBP1/IGFBP4/IGFBP5/IGFBP7/IL2/IL9/ILK/INHBA/SMAD7/MAP2K5/MMP14/NGF/CCN3/NPPA/NPPB/NRCAM/NRP1/NTN1/NUBP1/PAFAH1B1/SERPINE2/PML/PPARA/PPARD/PPP2R1A/RB1/RBBP7/RGS2/S100A8/S100A9/CXCL12/SEMA3B/SEMA3C/SEMA3F/SE…
GO:2000351	GO:2000351	regulation of endothelial cell apoptotic process	32/2453	59/18723	6.17456e-14	2.02715e-12	9.98315e-13	32	AKR1C3/ANGPT1/CDH5/FGA/FGB/FGG/HLA-G/ICAM1/IL13/IL4/ITGA4/KDR/NFE2L2/SERPINE1/PLCG1/RAMP2/SCG2/CCL2/SEMA5A/TEK/TERT/THBS1/TNF/CD40/CD40LG/FASLG/PAK4/CD160/CD248/GATA3/MIR126/MIR30E
GO:0071260	GO:0071260	cellular response to mechanical stimulus	38/2453	81/18723	1.26589e-13	4.0489e-12	1.99397e-12	38	AGT/AKT1/ATP1A1/BAD/BMP6/CASP8/CHEK1/CNN2/COL1A1/CYBA/EGFR/ENG/GADD45A/GJA1/GOT1/IL13/IL1B/MAPK3/MAPK8/MMP7/NFKB1/NPPA/PDE2A/PLEC/PTGS2/RAC1/SLC2A1/SLC9A1/TLR3/TLR4/TLR5/TNFRSF10B/TNFRSF1A/CD40/FAS/TNFRSF8/F11R/TLR7
GO:0006909	GO:0006909	phagocytosis	89/2453	308/18723	1.43632e-13	4.53398e-12	2.23286e-12	89	ABCA1/ADORA1/ADORA2A/AHSG/ANXA1/APOA1/RHOG/RHOH/AXL/BECN1/BIN2/C3/C4A/CALR/CCR2/CD14/CD36/SCARB1/CNN2/CORO1C/CRP/CYBA/DYSF/FCER1G/FCGR1A/FCGR2B/FCN2/FCN3/GSN/HCK/NOD2/ICAM3/IFNG/IGHG2/IGHG4/IL15/IL15RA/IL1B/IL2RG/ITGAL/ITGAM/ITGAV/ITGB1/ITGB2/ITGB3/LDLR/LEP/LEPR/LYN/MBL2/MET/MST1R/MYH9/PECAM1/PIK3CA/PLA2G5/PLD2/PRKCD/PTX3/RAB27A/RAC1/CCL2/SFTPD/SH3BP1/SLC11A1/SOD1/SPON2/SRPX/SYK/TGM2/THBS1/TLR2/T…
GO:0032368	GO:0032368	regulation of lipid transport	55/2453	149/18723	1.43947e-13	4.53398e-12	2.23286e-12	55	ABCA1/ABCG1/AGT/AGTR1/AGTR2/AKT1/ANXA2/APOA1/APOC1/APOC3/APOE/BMP6/CRH/CRHR1/CYP19A1/CYP8B1/EDN1/EGF/GPS2/IL1B/ITGAV/ITGB3/LEP/MYB/NFKB1/NFKBIA/NR1H2/P2RX4/PLA2R1/PON1/PPARA/PPARG/PRKCD/PTCH1/EPRS1/REN/RXRA/SPP1/SYK/THBS1/TNFSF11/FASLG/ADIPOQ/ABCG5/ABCA12/TREM2/NAXE/LDLRAP1/PCSK9/RETN/YJEFN3/LPCAT3/MIR128-1/MIR130B/MIR27A
GO:1901653	GO:1901653	cellular response to peptide	99/2453	359/18723	1.51953e-13	4.76195e-12	2.34513e-12	99	ADCY6/PARP1/AGER/AGT/AGTR1/AGTR2/AHSG/AKR1B1/AKT1/APC/ARG1/ATP2B1/CACNB1/CCNA2/CD36/CRHBP/CRHR1/CRHR2/CSH1/CYBA/CYP11A1/CYP11B2/EDN1/FCGR2B/MSTN/GH1/GH2/GJA1/GOT1/GPT/GRB14/GRB2/GSTP1/HSF1/NOD2/ICAM1/ID1/IGF1/IGF2/IGFBP1/IL1B/IRS1/ITGA4/KLF4/KLF5/LCN2/LEP/LPL/LYN/MAS1/MAX/MEN1/FOXO4/NFE2L2/NFKB1/NGFR/NR4A1/NR4A2/PDE3B/PIK3CA/PIK3R1/PIK3R2/PKLR/PPARG/PRKCD/PRNP/LGMN/PSEN1/EPRS1/RARRES2/RELA/ROCK2/…
GO:0002526	GO:0002526	acute inflammatory response	46/2453	112/18723	1.56287e-13	4.87318e-12	2.3999e-12	46	SERPINA3/ACVR1/ADCYAP1/ADORA1/AHSG/APCS/SERPINC1/RHBDD3/C3/CCR7/CD163/CNR1/CRP/EDNRB/EPO/F2/F3/F8/FCGR2B/FN1/GSTP1/HP/ICAM1/IL1A/IL1B/IL4/IL6/IL6R/IL6ST/CXCR2/LCN2/MBL2/OGG1/SERPINA1/OSM/PRCP/PTGS2/S100A8/STAT3/TNF/TNFSF11/VCAM1/NLRP3/TREM1/GATA3/SIGIRR
GO:0009914	GO:0009914	hormone transport	88/2453	306/18723	2.65513e-13	8.15597e-12	4.01659e-12	88	ABCG1/ADCYAP1/ADM/ADORA1/ADRA2A/AGT/AGTR1/AGTR2/ANXA1/BAD/BMP6/CFTR/CGA/CNR1/CPLX1/CRH/CRHBP/CRHR1/CYP19A1/DPP4/DRD2/EDN1/EGFR/ENSA/ACSL4/FGA/FGB/FGG/FZD4/GHRH/GJA1/GLUL/HADH/HIF1A/HLA-DRB1/IFNG/IL11/IL1B/IL1RN/IL6/INHA/INHBA/IRS1/KCNA5/KISS1/LEP/LIF/LYN/SMAD2/MTNR1B/MYB/NNAT/NOS2/CCN3/NPPA/OSM/PPARD/PPP3CB/PICK1/RAB1A/RAC1/RBP4/REN/SLCO4A1/SLC7A8/SOX4/SPP1/SREBF1/BRSK2/TBX3/TNF/TNFSF11/TTR/UCN/U…
GO:0009636	GO:0009636	response to toxic substance	79/2453	262/18723	2.93166e-13	8.96107e-12	4.41308e-12	79	ABCB1/ABCG2/AHR/AKR7A3/ALB/APOE/ARG1/BAX/BCL2/CAT/CD36/CDH1/CDKN1A/CLDN1/CYP1A1/DNMT3A/DRD2/EPHX1/EPHX2/FOS/GCH1/GLRX/GPX1/GPX2/GPX3/GPX4/GSR/GSTM1/GSTP1/GSTT1/H19/HBA1/HBA2/HBB/HBG2/HP/INMT/LCN2/LYN/MAPK1/MAPK3/MPO/MPST/NFE2L2/NOS3/AIFM1/PDGFRB/PENK/PON1/PRDX2/PRDX3/PTGS1/PTGS2/S100A9/CCL3/CCL4/SDC1/SLC22A5/SLC6A1/SLC6A4/SLC7A8/SNN/SOD1/SOD2/SOD3/TH/TLR2/TXN/TXNRD1/TYMS/EHMT2/HBZ/PRDX6/TP53INP1/…
GO:0031589	GO:0031589	cell-substrate adhesion	99/2453	363/18723	3.18732e-13	9.64747e-12	4.75111e-12	99	ACTG1/ACTN4/ANGPT1/ANGPT2/APOA1/RHOA/RHOD/ATP1B2/AXL/BCL2/BCL6/CALR/CCR7/CD36/CD44/CD63/CDH13/COL16A1/COL17A1/COL1A1/COL8A1/CORO1C/CSF1/CCN2/CTNNB1/CCN1/DDR1/EDIL3/EPHA1/EPHB1/EPHB3/FBLN1/FGA/FGB/FGG/FN1/FZD4/HOXD3/HPSE/ID1/ILK/ITGA1/ITGA11/ITGA4/ITGA5/ITGAL/ITGAV/ITGB1/ITGB2/ITGB3/JAG1/KDR/LDB1/LGALS1/MEN1/MMP12/MMP14/MYOC/NEDD9/NRP1/ONECUT2/P4HB/SERPINE1/PDGFB/PIK3R1/PPARD/PTN/RAB1A/RAC1/ROCK2/…
GO:0009266	GO:0009266	response to temperature stimulus	61/2453	178/18723	3.2411e-13	9.76263e-12	4.80782e-12	61	ACADM/ACADVL/ADM/ADORA1/AKT1/ATP2A2/ATP2B1/CALCA/CASP8/CD14/CDKN1A/CPB2/EIF2AK3/EIF2B2/EIF2B3/EIF2S1/EP300/EPHB1/FGF1/FOS/MSTN/HMOX1/HSF1/DNAJA1/HSPA1A/HSPA1B/HSP90AB1/HTR2B/IER5/IGF1/IGFBP7/IL1A/LPL/LYN/NFKBIA/NGFR/NOS1/NOS3/NR2F6/PKLR/DNAJC3/PTGS2/RBBP7/CXCL10/CXCL12/SLC9A1/SOD1/SOD2/TGFB1I1/THBS1/TPR/UCP2/VCP/YWHAE/ERO1A/PRDM12/DNAJB6/TP53INP1/TMEM135/METRNL/SCARA5
GO:0048568	GO:0048568	embryonic organ development	111/2453	427/18723	3.76211e-13	1.1223e-11	5.52703e-12	111	ACVR1/ADA/ADM/APLNR/AKT1/ASCL2/BMP4/BMP5/HES1/CASP8/CEBPA/CITED2/CSF2/CTNNB1/CCN1/DLX5/EDN1/ENG/EPAS1/EPHB2/FBN2/FOLR1/FOXC1/FOXF2/GCM1/GRB2/HEY2/HIF1A/HOXA2/HOXA4/HOXA9/HOXD10/HOXD3/HOXD9/IGF2/IL10/CXCL8/JUNB/KDR/KIT/KRT8/LIF/SMAD2/MAPK1/MAPK3/MBD2/MFAP2/MMP14/MYCN/NES/NODAL/NR2F2/NTN1/PDGFA/PDGFB/PRRX1/POLE/PSEN1/PTCH1/RARRES2/RBP4/RUNX2/RYR2/VPS52/SLC9A3R1/SNAI1/SOD1/SOX15/SP3/SPINT1/SPINT2/ST…
GO:0007178	GO:0007178	transmembrane receptor protein serine/threonine kinase signaling pathway	97/2453	355/18723	4.90091e-13	1.4481e-11	7.1315e-12	97	SLC33A1/ACVR1/ACVR1B/ACVR2A/ACVR2B/ADAM17/PARP1/AFP/XIAP/BMP2/BMP4/BMP5/BMP6/HES1/CDH5/CDKN1C/CITED2/CLDN5/CCN1/DAB2/DKK1/DLX5/EGR1/ENG/EP300/FBN2/FKBP8/FOLR1/FOS/FSTL3/FUT8/MSTN/GOT1/GPC3/HOXA13/HPGD/HSPA1A/HSPA5/HSP90AB1/ID1/ILK/INHA/INHBA/JUN/LRP2/SMAD2/SMAD7/ZFYVE9/MAPK14/MAPK3/MEN1/MTMR4/NODAL/CCN3/ONECUT2/PML/PPARA/PPARG/HTRA1/RUNX2/SKIL/STAT3/TF/TGFB1/TGFB1I1/TGFB2/TGFB3/TGFBR1/TGFBR2/TGFB…
GO:0043523	GO:0043523	regulation of neuron apoptotic process	68/2453	212/18723	5.3534e-13	1.57431e-11	7.75302e-12	68	ADORA2A/PARP1/ANGPT1/APOE/RHOA/AXL/BAX/BCL2/BCL2L1/BOK/BTG2/C5AR1/CASP3/CDC34/CNTF/CTNNB1/DDIT3/F2R/GBA/GRN/HIF1A/HMOX1/HSP90AB1/IL10/ILK/ITGA1/ITGAM/JUN/LCN2/MCL1/MTNR1B/MYB/NES/NFATC4/NGF/NR4A2/NRP1/NTRK2/SIGMAR1/AIFM1/PIK3CA/PRNP/LGMN/PSEN1/CCL2/CCL3/CX3CL1/SLC1A1/SNCA/SOD1/SOD2/TERT/TFAP2A/TGFB2/TGFB3/TNF/FASLG/TOX3/TP53/TYROBP/EGLN2/EGLN3/TRIM2/FBXW7/TREM2/PCSK9/GATA3/NSMF
GO:0010743	GO:0010743	regulation of macrophage derived foam cell differentiation	22/2453	32/18723	6.0124e-13	1.74865e-11	8.61162e-12	22	ABCA1/ABCG1/AGT/AGTR1/APOB/CD36/CRP/CSF1/CSF2/IL18/ITGAV/ITGB3/LPL/MAPK9/NFKB1/NFKBIA/NR1H2/PLA2G2A/PLA2G5/PPARA/PPARG/ADIPOQ
GO:0046879	GO:0046879	hormone secretion	85/2453	295/18723	6.0308e-13	1.74865e-11	8.61162e-12	85	ABCG1/ADCYAP1/ADM/ADORA1/ADRA2A/AGT/AGTR1/AGTR2/ANXA1/BAD/BMP6/CFTR/CGA/CNR1/CPLX1/CRH/CRHBP/CRHR1/CYP19A1/DPP4/DRD2/EDN1/EGFR/ENSA/ACSL4/FGA/FGB/FGG/FZD4/GHRH/GJA1/GLUL/HADH/HIF1A/HLA-DRB1/IFNG/IL11/IL1B/IL1RN/IL6/INHA/INHBA/IRS1/KCNA5/KISS1/LEP/LIF/LYN/SMAD2/MTNR1B/MYB/NNAT/NOS2/CCN3/NPPA/OSM/PPARD/PPP3CB/PICK1/RAB1A/RAC1/RBP4/REN/SOX4/SPP1/SREBF1/BRSK2/TBX3/TNF/TNFSF11/UCN/UCP2/VIP/ADIPOQ/TRPV…
GO:0050777	GO:0050777	negative regulation of immune response	64/2453	194/18723	6.18984e-13	1.78642e-11	8.7976e-12	64	A2M/ADAR/ADCYAP1/AHR/AMBP/ANXA1/ARG1/ARG2/BCL6/CCR2/CD59/CR1/CTLA4/CD55/DRD2/DUSP10/FCGR2B/GPX1/GRN/HCK/HLA-A/HLA-B/HLA-DRB1/HLA-G/HMOX1/NOD2/IL10/IL12B/IL1RL1/IL2/IL4/IL4R/FOXP3/KIR2DL4/KLRC1/KLRD1/LYN/SMAD7/MAPK14/CD46/MMP12/NR1H2/OAS3/PLCG1/PPARG/PPP3CB/HTRA1/SIRT2/SYK/TBX21/USP18/FAM3A/RNF26/CD160/VSIG4/METTL3/TREM2/ZBTB7B/SUSD4/CACTIN/MIR181B1/MIR21/MIR26B/CLEC12B
GO:0001818	GO:0001818	negative regulation of cytokine production	97/2453	357/18723	7.06315e-13	2.0104e-11	9.90068e-12	97	ABCD1/ABCD2/ACP5/AGER/ANGPT1/ANXA1/ANXA4/APOA1/ARG1/ARG2/ATP2B1/AXL/BCL3/BCL6/CCR7/CD24/CD33/CD83/CHRNA7/CR1/DDIT3/F2/FCGR2B/FN1/GBA/GSTP1/HGF/HLA-DRB1/HMOX1/HSP90AB1/NOD2/IFNG/IGF1/IL10/IL12A/IL12B/IL13/IL1R2/IL1RL1/IL4/IL6/INHA/INHBA/FOXP3/KLF4/LTF/SMAD7/MAP2K5/MMP8/NFKB1/OAS3/PML/PPARA/PPP1R11/PRNP/RAC1/RPS6KA5/CX3CL1/SFTPD/SLC11A1/TBX21/TGFB1/TGFB2/TGFB3/THBS1/TLR4/TNF/TWIST1/TYROBP/ADIPOQ/LA…
GO:0007548	GO:0007548	sex differentiation	81/2453	276/18723	7.28049e-13	2.06281e-11	1.01587e-11	81	ACVR1B/ACVR2A/ADCYAP1/AFP/AKR1C3/ANG/AR/AXL/BAX/BCL2/BCL2L1/BMP6/BOK/FOXL2/CASP3/CBL/CCND1/CGA/CITED2/YBX3/CTNNB1/CTSV/CYP17A1/CYP19A1/EIF2B2/ESR1/FOXC1/FOXF2/FSTL3/FZD4/ADGRG1/HOXA13/HOXA9/HSPA5/ICAM1/IDH1/INHA/INHBA/INSL3/KIT/LEP/LHB/LHFPL2/LRP2/MAS1/MMP14/NR2F2/NRIP1/PDGFRB/PTX3/RBP4/REN/SDC1/SLIT3/SOD1/SOX15/SRY/STAT5B/TBX3/TCF21/TFAP2C/TGFB2/TGFBR1/TLR3/TNFSF10/TSPY1/VEGFA/ZFX/SF1/PLEKHA1/IR…
GO:0071453	GO:0071453	cellular response to oxygen levels	60/2453	177/18723	8.6629e-13	2.41046e-11	1.18708e-11	60	AKT1/ANGPT4/ATP6V1A/BAD/BCL2/EGLN1/CBL/CCNA2/CITED2/CYBB/DDAH1/DNMT3A/E2F1/EDN1/EGR1/ENO1/EPAS1/HIF1A/HMOX1/ICAM1/KCNK3/LCN2/NDRG1/NFE2L2/NOX1/P4HB/AIFM1/PDK3/PGK1/PPARD/PICK1/PTGIS/PTGS2/PTN/ROCK2/S100B/SIRT2/SLC29A1/SLC9A1/TERT/FAS/TP53/TWIST1/VEGFA/VHL/ERO1A/ATP6V0D1/EGLN2/EGLN3/HIF1AN/TREM2/UCN3/STOX1/HP1BP3/HILPDA/NAMPT/MIR126/MIR21/MIR210/MIR214
GO:0045216	GO:0045216	cell-cell junction organization	65/2453	200/18723	8.8658e-13	2.43477e-11	1.19906e-11	65	ACTB/ACTG1/ADD1/AGT/APLNR/APC/RHOA/BMP6/CDH1/CDH10/CDH5/CLDN1/CLDN3/CLDN5/CLDN6/CLDN7/CLDN8/CTNNB1/CTNND1/ACE/EPB41L3/F2R/GJA1/GJA4/GJA5/IKBKB/IL17A/IL1B/SMAD7/NUMBL/OCLN/PECAM1/PKP2/PKP3/PLEC/PRKCA/NECTIN1/RAMP2/ROCK2/SNAI1/TBX5/TGFB1/TGFB2/TGFB3/TGFBR1/TJP2/TNF/VEGFA/WDR1/ACE2/DCHS1/PTPN23/F11R/PARD6A/SVEP1/PARD3/ESAM/CLDN23/GRHL1/HIPK1/NPHP4/MARVELD2/PATJ/CAMSAP3/LSR
GO:0010742	GO:0010742	macrophage derived foam cell differentiation	24/2453	38/18723	8.90723e-13	2.43477e-11	1.19906e-11	24	ABCA1/ABCG1/AGT/AGTR1/APOB/CD36/CRP/CSF1/CSF2/EP300/IL18/ITGAV/ITGB3/LPL/MAPK9/NFKB1/NFKBIA/NR1H2/PLA2G2A/PLA2G5/PPARA/PPARG/TGFB1/ADIPOQ
GO:0090077	GO:0090077	foam cell differentiation	24/2453	38/18723	8.90723e-13	2.43477e-11	1.19906e-11	24	ABCA1/ABCG1/AGT/AGTR1/APOB/CD36/CRP/CSF1/CSF2/EP300/IL18/ITGAV/ITGB3/LPL/MAPK9/NFKB1/NFKBIA/NR1H2/PLA2G2A/PLA2G5/PPARA/PPARG/TGFB1/ADIPOQ
GO:0062012	GO:0062012	regulation of small molecule metabolic process	92/2453	334/18723	1.1885e-12	3.22036e-11	1.58594e-11	92	ABCD1/ABCD2/ABCG1/ACACB/ACADM/ACADVL/ADM/PARP1/AKR1C3/AKT1/ANXA1/APOA1/APOB/APOC1/APOC3/APOE/ATP2B4/BAD/BMP2/BMP5/BMP6/CD74/CNR1/COMT/CYP27B1/DHCR7/EGR1/ENO1/EP300/EPHX2/FBP1/FGF1/FGFR4/GNB3/GPT/GUCA2A/H19/HIF1A/IFNG/IGF1/IGF2/IGFBP4/IL1B/IL4/IRS1/KIT/LDLR/LEP/LEPR/MAS1/NCOR2/NFKB1/NOS1/NOS2/NOS3/NR1H2/PDK3/PGAM1/PPARA/PPARD/PPARG/PSEN1/PTGS2/PTH/RGN/RORC/SLC4A1/SNAI1/SNCA/SOD1/SREBF1/STAT3/TNF/T…
GO:0060249	GO:0060249	anatomical structure homeostasis	88/2453	314/18723	1.29838e-12	3.49154e-11	1.71949e-11	88	SERPINA3/ABCA4/ACP5/ACTB/ACTG1/ADORA1/AKR1B1/ALB/ANGPT1/ATP1B2/ATP2B1/ATP2B3/B2M/BAX/BCL2/CALB1/CALCA/CCR2/CDH5/CLDN1/CLDN3/CLDN5/CNR1/CSF1/CST4/CCN2/CTNNB1/EGFR/EPAS1/F2R/FOXC1/NCS1/MSTN/GJA1/HIF1A/HOXA13/HSPB1/NOD2/IL17A/IL6/ITGB1/ITGB3/KRT1/LDB1/LDB2/LTF/MTM1/NOS3/OCLN/P2RX4/PECAM1/PRKCA/PTGS2/PTH/RAC1/RB1/RBP4/CX3CL1/SFTPD/SLC1A1/SLC22A5/SLC2A1/SLC6A2/SOD1/SPP1/SYK/TF/TFRC/TJP2/TLR4/TNFRSF11B…
GO:1902893	GO:1902893	regulation of pri-miRNA transcription by RNA polymerase II	29/2453	54/18723	1.29983e-12	3.49154e-11	1.71949e-11	29	BMP2/BMP4/EGR1/ETS1/FGF2/FOS/HIF1A/IL10/JUN/KLF4/KLF5/NFATC4/NGFR/NR3C1/PDGFB/PPARA/PPARD/PPARG/PRL/RELA/STAT3/TERT/TGFB1/TGFB2/TNF/TP53/APLN/GATA3/MRTFB
GO:0015850	GO:0015850	organic hydroxy compound transport	82/2453	284/18723	1.36821e-12	3.65938e-11	1.80214e-11	82	ABCA1/ABCA4/ABCC3/ABCC4/ABCG1/ACTB/ADORA2A/ADRA2A/AGT/AGTR1/AGTR2/AKR1C1/ANXA2/APOA1/APOB/APOC1/APOC3/APOE/AQP9/BMP6/CD36/SCARB1/CEL/CFTR/CLU/CNR1/CRH/CRHR1/CYP19A1/CYP8B1/DRD2/DRD4/EGF/GPS2/ITGB3/LDLR/LEP/LIPC/LRP6/MYB/NFKB1/NFKBIA/NOS1/NR1H2/OXTR/PON1/PPARG/PTCH1/RBP4/REN/RXRA/CXCL12/SLCO2B1/SLC22A3/SLC6A2/SLC6A4/SNCA/SPP1/SYK/VIP/ADIPOQ/ABCG5/NPC2/ABCA12/OSBPL3/OSBPL9/OSBPL7/OSBPL11/TREM2/STAR…
GO:0045446	GO:0045446	endothelial cell differentiation	46/2453	118/18723	1.47041e-12	3.89909e-11	1.92019e-11	46	ACVR1/ACVR2B/ADD1/BMP4/BMP6/CDH5/CLDN1/CLDN3/CLDN5/COL18A1/CTNNB1/GPX1/HEY2/HOXA13/ICAM1/ID1/IKBKB/IL1B/FOXP3/JAG1/KDR/MET/NOTCH4/NR2F2/NRP1/PDE2A/PECAM1/PROC/PTN/ROCK2/TIE1/TJP2/TNF/TNFRSF1A/VEGFA/XDH/VEZF1/F11R/RAPGEF2/ROBO4/ZDHHC21/MARVELD2/PDPN/MIR181A2/MIR181B1/MIR21
GO:0044403	GO:0044403	symbiont process	83/2453	290/18723	1.67311e-12	4.36203e-11	2.14818e-11	83	AGTR1/ANPEP/APCS/APOE/APOL1/ARG1/AXL/BCL2L1/BSG/CBL/CCR5/CD209/SCARB1/CD74/CLDN1/CLDN6/CLEC5A/CR1/CRP/CTSL/CD55/DPP4/EGFR/EP300/F2/FCN3/FN1/GAPDH/GPX1/GSN/CFHR1/HLA-DRB1/HSPA1A/HSPA1B/HSPA8/HSP90AB1/ICAM1/IFITM1/IFITM2/IGF2R/CXCL8/ITGA5/ITGAV/ITGB1/ITGB3/JUN/LDLR/LGALS1/LTF/CD46/MRC1/NCAM1/NRP1/NUP153/P4HB/PML/PPID/PTX3/NECTIN1/RXRA/SERPINB3/SCNN1B/CCL3/CCL4/CCL8/SFTPD/SMARCB1/SP1/TFRC/ACE2/F11R/…
GO:0051341	GO:0051341	regulation of oxidoreductase activity	43/2453	107/18723	2.33067e-12	5.95136e-11	2.93088e-11	43	ACVR2A/AGT/AGTR1/AGTR2/AKT1/AOC3/APOE/ATP2B4/SCARB1/CNR1/COX17/CYBA/CYP27B1/DDAH1/DDAH2/EDN1/EGFR/GCH1/GNAI3/H19/HIF1A/HP/HTR2B/NOD2/IFNG/IL13/IL1A/IL1B/LEP/NFKB1/RGN/S100A1/SLC4A1/SNCA/TERT/TNF/VDR/NOD1/ZDHHC21/SPHK2/ECSIT/MIR130B/MIR21
GO:0061614	GO:0061614	pri-miRNA transcription by RNA polymerase II	29/2453	55/18723	2.40608e-12	6.11874e-11	3.01331e-11	29	BMP2/BMP4/EGR1/ETS1/FGF2/FOS/HIF1A/IL10/JUN/KLF4/KLF5/NFATC4/NGFR/NR3C1/PDGFB/PPARA/PPARD/PPARG/PRL/RELA/STAT3/TERT/TGFB1/TGFB2/TNF/TP53/APLN/GATA3/MRTFB
GO:0010720	GO:0010720	positive regulation of cell development	84/2453	298/18723	3.00699e-12	7.55401e-11	3.72014e-11	84	ADD1/APOA1/BAD/BCL2/BMP2/BMP4/HES1/CALR/CDH5/CLDN5/CTNNB1/DRD2/E2F1/EGFR/EPHB2/ETV5/FGA/FGB/FGG/FN1/HIF1A/IFNG/IL1B/IL5/IL6/IL6ST/ILK/KIT/LIF/LMOD3/LRP2/LTA/LYN/SMAD7/MAP6/MYB/MYOC/NEDD9/NEURL1/NGF/NRP1/NTN1/NTRK2/NUMBL/P4HB/PAFAH1B1/SERPINE2/PLAG1/PLXNA1/PPP1CC/OLIG2/PROC/PTN/PTPRD/RAC1/RELA/CX3CL1/CXCL12/SEMA5A/SIRT2/SKIL/SPINT1/AURKA/TGFB1/TGM2/TLR2/TNF/TNFRSF1B/TNFSF11/TYROBP/VEGFA/VEGFC/ADIP…
GO:0002443	GO:0002443	leukocyte mediated immunity	111/2453	440/18723	3.03716e-12	7.59902e-11	3.7423e-11	111	ADAM17/AGER/AHR/APCS/ARG1/B2M/BCL3/BCL6/BTN3A2/C1S/C3/C4A/CBL/CCR2/CD19/CD74/CD8A/CEBPG/CLU/CR1/CRP/CD55/ACE/F2/FCER1G/FCGR2B/HLA-A/HLA-B/HLA-DPA1/HLA-DQA1/HLA-DQB1/HLA-DRA/HLA-DRB1/HLA-DRB3/HLA-DRB4/HLA-DRB5/HLA-G/HMOX1/HPX/NOD2/ICAM1/CFI/IGHG2/IGHG4/IL10/IL12A/IL12B/IL12RB1/IL13/IL18/IL1B/IL1R1/IL2/IL4/IL4R/IL6/FOXP3/ITGAM/ITGB2/JAG1/KIR2DL4/KIT/KLRC1/KLRD1/LEP/LTA/LYN/SMAD7/MBL2/CD46/NBN/NOS2/…
GO:0090287	GO:0090287	regulation of cellular response to growth factor stimulus	85/2453	304/18723	3.59256e-12	8.88122e-11	4.37375e-11	85	ADAM17/AGT/AGTR2/XIAP/ATP2B4/BMP2/BMP4/HES1/CD63/CDH5/CDKN1C/CITED2/CTNNB1/CCN1/DAB2/DCN/ENG/EP300/FBN2/FGF1/FGF2/FGFR1/FKBP8/FOLR1/FSTL3/FZD4/GOT1/GPC3/HIF1A/HOXA13/HSPA1A/HSPA5/HSP90AB1/IL12A/IL12B/IL1B/IL4/ILK/ITGA5/ITGB3/LRP2/SMAD2/SMAD7/MEN1/MTMR4/NGFR/ONECUT2/PPARA/PPARG/HTRA1/RUNX2/CXCL13/SKIL/TGFB1/TGFB1I1/TGFB3/TGFBR3/THBS1/TP53/UBE2D1/VEGFC/VTN/XDH/PMEPA1/TMEM204/ASPN/SPRY4/FERMT1/APLN/…
GO:0071559	GO:0071559	response to transforming growth factor beta	75/2453	256/18723	5.65406e-12	1.36511e-10	6.72281e-11	75	ACVR1/ADAM17/PARP1/ARG1/BMP2/CDH5/CDKN1C/CITED2/CLDN1/CLDN5/COL1A1/COL4A2/DAB2/EDN1/ENG/EP300/FBN2/FOLR1/FOS/FUT8/MSTN/GOT1/HPGD/HSPA1A/HSPA5/HSP90AB1/ID1/IL4/JUN/SMAD2/SMAD7/ZFYVE9/MEN1/MTMR4/MXRA5/NODAL/NOX4/NR3C1/ONECUT2/PDE2A/PENK/PML/PPARA/PPARG/HTRA1/ROCK2/SKIL/STAT3/TGFB1/TGFB1I1/TGFB2/TGFB3/TGFBR1/TGFBR2/TGFBR3/THBS1/TP53/USP9X/PMEPA1/ASPN/FERMT1/FAM89B/POSTN/PALS1/RASL11B/VEPH1/NPNT/EID2…
GO:0050767	GO:0050767	regulation of neurogenesis	96/2453	364/18723	6.09535e-12	1.45468e-10	7.16389e-11	96	ADCYAP1/ASCL2/B2M/BHLHE40/BMP2/HES1/CTNNB1/DRD2/DUSP10/E2F1/EGFR/EPHB2/ETV5/F2/FN1/HEY2/HEYL/HIF1A/ID1/IDH2/IFNG/IL1B/IL6/IL6ST/ILK/KIT/LDLR/LHX2/LIF/LRP2/LTA/LYN/MAP6/MYB/MYCN/NEURL1/NFATC4/NGF/NRP1/NTN1/NTRK2/NTRK3/NUMBL/PAFAH1B1/SERPINE2/PLAG1/PLXNA1/PPP1CC/OLIG2/PSEN1/PTN/PTPRD/RELA/CCL11/CX3CL1/CXCL12/SEMA3B/SEMA3C/SEMA3F/SEMA4A/SEMA4B/SEMA4C/SEMA5A/SEMA5B/SIRT2/SKIL/SPINT1/SPP1/TGFB1/TGM2/T…
GO:0010721	GO:0010721	negative regulation of cell development	59/2453	180/18723	6.65036e-12	1.57502e-10	7.75652e-11	59	ACTN4/ADCYAP1/ASCL2/B2M/HES1/CORO1C/CTNNB1/DUSP10/EDNRB/EPHB2/F2/FBLN1/ID1/IDH2/IGF1/IL1B/IL6/LDLR/LHX2/LTF/MYCN/NFATC4/NODAL/NRP1/NTN1/NTRK3/PAEP/PSEN1/PTHLH/PTN/CCL11/SEMA3B/SEMA3C/SEMA3F/SEMA4A/SEMA4B/SEMA4C/SEMA5A/SEMA5B/SIRT2/SPP1/TACSTD2/TNF/TP53/VEGFA/YWHAH/SPRY4/TRIM11/FBXW7/RAPGEF2/POSTN/TREM2/DAAM2/TRIM46/CTDSP1/DIP2B/RUFY3/MIR181B1/MIR29B1
GO:0048872	GO:0048872	homeostasis of number of cells	78/2453	272/18723	7.01945e-12	1.64984e-10	8.12499e-11	78	ACVR1B/ACVR2A/ADA/ADAM17/ADAR/AKT1/ANXA1/AXL/B2M/BAX/BCL2/BCL6/BMP4/BPGM/CASP3/CCR2/CCR7/CD74/CEBPG/CITED2/CSF1/TSC22D3/EPAS1/EPO/ETS1/F2R/GBA/ADGRG1/HCLS1/HIF1A/HMOX1/HSPA1A/HSPA1B/IL2/IL2RA/IL6/CXCR2/INHA/INHBA/FOXP3/ITPKB/KIT/LDB1/LYN/MAPK14/NOS3/CCN3/PLA2G2A/PPP3CB/PRDX2/PTH/RB1/SCNN1B/SKIL/SLC11A2/SLC25A5/SLC4A1/SOD1/SOX4/SP3/STAT3/STAT5B/TGFBR3/FAS/TNFSF13B/VEGFA/ZFX/MAEA/EMCN/CARD11/SART3/…
GO:0060759	GO:0060759	regulation of response to cytokine stimulus	55/2453	162/18723	7.14866e-12	1.67387e-10	8.24333e-11	55	ADAM17/ADAR/ANGPT1/APOA1/ARG1/AXL/CASP8/CD24/CD74/CSF1/DHX9/EDN1/GPS2/GSTP1/HIF1A/UBE2K/HPX/HSPA1A/HSPA1B/HSP90AB1/IKBKB/IL1R1/IL1R2/IL1RN/IL6/IRAK2/IRF3/KLF4/MAP2K5/MMP12/NR1H2/OAS3/PAFAH1B1/PPARG/SLIT3/SYK/TLR2/TLR4/TXK/USP18/ADIPOQ/SPATA2/CARD8/METTL3/TREM2/HIPK1/TICAM2/CACTIN/SPPL2A/SIGIRR/SPPL2B/MIRLET7E/MIR21/MIR27A/MIR29B1
GO:0019882	GO:0019882	antigen processing and presentation	42/2453	106/18723	7.27841e-12	1.69784e-10	8.36138e-11	42	TAP1/TAP2/B2M/CALR/CCR7/CD209/CD68/CD74/CD8A/CTSD/CTSL/CTSV/ACE/FCER1G/FCGR2B/GBA/HLA-A/HLA-B/HLA-C/HLA-DPA1/HLA-DQA1/HLA-DQB1/HLA-DRA/HLA-DRB1/HLA-DRB3/HLA-DRB4/HLA-DRB5/HLA-G/NOD2/ICAM1/IKBKB/LGMN/RAB27A/RAB5B/RAB6A/SLC11A1/TAPBP/THBS1/NOD1/TREM2/ARL8B/ERAP2
GO:0050708	GO:0050708	regulation of protein secretion	77/2453	268/18723	8.62027e-12	1.96702e-10	9.68701e-11	77	ABCG1/ADORA2A/ADRA2A/ANG/ANXA1/APOE/BAD/BMP6/RHBDD3/CD33/CFTR/CNR1/CRH/DPP4/DRD2/DRD4/EGFR/ENSA/F2R/ACSL4/FGA/FGB/FGG/GJA1/GLUL/HADH/HIF1A/HLA-DRB1/IDH2/IFNG/IGF1/IL12A/IL12B/IL13/IL1A/IL1B/IL6/IRS1/KCNA5/KCNN4/LEP/MTNR1B/NNAT/NOS2/CCN3/NR1H2/PPARD/PPID/PPP3CB/PICK1/RAC1/RBP4/SOX4/SREBF1/BRSK2/TGFB1/TGFB2/TGFB3/TLR2/TLR4/TNF/TTN/UCP2/VEGFC/PTPN23/ABCA12/OR51E2/PARD6A/TREM2/UCN3/ACVR1C/APBB3/AACS/…
GO:0032640	GO:0032640	tumor necrosis factor production	59/2453	181/18723	8.62254e-12	1.96702e-10	9.68701e-11	59	ACP5/AGER/ANGPT1/ARG2/AXL/BCL3/CCR2/CD14/CD33/CD36/CHRNA7/CLU/CYBA/CYBB/DHX9/EPHB2/GSTP1/HSPB1/NOD2/IFNG/IFNGR1/IGF1/IL10/IL12B/IL17A/IL1A/IL4/IL6/FOXP3/LEP/LPL/LTF/MIF/MMP8/NFATC4/OAS3/PIK3R1/PSEN1/CCL3/CX3CL1/SPON2/STAT3/SYK/THBS1/TLR2/TLR3/TLR4/TNFRSF8/TWIST1/TYROBP/ADIPOQ/NOD1/UBE2J1/TREM2/ERRFI1/SPHK2/CACTIN/MIR181A2/MIR195
GO:0043270	GO:0043270	positive regulation of ion transport	78/2453	275/18723	1.27949e-11	2.86614e-10	1.4115e-10	78	ABCB1/ACTN4/ADORA1/ADORA2A/ADRA2A/AGT/APLNR/AKT1/ANK3/ATP1B2/ATP2A1/ATP2B1/BAX/BDKRB1/CALM2/CCK/CCR2/CD19/CFTR/CHRM1/COX17/CRH/DRD2/DRD4/EDN1/EPHB2/F2/F2R/FHL1/FXYD1/GLRX/IFNG/IFNGR2/IL13/IL1B/ITGB1/KCNE5/KCNN4/KMO/LCN2/LEP/CXCL9/MYLK/NOS1/NPPA/P2RX4/PDGFB/PDGFRB/PKP2/PLA2R1/PLCG1/PSEN1/RGN/RYR2/S100A1/SCN4B/CCL2/CCL3/CCL4/CXCL10/CX3CL1/CXCL12/SLC6A1/SLC6A4/SLC9A1/SLC9A3R1/SNCA/TNFSF11/UCN/ACE2/S…
GO:0048762	GO:0048762	mesenchymal cell differentiation	70/2453	236/18723	1.52991e-11	3.37833e-10	1.66373e-10	70	ACVR1/BCL2/BMP2/BMP4/BMP5/HES1/CITED2/COL1A1/CORO1C/CTNNB1/DAB2/EDN1/EDNRA/EDNRB/EFNB1/ENG/FGFR1/FN1/FOLR1/FOXC1/FOXF2/HEY2/HEYL/HGF/HIF1A/HTR2B/IL1B/IL6/JAG1/LRP6/SMAD2/SMAD7/MAPK1/MAPK3/NOTCH4/NRP1/NRP2/ROCK2/SERPINB3/SEMA3B/SEMA3C/SEMA3F/SEMA4A/SEMA4B/SEMA4C/SEMA5A/SEMA5B/SNAI1/TBX3/TBX5/TCF21/TGFB1/TGFB1I1/TGFB2/TGFB3/TGFBR1/TGFBR2/TGFBR3/TWIST1/WNT16/TRIM28/CUL7/ADIPOR1/WWTR1/GATA3/PDPN/PEF1…
GO:0001659	GO:0001659	temperature homeostasis	57/2453	174/18723	1.54695e-11	3.40384e-10	1.67629e-10	57	ACADVL/ACVR2B/ADAM17/ADCYAP1/ADORA1/ADRB3/APC/CCR2/CD36/CNR1/CPT2/DDIT3/DIO2/DRD2/EDNRB/EGR1/EPAS1/ESRRG/FABP4/GJA1/GPX1/HADH/HDAC3/HSF1/ID1/IL13/IL15/IL18/IL1A/IL1B/IL4/IL4R/LCN2/LEP/LEPR/MFAP2/CNOT3/NOVA2/NR1H2/OXTR/PLCL2/PTGS2/RB1/SLN/STAT3/SYK/TLE3/TLR4/TNF/TNFSF11/UCP2/VEGFA/ADIPOQ/APLN/ZBTB7B/ADIPOR1/ADIPOR2
GO:0001894	GO:0001894	tissue homeostasis	76/2453	268/18723	2.36281e-11	5.12631e-10	2.52457e-10	76	SERPINA3/ABCA4/ACP5/ACTB/ACTG1/AKR1B1/ALB/ANGPT1/ATP1B2/B2M/BAX/BCL2/CALCA/CCR2/CDH5/CLDN1/CLDN3/CLDN5/CSF1/CST4/CCN2/CTNNB1/EGFR/EPAS1/F2R/FOXC1/GJA1/HOXA13/HSPB1/NOD2/IL17A/IL6/ITGB1/ITGB3/KRT1/LDB1/LDB2/LTF/NOS3/OCLN/P2RX4/PECAM1/PRKCA/PTGS2/PTH/RAC1/RB1/RBP4/SFTPD/SLC1A1/SLC22A5/SLC2A1/SOD1/SPP1/SYK/TF/TFRC/TJP2/TLR4/TNFRSF11B/TNFSF11/VEGFA/WNK3/ABCA12/F11R/ESAM/ADGRF5/NPHP4/SLC39A8/WWTR1/MFS…
GO:0006816	GO:0006816	calcium ion transport	105/2453	422/18723	2.86602e-11	6.19639e-10	3.05155e-10	105	ASIC1/ADORA2A/ADRA2A/AGT/APLNR/AKT1/ANXA2/RHOA/ATP2A1/ATP2A2/ATP2A3/ATP2B1/ATP2B3/ATP2B4/BAX/BCL2/BDKRB1/CACNB1/CALM2/CCR5/CCR7/CD19/CD33/CHRNA7/CRH/CRHR1/CCN2/CTNNB1/CYBA/CYP27B1/DDIT3/DRD2/DRD4/TRPV5/EGF/EPO/F2/F2R/FGF2/NCS1/GJA1/GJA4/HTR2B/ICAM1/IL13/IL16/ITGAV/ITPR1/ITPR2/KCNN4/LYN/CXCL9/MYLK/NOS1/NPPA/P2RX4/SLC24A1/PDGFB/PDGFRB/PLCG1/PML/PRNP/PSEN1/PTGS2/RAMP1/RAMP2/RGN/RYR1/RYR2/RYR3/S100A1…
GO:0006898	GO:0006898	receptor-mediated endocytosis	71/2453	244/18723	2.92633e-11	6.26519e-10	3.08543e-10	71	ADM/ANGPT1/ANXA2/AP1S1/AP2A1/AP2M1/APOC1/APOC3/APOE/B2M/C3/CBL/CD14/CD36/CD63/CLU/CTSL/DAB2/DKK1/DRD2/DRD4/EGF/FCER1G/FCGR2B/FLOT1/FOLR1/GRB2/HTR2B/IGF2R/IL4/CXCL8/CXCR1/CXCR2/ITGA4/ITGAM/ITGAV/ITGB1/ITGB2/ITGB3/LDLR/LRP2/LRP6/MRC1/SERPINE1/PLA2R1/PICK1/RAC1/RAMP1/RAMP2/SELE/SFTPD/SNCA/SYK/TF/TFRC/TGFBR2/VEGFA/VLDLR/VTN/ADIPOQ/APLN/CALCRL/LMBR1L/LDLRAP1/SCYL2/PCSK9/USP46/ANKRD13A/RSPO1/LMBRD1/MIR…
GO:0045926	GO:0045926	negative regulation of growth	72/2453	249/18723	2.93823e-11	6.26519e-10	3.08543e-10	72	ACVR1B/AGT/AGTR2/BCL2/BCL6/BDKRB1/BMP4/CDKN1A/CGA/CITED2/CRYAB/CYP27B1/DDX3X/DUSP10/ENO1/ESR2/FBP1/FGFR3/FHL1/MSTN/GJA1/GPC3/HIF1A/HSPA1A/HSPA1B/IGFBP5/INHBA/CCN3/NPPA/NPPB/NRP1/NTN1/SERPINE2/PML/PPARA/PPARD/PPP2R1A/LGMN/PTCH1/RB1/RBBP7/RBP4/RGS2/SEMA3B/SEMA3C/SEMA3F/SEMA4A/SEMA4B/SEMA4C/SEMA5A/SEMA5B/SLC6A4/SLIT3/SPP1/TBX5/TGFB1/TGFB2/TGFBR2/TP53/WFDC1/RERG/CRLF3/TRIM46/ADIPOR1/ADIPOR2/DCBLD2/SP…
GO:0042886	GO:0042886	amide transport	82/2453	301/18723	3.67353e-11	7.6235e-10	3.75436e-10	82	ABCA1/ABCB1/TAP1/TAP2/ABCC4/ABCD1/ABCG1/ABCG2/SLC33A1/ADCYAP1/ADORA1/ADRA2A/ANXA1/AQP9/BAD/CD209/CD74/CDH17/CFTR/CNR1/CPLX1/CRH/CRHBP/CRHR1/DPP4/DRD2/EDN1/EGFR/ENSA/ACSL4/FGA/FGB/FGG/FOLR1/FOLR2/GHRH/GJA1/GLUL/HADH/HIF1A/HLA-DRB1/IFNG/IL1B/IL1RN/IL6/IRS1/KCNA5/KISS1/LEP/LRP2/SMAD2/MTNR1B/NNAT/NOS2/CCN3/PPARD/PPP3CB/PICK1/RAB1A/RAC1/RBP4/S100A8/SLC19A1/SLC5A6/SLC9A3R1/SOX4/SREBF1/BRSK2/TAPBP/TNF/T…
GO:0060537	GO:0060537	muscle tissue development	101/2453	403/18723	4.38777e-11	9.01528e-10	4.43977e-10	101	ACADM/ACVR1/AGT/AGTR2/RHOA/BCL2/BMP2/BMP4/BMP5/FOXL2/BTG2/CALR/CITED2/YBX3/CSRP2/CTNNB1/DCN/DKK1/EDN1/EEF2/EGR1/ELN/ENG/EP300/EPHB1/EYA2/FGF2/FLNB/FLOT1/FOS/FOXC1/MSTN/GJA1/GJA5/GPX1/HEY2/HEYL/HOXD10/HOXD9/IGF1/IGF2/IGFBP5/ITGB1/KLF5/LMOD3/LRP2/SMAD7/MAPK1/MAPK14/MEF2D/MSX2/MYH7/MYLK/NEURL1/NPPA/NPPB/NR1D2/NR2F2/NR4A1/PDGFRB/PKP2/PLEC/PPARA/PRKAR1A/PTCH1/RB1/RBP4/RGS2/RYR1/RYR2/S100B/SEMA3C/SGCD/…
GO:0050886	GO:0050886	endocrine process	35/2453	83/18723	5.0686e-11	1.0278e-09	5.06162e-10	35	AGT/AGTR1/AGTR2/RHOA/BMP6/CGA/CRH/CRHBP/CRHR1/CYBA/CYP11B2/ACE/EDN1/F2R/FZD4/GJA1/HSD11B2/IL1B/INHA/INHBA/KISS1/LEP/NOS3/NOX1/OXTR/REN/TBX3/UCN/ACE2/TRPV6/OR51E2/APLN/CORIN/RETN/GATA3
GO:0098657	GO:0098657	import into cell	67/2453	227/18723	5.28066e-11	1.05698e-09	5.20535e-10	67	ACTB/AGT/AKT1/ATP1A1/ATP1B2/ATP2B4/CD36/DRD2/DRD4/TRPV5/FLOT1/FOLR1/FOLR2/IFNG/IL10RA/ITGA4/ITGB1/ITGB3/LCN2/LRP2/NOS1/SLC24A1/SLC43A1/PRNP/PSEN1/EPRS1/RGS2/RPS6KB1/SLC11A2/SLC12A6/SLC19A1/SLC1A1/SLC1A2/SLC1A3/SLC22A3/SLC24A2/SLC29A1/SLC29A2/SLC2A1/SLC2A5/SLC5A6/SLC6A1/SLC6A2/SLC6A4/SLC7A1/SLC7A2/SLC7A3/SLC7A8/SLC9A1/SLC9A3/SNCA/SYNGR3/THBS1/SLC38A1/ACE2/TRPV6/WNK3/TSG101/TREM2/SLC39A10/SLC39A8/S…
GO:0042692	GO:0042692	muscle cell differentiation	97/2453	384/18723	6.66035e-11	1.32037e-09	6.50244e-10	97	ACADM/ACTG1/ACTN4/ACVR1/ADAM12/ADM/AGT/AGTR2/APLNR/AKT1/ATP2A2/BCL2/BMP2/BMP4/HES1/CALR/CASP3/CD53/CSRP2/CTNNB1/DKK1/DMPK/DNMT1/DYSF/EDN1/EDNRB/ENG/FLOT1/GPX1/HEY2/IGF1/IGF2/IGFBP5/IL4/IL4R/ITGB1/KCNH1/KIT/KLF5/KRT8/LMOD1/LMOD3/MAPK14/CXCL9/FOXO4/MMP14/MYH9/NFATC4/NOS1/CCN3/NPPA/PDGFB/PDGFRB/PLEC/PPARA/PRKAR1A/RAMP2/RB1/RBM4/RGS2/RYR1/CXCL10/SDC1/SEMA4C/SLC9A1/SOD2/TBX2/TBX3/TBX5/TGFB1/TMOD1/TMOD…
GO:0070555	GO:0070555	response to interleukin-1	49/2453	143/18723	6.78271e-11	1.34034e-09	6.60081e-10	49	ANXA1/CYBA/EDN1/EGR1/EPO/ETS1/FGB/FGG/HIF1A/ICAM1/IKBKB/IL17A/IL1B/IL1R1/IL1R2/IL1RN/IL6/CXCL8/IRAK2/KMO/LCN2/MAPK3/MTHFR/NFKB1/PRKCA/PTGIS/RELA/RPS6KA5/CCL11/CCL13/CCL14/CCL15/CCL16/CCL17/CCL2/CCL20/CCL25/CCL3/CCL4/CCL7/CCL8/CX3CL1/SELE/SNCA/TFPI/CD40/CACTIN/MIR21/MIR27A
GO:0034764	GO:0034764	positive regulation of transmembrane transport	65/2453	219/18723	7.84152e-11	1.53491e-09	7.55901e-10	65	ABCB1/ACTN4/AGT/APLNR/AKT1/ANK3/ATP1B2/ATP2A1/BAX/BDKRB1/BRAF/C3/CALM2/CCR2/CD19/CFTR/COX17/DRD4/EPHB2/F2/F2R/FXYD1/GH1/GLRX/GPC3/IFNG/IFNGR2/IGF1/IL13/IRS1/ITGB1/KCNE5/KCNN4/LCN2/MAPK14/CXCL9/NFE2L2/NOS1/NPPA/OCLN/PIK3R1/PLCG1/PSEN1/PTH/RGN/RYR2/S100A1/CCL2/CXCL10/CX3CL1/SLC1A2/SLC9A1/SLC9A3R1/SNCA/TERT/ACE2/ADIPOQ/SHANK3/KLF15/WNK3/TREM2/ADIPOR2/CEMIP/MIR21/MIR210
GO:0001649	GO:0001649	osteoblast differentiation	67/2453	229/18723	8.07245e-11	1.57514e-09	7.75714e-10	67	ACVR1/ACVR2A/ACVR2B/ADAR/AKT1/AREG/BMP2/BMP4/BMP6/CAT/CBFB/CEBPA/CLEC5A/COL1A1/COL6A1/VCAN/CTNNB1/CCN1/DHX9/DLX5/FBN2/FGF2/HGF/HOXA2/TNC/IFITM1/IGF1/IGF2/IGFBP5/IL6/IL6R/IL6ST/ILK/ITGA11/JAG1/JUNB/LIMD1/LTF/MAPK14/MEF2D/MEN1/MSX2/MYOC/PENK/PPARG/PTCH1/PTHLH/RUNX2/CCL3/SNAI1/SPP1/TNF/TWIST1/VEGFC/SYNCRIP/CTHRC1/ALYREF/SMOC1/WWTR1/CCDC47/NPNT/TMEM119/MIR21/MIR210/MIR27A/MIR29B1/MIR20B
GO:0003012	GO:0003012	muscle system process	109/2453	452/18723	9.12489e-11	1.76386e-09	8.68652e-10	109	ACTA2/ADA/ADORA1/PARP1/ADRA2A/AGT/AGTR2/ARG2/RHOA/ATP1A1/ATP2A1/ATP2A2/ATP2B1/ATP2B4/BDKRB2/BECN1/CALCA/CALM2/CRYAB/CCN2/CYBA/DMPK/DRD2/DSC2/EDN1/EDNRA/EDNRB/EEF2/ENO1/F2R/FXYD1/MSTN/GJA1/GJA5/GSN/GUCY1A1/HEY2/HMOX1/HTR2B/IGF1/IGFBP5/IL15/IL1B/IL6ST/KCNA5/KCNB2/KCNE5/KIT/KLF4/LEP/LMOD1/LMOD3/SMAD7/MAP2K3/MYH7/MYL4/MYLK/MYOC/NOS1/NOS3/NPPA/NR4A1/OXTR/P2RX4/PIK3CA/PKP2/PPARA/PRKCA/PTGS2/RGS2/ROCK2/…
GO:0034329	GO:0034329	cell junction assembly	103/2453	420/18723	1.08545e-10	2.05356e-09	1.01132e-09	103	ACTB/ACTG1/AGRN/AGT/APLNR/APC/RHOA/RHOD/BCL2/CBLN1/CDH1/CDH10/CDH5/CEL/CLDN1/CLDN3/CLDN5/CLDN6/CLDN7/CLDN8/COL16A1/COL17A1/CORO1C/CTNNB1/CTNND1/ACE/DRD2/EPB41L3/EPHB1/EPHB2/EPHB3/FLOT1/FLRT3/FN1/GABRA2/GJA1/GJA4/GJA5/IKBKB/IL17A/IL1B/IL1RAP/IL1RAPL2/KDR/LDB1/SMAD7/MMP14/MYOC/NRCAM/NRP1/NTN1/NTRK2/NTRK3/OCLN/OXTR/PECAM1/PKP2/PKP3/PLEC/PRKCA/PTPRD/NECTIN1/RAC1/RAMP2/ROCK2/SEMA4A/SH3BP1/SLC9A1/SNAI1…
GO:0045428	GO:0045428	regulation of nitric oxide biosynthetic process	29/2453	62/18723	1.08884e-10	2.05356e-09	1.01132e-09	29	ACP5/AGT/AGTR2/AKT1/ATP2B4/CD36/CLU/DDAH1/DDAH2/EDN1/HBB/HSP90AB1/ICAM1/IFNG/IL10/IL1B/KLF4/MMP8/P2RX4/PTGIS/PTGS2/PTX3/RAC1/RGN/ROCK2/TLR4/TNF/MIR181A2/MIR181B1
GO:0061138	GO:0061138	morphogenesis of a branching epithelium	57/2453	182/18723	1.14362e-10	2.14385e-09	1.05579e-09	57	ACVR1/ADM/AGT/AGTR2/AR/AREG/BCL2/BMP2/BMP4/CSF1/CTNNB1/DDR1/EDN1/EDNRA/EGF/ENG/ESR1/FGF1/FGF2/GCM1/GPC3/GRB2/HGF/HOXA13/TNC/IL10/ILK/KDR/MET/MMP14/MYCN/NFATC4/NOTCH4/NRP1/PDGFA/PLXNA1/PML/PTCH1/CCL11/SEMA3C/SPINT1/SPINT2/ST14/TACSTD2/TBX3/TCF21/TGFBR2/TGM2/TIE1/TNF/VDR/VEGFA/DCHS1/BTBD7/SOCS3/NPNT/MIR16-1
GO:0030856	GO:0030856	regulation of epithelial cell differentiation	51/2453	154/18723	1.14997e-10	2.14928e-09	1.05846e-09	51	ADD1/BAD/BMP4/BMP6/HES1/CCND1/CD24/CDH5/CLDN5/CTNNB1/CYP27B1/FGF2/FOXC1/MACROH2A1/HEY2/ID1/IFNG/IKBKB/IL13/IL1B/JAG1/LIF/MMP9/MYCN/NODAL/NOTCH4/SERPINE1/PROC/PTCH1/ROCK2/STAT5B/SULT2B1/TBX3/TNF/TNFRSF1A/VDR/VEGFA/XDH/VEZF1/ABCA12/F11R/GRHL1/ERRFI1/ZDHHC21/WWTR1/GATA3/KIAA1109/MIR181A2/MIR181B1/MIR21/MIR29B1
GO:0003015	GO:0003015	heart process	71/2453	251/18723	1.2072e-10	2.22938e-09	1.09791e-09	71	ADA/ADM/ADORA1/ADORA3/AGT/AGTR2/ATP1A1/ATP1B2/ATP2A1/ATP2A2/ATP2A3/ATP2B1/ATP2B3/ATP2B4/CALCA/CALM2/CCN2/CYP2J2/ACE/DMPK/DRD2/DSC2/HBEGF/EDN1/EPAS1/FXYD1/GCH1/GJA1/GJA5/GPX1/GSN/HEY2/IL2/KCNA5/KCNE5/SMAD7/MAP2K3/MYH7/MYL4/NOS1/NOX4/NPPA/P2RX4/PIK3CA/PKP2/RGS2/RYR2/S100A1/SCN4B/SGCD/SLC1A1/SLC9A1/SOD1/SREBF1/TACR3/TBX2/TBX5/TGFB2/TH/TTN/UCN/VEGFB/YWHAE/ACE2/APLN/POPDC2/CORIN/SCN3B/FOXN4/WWTR1/MIR3…
GO:0031668	GO:0031668	cellular response to extracellular stimulus	70/2453	246/18723	1.21849e-10	2.24354e-09	1.10488e-09	70	AKR1C3/ALB/ATP2B1/AXL/BCL2/BECN1/CBL/CD68/CDKN1A/COL1A1/COMT/CTSV/CYP27B1/EIF2AK3/EIF2S1/FOLR1/FOLR2/FOS/GBA/GLUL/GSTP1/HMOX1/HSPA5/HSPA8/TNC/ICAM1/IL15/ITGA4/JUN/KPTN/LCN2/LEP/LPL/LYN/MAP1LC3A/MAPK1/MAPK3/MAPK8/MAX/NFE2L2/NR4A2/AIFM1/PENK/PLEC/PPARA/PPM1D/PICK1/PTN/SLC1A2/SLC2A1/SREBF1/BRSK2/FAS/TNKS/TP53/UCP2/VCAM1/VDR/XBP1/EHMT2/POSTN/UCN3/UCN2/PCSK9/MFSD2A/WDR45/DCPS/NAMPT/ITFG2/STK26
GO:0071248	GO:0071248	cellular response to metal ion	60/2453	197/18723	1.32327e-10	2.41023e-09	1.18697e-09	60	ADD1/PARP1/AKR1C3/AKT1/ANK3/B2M/BECN1/BMP6/BRAF/CALR/CDH1/CEBPA/CLDN1/CRHBP/CYBB/CYP11B2/CYP1A1/DLG2/EDN1/EGFR/EIF2AK3/EIF2S1/FABP4/FBP1/FOS/FOSB/FSTL3/HMOX1/HSD17B1/HSF1/HSPA5/ITPKB/JUN/JUNB/KCNH1/KCNK3/MAP1LC3A/MAPK1/MAPK3/MAPK8/MAPK9/MMP9/NCF1/NFATC4/NFE2L2/OGG1/P2RX4/PRNP/LGMN/PTGS2/RYR1/RYR3/SLC1A1/SNCA/SOD1/TF/TFAP2A/TH/NLGN1/NCSTN
GO:0002460	GO:0002460	adaptive immune response based on somatic recombination of immune receptors built from immunoglobulin superfamily domains	91/2453	356/18723	1.32456e-10	2.41023e-09	1.18697e-09	91	ADA/ADAM17/AGER/AHR/ANXA1/APCS/ARG1/B2M/BCL3/BCL6/BTN3A2/C1S/C3/C4A/CCR2/CD19/CD74/CD8A/CLU/CR1/CRP/CD55/EBI3/FCER1G/FCGR2B/HLA-A/HLA-B/HLA-DPA1/HLA-DQA1/HLA-DQB1/HLA-DRA/HLA-DRB1/HLA-DRB3/HLA-DRB4/HLA-DRB5/HLA-G/HPX/NOD2/ICAM1/CFI/IGHG2/IGHG4/IL10/IL12A/IL12B/IL12RB1/IL18/IL1B/IL1R1/IL1RL1/IL2/IL4/IL4R/IL6/IL6R/FOXP3/JAG1/KLRC1/KLRD1/LTA/SMAD7/MBL2/CD46/NBN/NFKB2/PAXIP1/PPP3CB/PRF1/PRKCD/RAB27A/…
GO:0002700	GO:0002700	regulation of production of molecular mediator of immune response	53/2453	164/18723	1.39945e-10	2.53166e-09	1.24677e-09	53	ANGPT1/APOA1/ARG1/B2M/BCL6/CCR2/CD36/CD74/CR1/CD55/EPHB2/FCGR2B/HLA-A/HLA-G/HMOX1/HPX/NOD2/IL10/IL13/IL17A/IL18/IL1B/IL1R1/IL2/IL4/IL4R/IL5/IL6/FOXP3/KIR2DL4/KIT/SMAD7/DNAJB9/PAXIP1/RBP4/SPON2/TBX21/TFRC/TGFB1/TGFB2/TGFB3/TLR3/TLR4/TNF/TNFRSF1B/CD40/CD40LG/XBP1/NLRP3/CD160/CD244/GATA3/SPHK2
GO:0044409	GO:0044409	entry into host	50/2453	151/18723	1.75401e-10	3.10962e-09	1.5314e-09	50	AGTR1/ANPEP/APCS/AXL/BSG/CBL/CCR5/CD209/SCARB1/CD74/CLDN1/CLDN6/CLEC5A/CR1/CTSL/CD55/DPP4/EGFR/FCN3/GSN/HLA-DRB1/HSPA1A/HSPA1B/ICAM1/IFITM1/IFITM2/CXCL8/ITGA5/ITGAV/ITGB1/ITGB3/LDLR/LGALS1/CD46/MRC1/NCAM1/NRP1/NUP153/P4HB/PTX3/NECTIN1/SERPINB3/TFRC/ACE2/F11R/TRIM11/HS3ST5/NECTIN4/EXOC2/SLC52A1
GO:1901888	GO:1901888	regulation of cell junction assembly	61/2453	204/18723	2.13434e-10	3.76239e-09	1.85287e-09	61	ACTG1/AGRN/AGT/APLNR/RHOA/CBLN1/CLDN1/CLDN3/CLDN5/COL16A1/CORO1C/ACE/EPHB1/EPHB2/EPHB3/FLOT1/FLRT3/GJA1/IKBKB/IL17A/IL1B/IL1RAP/IL1RAPL2/KDR/LDB1/MMP14/MYOC/NRP1/NTN1/NTRK2/NTRK3/OXTR/PTPRD/NECTIN1/RAC1/ROCK2/SEMA4A/SLC9A1/SNAI1/SNCA/TBX5/TEK/THBS1/THBS2/TLR2/TNF/TPBG/VEGFA/ACE2/NLGN1/F11R/RAB17/RAPGEF2/PDLIM5/NPHP4/CUX2/PPM1F/CRB3/SLITRK4/SETD5/CAMSAP3
GO:0002831	GO:0002831	regulation of response to biotic stimulus	85/2453	327/18723	2.18538e-10	3.8306e-09	1.88646e-09	85	A2M/ADAR/AHR/XIAP/APOE/ARG1/ARG2/BMP6/CASP8/CD36/CR1/CYBA/CD55/DHX9/DRD2/DUSP10/EP300/FCGR2B/GRN/HCK/UBE2K/HLA-A/HLA-B/HLA-DRB1/HLA-DRB3/HLA-G/HPX/HSP90AB1/NOD2/IKBKB/IL12A/IL12B/IL12RB1/IL15/IL17A/IL4/FOXP3/IRF3/KIR2DL4/KIR2DS2/KLRC1/KLRD1/LEP/LTF/LYN/MAPK3/MMP12/NCF1/NR1H2/OAS3/PLA2G5/PPARG/PQBP1/PRDX2/PRKCA/HTRA1/CX3CL1/SIRT2/STAT5B/SYK/TLR4/TXK/TYROBP/USP18/FAM3A/RNF26/PUM2/NOD1/CD160/VSIG4/C…
GO:0051051	GO:0051051	negative regulation of transport	111/2453	470/18723	2.32595e-10	4.0655e-09	2.00215e-09	111	ASIC1/ADA/ADCYAP1/ADORA1/ADRA2A/AGTR2/AKT1/ANGPT1/ANK3/ANXA1/APOC1/APOC3/APOE/BCL2/CALM2/CCR2/CD33/CD36/CD74/CNN2/CNR1/COMT/CRH/CRHBP/CRHR1/CRYAB/DRD2/DRD4/DYSF/EDN1/EGF/EPHB2/EPO/F2R/FCGR2B/GJA1/HADH/HMOX1/ICAM1/IDH2/IL11/IL12A/IL12B/IL1B/INHA/INHBA/IRS1/ITGAV/ITGB3/KCNE5/LEP/LIF/MMP9/MTNR1B/NFKB1/NOS1/CCN3/NR1H2/NUP153/OSM/OXTR/SERPINE2/PLA2R1/PNKD/SLC43A1/PTGS2/RAC1/RGS2/SEMG1/SLC9A3R1/SLN/SNC…
GO:0015849	GO:0015849	organic acid transport	80/2453	303/18723	3.31293e-10	5.7102e-09	2.81211e-09	80	ABCB1/ABCC3/ABCC4/ABCD1/ABCD2/ABCG2/PLIN2/ADORA1/ADORA2A/AGT/AGTR2/AKR1C1/AKT1/ANXA1/APOE/AQP9/ARG1/BDKRB2/SLC25A20/CCK/CD36/CPT2/ACE/DRD2/DRD4/EDN1/FABP4/ACSL4/FOLR1/FOLR2/GJA1/GOT2/IL1B/ITGB1/KMO/LEP/LRP2/NTRK2/P2RX4/SLC26A4/PLA2G2A/PLA2G5/PLA2R1/SLC43A1/PPARA/PPARD/PPARG/PSEN1/EPRS1/RGS2/RPS6KB1/SLC11A1/SLC19A1/SLC1A1/SLC1A2/SLC1A3/SLCO2B1/SLC25A13/SLC27A3/SLC2A1/SLC5A6/SLC6A1/SLC7A1/SLC7A2/SL…
GO:0030324	GO:0030324	lung development	55/2453	177/18723	3.3552e-10	5.75112e-09	2.83226e-09	55	ADA/ADAMTS2/ARG1/BMP4/HES1/CEBPA/CCN2/CTNNB1/EGFR/EP300/EPAS1/FGF1/FGF2/FLT4/FSTL3/GPC3/HSD11B1/TNC/IGFBP5/IL13/LHX3/LIF/SMAD2/MAN1A2/MAPK1/MAPK3/MMP12/MMP14/MYCN/NODAL/PDGFA/PDGFRB/PTN/RBP4/SFTPD/SP3/SPARC/SREBF1/TBX5/TCF21/TGFB3/TGFBR2/TNF/VEGFA/YWHAZ/ABCA12/SELENON/FBXW7/ERRFI1/RXFP1/STK40/ODAD4/CCBE1/PDPN/STRA6
GO:0003170	GO:0003170	heart valve development	29/2453	65/18723	4.46593e-10	7.42926e-09	3.6587e-09	29	ACVR1/APLNR/BMP2/BMP4/CCN1/ELN/GJA5/HEY2/HEYL/JAG1/NOS3/NPPA/PDE2A/RB1/ROCK2/SLIT3/SNAI1/SOX4/TBX5/TGFB1/TGFB2/TGFBR2/TIE1/TNFRSF1A/TNFRSF1B/TWIST1/DCHS1/GATA3/STRA6
GO:0001774	GO:0001774	microglial cell activation	24/2453	47/18723	4.49983e-10	7.46563e-09	3.67662e-09	24	AGER/C5AR1/CLU/GRN/IFNG/IFNGR1/IFNGR2/IL13/IL4/IL6/ITGAM/ITGB2/LDLR/MMP8/CCL3/CX3CL1/SNCA/TLR2/TLR3/TNF/TYROBP/TREM2/NAMPT/MIR128-1
GO:1990868	GO:1990868	response to chemokine	37/2453	97/18723	4.60378e-10	7.5773e-09	3.73161e-09	37	RHOA/CCR2/CCR3/CCR5/CCR7/DUSP1/EDN1/FOXC1/ACKR1/CXCL1/HIF1A/CXCL8/CXCR1/CXCR2/CXCL9/PPBP/CCL11/CCL13/CCL14/CCL15/CCL16/CCL17/CCL2/CCL20/CCL25/CCL3/CCL4/CCL7/CCL8/CXCL10/CXCL13/CX3CL1/CXCL12/SLIT3/CXCR6/TREM2/DOCK8
GO:0007589	GO:0007589	body fluid secretion	36/2453	93/18723	4.88219e-10	8.01428e-09	3.94681e-09	36	ADA/ADORA1/ANXA2/SERPINC1/CCND1/CDO1/CEL/CHRM1/CYBA/DDR1/EDN1/EGFR/GOT2/HIF1A/HK2/KCNN4/MTX1/NCOR2/NEURL1/NPPB/NR1H2/OXTR/P2RY2/PRL/SCNN1B/SLC29A1/STAT5B/UCN/VDR/VEGFA/VIP/XBP1/XDH/APLN/ZBTB7B/DCANP1
GO:0035924	GO:0035924	cellular response to vascular endothelial growth factor stimulus	31/2453	73/18723	5.15026e-10	8.40983e-09	4.14161e-09	31	AKT1/ANXA1/ATP2B4/CD63/DCN/FLT1/FLT4/FOXC1/HSPB1/IL12A/IL12B/KDR/MAP2K3/MAPK14/NR4A1/NRP1/NRP2/PDGFRB/PGF/PIK3CA/RAMP2/RELA/VCAM1/VEGFA/VEGFB/VEGFC/XDH/CCBE1/MIR16-1/MIR21/MIR27A
GO:0097006	GO:0097006	regulation of plasma lipoprotein particle levels	34/2453	85/18723	5.26685e-10	8.57764e-09	4.22425e-09	34	ABCA1/ABCG1/AGT/AGTR1/ANXA2/APOA1/APOB/APOC1/APOC3/APOE/CD36/SCARB1/HMOX1/LDLR/LIPC/LPL/MPO/NR1H2/PLA2G2A/PLA2G5/PLA2G7/PLAGL2/PRKACB/VLDLR/CNPY2/ADIPOQ/TREM2/LDLRAP1/PCSK9/MYLIP/MFSD2A/LPCAT3/MIR128-1/MIR27A
GO:0015833	GO:0015833	peptide transport	72/2453	264/18723	5.39293e-10	8.73711e-09	4.30278e-09	72	ABCA1/TAP1/TAP2/ABCC4/ABCG1/ADCYAP1/ADORA1/ADRA2A/ANXA1/BAD/CD209/CD74/CDH17/CFTR/CNR1/CPLX1/CRH/CRHBP/CRHR1/DPP4/DRD2/EDN1/EGFR/ENSA/ACSL4/FGA/FGB/FGG/GHRH/GJA1/GLUL/HADH/HIF1A/HLA-DRB1/IFNG/IL1B/IL1RN/IL6/IRS1/KCNA5/KISS1/LEP/SMAD2/MTNR1B/NNAT/NOS2/CCN3/PPARD/PPP3CB/PICK1/RAB1A/RAC1/RBP4/S100A8/SLC9A3R1/SOX4/SREBF1/BRSK2/TAPBP/TNF/TNFSF11/UCN/UCP2/VIP/ABCA12/APLN/SLC16A10/UCN3/ACVR1C/CHD7/AACS/…
GO:0035592	GO:0035592	establishment of protein localization to extracellular region	90/2453	360/18723	5.7489e-10	9.21754e-09	4.53938e-09	90	ABCA1/ABCG1/ADCYAP1/ADORA2A/ADRA2A/AFM/ANG/ANXA1/APOE/BAD/BMP6/RHBDD3/CBLN1/CD33/CFTR/CNR1/COPG1/COPG2/CPLX1/CRH/DPP4/DRD2/DRD4/EGFR/ENSA/F2R/ACSL4/FGA/FGB/FGG/GJA1/GLUL/HADH/HIF1A/HLA-DRB1/IDH2/IFNG/IGF1/IL12A/IL12B/IL13/IL1A/IL1B/IL1RN/IL6/IRS1/KCNA5/KCNN4/LEP/SMAD2/MTNR1B/NNAT/NOS2/CCN3/NR1H2/PAFAH1B1/PPARD/PPID/PPP3CB/PICK1/RAC1/RBP4/SCG2/SOX4/SREBF1/BRSK2/TGFB1/TGFB2/TGFB3/TLR2/TLR4/TNF/TTN/…
GO:0002367	GO:0002367	cytokine production involved in immune response	37/2453	98/18723	6.46926e-10	1.03192e-08	5.08192e-09	37	ANGPT1/APOA1/ARG1/B2M/BCL6/CCR2/CD36/CD74/CD55/HLA-A/HLA-G/HMOX1/NOD2/IL10/IL18/IL1B/IL1R1/IL4/IL6/FOXP3/KIR2DL4/KIT/SMAD7/SPON2/TBX21/TGFB1/TGFB2/TGFB3/TLR3/TLR4/TNF/TNFRSF1B/NLRP3/CD160/TREM1/GATA3/SPHK2
GO:1902652	GO:1902652	secondary alcohol metabolic process	48/2453	147/18723	6.89906e-10	1.09485e-08	5.39184e-09	48	ABCA1/ABCG1/ACADVL/ACO2/AKR1D1/APOA1/APOB/APOE/APOL1/CAT/SCARB1/CEBPA/CEL/CFTR/CYP11A1/CYP11B2/CYP27B1/DHCR7/CYB5R3/EPHX2/FDX1/FGF1/GBA/GNB3/IDH1/IDH2/IDH3A/IDH3G/IL4/LDLR/LEP/LEPR/LIPC/LIPE/PON1/PPARD/RXRA/MSMO1/SOD1/SREBF1/SULT2B1/VLDLR/NPC2/LDLRAP1/PIP4P1/PCSK9/LPCAT3/MIR182
GO:0050918	GO:0050918	positive chemotaxis	29/2453	66/18723	6.97264e-10	1.0981e-08	5.40785e-09	29	AGER/ANGPT1/ANGPT2/BMP4/CDH13/F3/F7/FGF2/HGF/IL16/CXCL8/KDR/MET/MIF/NRP1/NTRK3/PDGFB/PGF/SCG2/CCL15/CCL16/CCL3/CXCL10/CX3CL1/CXCL12/SEMA5A/VEGFA/VEGFB/VEGFC
GO:0071692	GO:0071692	protein localization to extracellular region	91/2453	368/18723	8.42606e-10	1.29736e-08	6.38914e-09	91	ABCA1/ABCG1/ADCYAP1/ADORA2A/ADRA2A/AFM/ANG/ANXA1/APOE/BAD/BMP6/RHBDD3/CBLN1/CD33/CFTR/CNR1/COPG1/COPG2/CPLX1/CRH/DPP4/DRD2/DRD4/EGFR/ENSA/F2R/ACSL4/FBN2/FGA/FGB/FGG/GJA1/GLUL/HADH/HIF1A/HLA-DRB1/IDH2/IFNG/IGF1/IL12A/IL12B/IL13/IL1A/IL1B/IL1RN/IL6/IRS1/KCNA5/KCNN4/LEP/SMAD2/MTNR1B/NNAT/NOS2/CCN3/NR1H2/PAFAH1B1/PPARD/PPID/PPP3CB/PICK1/RAC1/RBP4/SCG2/SOX4/SREBF1/BRSK2/TGFB1/TGFB2/TGFB3/TLR2/TLR4/TNF…
GO:0001763	GO:0001763	morphogenesis of a branching structure	58/2453	196/18723	9.16894e-10	1.39787e-08	6.88411e-09	58	ACVR1/ADM/AGT/AGTR2/AR/AREG/BCL2/BMP2/BMP4/CSF1/CTNNB1/DDR1/DRD2/EDN1/EDNRA/EGF/ENG/ESR1/FGF1/FGF2/GCM1/GPC3/GRB2/HGF/HOXA13/TNC/IL10/ILK/KDR/MET/MMP14/MYCN/NFATC4/NOTCH4/NRP1/PDGFA/PLXNA1/PML/PTCH1/CCL11/SEMA3C/SPINT1/SPINT2/ST14/TACSTD2/TBX3/TCF21/TGFBR2/TGM2/TIE1/TNF/VDR/VEGFA/DCHS1/BTBD7/SOCS3/NPNT/MIR16-1
GO:0042180	GO:0042180	cellular ketone metabolic process	61/2453	211/18723	9.44167e-10	1.42544e-08	7.01989e-09	61	ABCD1/ABCD2/ACACB/ACADVL/ADM/AFP/AKR1B1/AKR1C1/AKR1C3/AKT1/ANXA1/APOA1/APOC1/APOC3/ATP2B4/BMP2/BMP5/BMP6/CBR1/CD74/CNR1/COMT/CRYZL1/CYP11A1/CYP11B2/CYP17A1/EGR1/FGFR4/GOT2/HAGH/HSD17B1/IL1B/IDO1/IRS1/KMO/KYNU/LHB/NCOR2/NR1H2/PDK3/PNKD/PPARA/PPARD/PPARG/PTGS2/RGN/SCNN1B/SNCA/SREBF1/STAT5B/TPI1/TWIST1/ADIPOQ/ALDH8A1/ACMSD/PIBF1/COQ9/MFSD2A/COQ10A/MIR182/MIR21
GO:0050764	GO:0050764	regulation of phagocytosis	36/2453	95/18723	9.74858e-10	1.4682e-08	7.23049e-09	36	AHSG/APOA1/C3/C4A/CALR/CD36/SCARB1/CNN2/CYBA/DYSF/FCER1G/FCGR2B/HCK/NOD2/IFNG/IL15/IL15RA/IL1B/IL2RG/ITGAV/PLA2G5/PTX3/RAB27A/CCL2/SFTPD/SLC11A1/SOD1/SYK/TGM2/TLR2/TNF/ADIPOQ/LMAN2/TREM2/MIR181B1/MIR183
GO:0032963	GO:0032963	collagen metabolic process	38/2453	104/18723	1.14235e-09	1.70391e-08	8.39128e-09	38	ADAMTS2/ARG1/BMP4/COL1A1/CST3/CCN2/CTSL/ENG/F2/F2R/FAP/GOT1/HIF1A/IL6/ITGB1/KLK6/MMP1/MMP11/MMP12/MMP14/MMP2/MMP3/MMP7/MMP8/MMP9/MYB/PDGFRB/PPARD/TGFB1/TGFB3/UCN/VIM/VPS33B/MMP28/ERRFI1/P3H2/MIR21/MIR29B1
GO:0043627	GO:0043627	response to estrogen	31/2453	75/18723	1.15696e-09	1.72157e-08	8.47826e-09	31	ARPC1B/APOA1/AR/CCND1/CD24/CITED2/COMT/CRH/CRHBP/CYP27B1/EP300/EPO/ESR1/F7/GBA/MSTN/HMOX1/IGFBP2/IL4R/LDHA/MAPK1/KMT2D/MMP14/PDGFRB/TEK/TGFB3/TGFBR2/TNFRSF11B/TSHB/WBP2/GATA3
GO:0002456	GO:0002456	T cell mediated immunity	39/2453	109/18723	1.40451e-09	2.06028e-08	1.01463e-08	39	AGER/AHR/ARG1/B2M/BTN3A2/CCR2/CD8A/CD55/FCGR2B/HLA-A/HLA-B/HLA-DRA/HLA-DRB1/HLA-DRB3/HLA-G/NOD2/ICAM1/IL12A/IL12B/IL12RB1/IL18/IL1B/IL1R1/IL4/IL6/FOXP3/JAG1/KLRC1/KLRD1/SMAD7/CD46/PPP3CB/PRF1/RAB27A/TBX21/TNFRSF1B/TRB/NLRP3/GATA3
GO:0050890	GO:0050890	cognition	77/2453	296/18723	1.47739e-09	2.16208e-08	1.06477e-08	77	ASIC1/ADORA1/AGER/AGT/APOE/B2M/BTG2/C5AR1/CALB1/CASP3/CCK/CHRM1/CHRNA7/CLDN5/CNR1/COMT/CRH/CRHBP/DKK1/DRD2/EGFR/EP300/EPHB2/FEN1/FOS/HIF1A/HLA-DRA/ITGB1/JUN/KCNK10/KIT/LDLR/MAPK1/NFATC4/NGF/NPTX2/NRGN/NTRK2/OXTR/PAFAH1B1/PPP3CB/PRNP/LGMN/PSEN1/PTGS2/PTN/S100B/ATXN1/CCL11/ST3GAL4/SLC11A2/SLC1A1/SLC24A2/SLC6A1/SLC6A4/TBR1/TH/TLR2/TMOD2/TNF/TPBG/UCN/VIP/VLDLR/EHMT2/SHANK3/PAK5/NCSTN/TREM2/CUX2/CHD7/…
GO:0001701	GO:0001701	in utero embryonic development	90/2453	367/18723	1.6328e-09	2.36719e-08	1.16577e-08	90	ACVR1/ACVR1B/ADA/ADM/AKT1/ANGPT1/APBA3/APOB/AR/ASCL2/BCL2L1/BMP2/BMP5/HES1/SLC25A20/CASP8/CEBPA/CHEK1/CITED2/CPT2/YBX3/CSF2/CTNNB1/CUL4A/CCN1/EDN1/EDNRA/EPAS1/FOXC1/FUT8/GCM1/GRB2/HEY2/HIF1A/IGF1/IGF2/IL10/ITGB1/JAG2/JUNB/KLF4/KRT8/LIF/SMAD2/MAPK1/MYH9/NBN/NODAL/CNOT3/NR2F2/PDGFB/PLCG1/PSMC4/PTCH1/SEC24D/SKIL/SMARCB1/SNAI1/SOX15/SP3/SPINT1/SPINT2/ST14/TBX3/TGFB3/TGFBR1/TGFBR2/TIE1/TP53/TWIST1/UBE…
GO:0098869	GO:0098869	cellular oxidant detoxification	37/2453	101/18723	1.73169e-09	2.49887e-08	1.23063e-08	37	ALB/APOE/CAT/CD36/GCH1/GLRX/GPX1/GPX2/GPX3/GPX4/GSR/GSTP1/GSTT1/H19/HBA1/HBA2/HBB/HBG2/HP/MPO/NFE2L2/NOS3/PRDX2/PRDX3/PTGS1/PTGS2/S100A9/SOD1/SOD2/SOD3/TXN/TXNRD1/HBZ/PRDX6/TP53INP1/PRXL2A/MIR21
GO:0003014	GO:0003014	renal system process	39/2453	110/18723	1.90314e-09	2.70849e-08	1.33385e-08	39	ADCY6/ADM/ADORA1/ADORA2A/AGT/AGTR1/AGTR2/AKR1B1/AKR1C3/AQP4/RHOA/BCL2/BMP4/COMT/CYBA/CYP11B2/DRD2/TRPV5/EDN1/EDNRB/F2R/GJA1/GJA5/GSN/HBB/HSD11B2/MCAM/MYO5B/NPPB/PDGFB/PRKACB/LGMN/REN/SLC4A1/SLC9A3R1/ADIPOQ/OR51E2/CORIN/ADGRF5
GO:0009314	GO:0009314	response to radiation	105/2453	456/18723	3.1577e-09	4.39316e-08	2.16351e-08	105	ABCA4/PARP1/AKT1/ANGPT2/ANXA1/RHOB/BAX/BCL2/BCL2L1/BCL3/BHLHE40/CASP3/CAT/CBL/CCK/CCND1/CDKN1A/CHEK1/CRYAB/CYBA/DNMT3A/DRD2/DUSP1/EGFR/EGR1/EIF2S1/EP300/FEN1/FOS/GADD45A/GPX1/GRB2/H2AX/HIF1A/HSF1/HSPA5/ICAM1/IL12A/IL12B/FOXP3/ITGB1/JUN/KIT/KRT14/LCN2/MAPK14/MAPK8/MEN1/MMP1/MMP2/MMP3/MMP9/NFATC4/NOX4/NR2F6/OGG1/PAXIP1/SLC24A1/PCNA/PENK/PER3/PIK3R1/PML/PPID/PPM1D/PPP1CC/PRKCD/PTGS2/PTN/RBM4/RELA/CC…
GO:0045927	GO:0045927	positive regulation of growth	69/2453	259/18723	3.58656e-09	4.94547e-08	2.43551e-08	69	ACACB/ADAM17/AGRN/AKT1/RHOA/BCL2/YBX3/CSF1/CSH1/CYBA/DDX3X/DIO3/DRD2/HBEGF/EDN1/EGFR/ERBB2/F2/FGF2/FOXS1/FN1/GH1/GH2/GHRH/H3-3A/HEY2/IGF1/IGF2/IGFBP1/IL2/IL9/ILK/LEP/SMAD7/MAP2K5/MAPK1/MAPK14/MMP14/NGF/NRP1/NTN1/PAFAH1B1/PPARD/S100A8/S100A9/CXCL12/SEMA5A/SLC9A1/SOX15/STAT5B/TBX2/TBX5/TGFB2/TGFBR1/TGFBR2/TGFBR3/UCN/VEGFA/EXOSC2/EXOSC4/PPM1F/CHD7/MFSD2A/ZFYVE27/INO80/SHTN1/RNF157/RUFY3/MIR222
GO:0031341	GO:0031341	regulation of cell killing	36/2453	99/18723	3.6077e-09	4.95806e-08	2.44171e-08	36	AGER/ARG1/B2M/BCL2L1/CD59/CD55/FCGR2B/CFH/HLA-A/HLA-B/HLA-DRA/HLA-DRB1/HLA-G/HSP90AB1/ICAM1/IFNG/IL12A/IL12B/IL12RB1/IL13/IL4/ITGAM/KIR2DL4/KLRC1/KLRD1/LEP/MAPK8/NOS2/PPP3CB/PRF1/STAT5B/SYK/TYROBP/CD160/KLRK1/CLEC12B
GO:0002366	GO:0002366	leukocyte activation involved in immune response	72/2453	275/18723	3.71243e-09	5.07392e-08	2.49877e-08	72	ADA/ANXA1/BCL3/BCL6/CBL/CCR2/CD19/CD74/CDH17/CR1/DYSF/FCER1G/FCGR2B/GRN/HLA-DRA/HLA-DRB1/HMOX1/ICAM1/IFNG/IL10/IL12B/IL12RB1/IL13/IL18/IL2/IL4/IL4R/IL6/IL6R/FOXP3/ITGAL/ITGAM/ITGB2/KIT/LGALS1/LYN/SMAD7/CD46/MYB/NBN/NPPA/PAXIP1/PLCL2/PSEN1/PTGDS/RAB27A/RORC/SCNN1B/CCL3/SEMA4A/SLC11A1/STAT3/STXBP2/SYK/TBX21/TFRC/TGFB1/TLR4/CD40/CD40LG/TP53/TYROBP/XBP1/NLRP3/TREM2/CD244/ZBTB7B/GATA3/SPHK2/SH2D1B/ITF…
GO:0001906	GO:0001906	cell killing	55/2453	188/18723	3.90075e-09	5.30793e-08	2.61401e-08	55	AGER/APOL1/ARG1/B2M/BCL2L1/C3/CD59/CEBPG/CD55/F2/FCGR2B/GAPDH/CFH/CFHR1/HLA-A/HLA-B/HLA-DRA/HLA-DRB1/HLA-G/HSP90AB1/ICAM1/IFNG/IL12A/IL12B/IL12RB1/IL13/IL18/IL4/ITGAM/KIR2DL4/KLRC1/KLRD1/LEP/LTF/MAPK8/NOS2/PPP3CB/PRF1/RAB27A/SCNN1B/CCL13/SEMG1/STAT5B/STXBP2/SYK/TRB/TYROBP/CD160/TUSC2/TREM1/KLRK1/TUBB4B/ARL8B/RNF19B/CLEC12B
GO:0051346	GO:0051346	negative regulation of hydrolase activity	91/2453	379/18723	4.1037e-09	5.55971e-08	2.738e-08	91	A2M/SERPINA3/ADCYAP1/ADORA2A/AGT/AHSG/AKT1/AMBP/ANXA1/ANXA2/APCS/XIAP/BIRC5/APOA1/APOC1/APOC3/SERPINC1/EGLN1/C3/C4A/CD44/CR1/CRYAB/CST3/CST4/CST6/CSTB/DDX3X/FZD10/GAPDH/GCHFR/GPC3/GPX1/HGF/IKBKB/KLF4/KNG1/LEPR/LPA/LTF/MAP2K5/MMP9/NGF/NOS1/NR4A1/SERPINA1/SERPINE1/SERPINB2/SERPINA5/SERPINI1/SERPINI2/SERPINE2/PLA2R1/PPP1R11/PRDX3/PRNP/PTGS2/PTX3/PZP/RGN/RGS2/ROCK2/SERPINB3/SIAH2/SNCA/SPINK1/SPINT1/S…
GO:0048638	GO:0048638	regulation of developmental growth	82/2453	330/18723	4.5022e-09	6.04679e-08	2.97787e-08	82	ACACB/AGRN/AKT1/APOE/AR/BCL2/BMP4/CDKN1A/CGA/CITED2/YBX3/CSF1/DIO3/DRD2/DUSP10/DUSP9/EDN1/FGF2/FGFR3/FOXS1/FN1/FOXC1/MSTN/GH1/GHRH/GJA1/HEY2/IGF1/IGF2/ILK/LEP/SMAD7/MAPK1/MAPK14/NGF/NRCAM/NRP1/NTN1/PAFAH1B1/PIK3CA/PPARA/PPARD/PRL/LGMN/PTCH1/RBP4/RGS2/CXCL12/SEMA3B/SEMA3C/SEMA3F/SEMA4A/SEMA4B/SEMA4C/SEMA5A/SEMA5B/SLC6A4/SOD1/SOX15/SPP1/STAT3/STAT5B/TBX2/TBX5/TGFBR1/TGFBR2/TGFBR3/VEGFA/TRIM46/MBD5/…
GO:0016054	GO:0016054	organic acid catabolic process	65/2453	240/18723	4.98143e-09	6.67597e-08	3.28773e-08	65	ABCD1/ABCD2/ACACB/ACADM/ACADS/ACADVL/ACOX1/ACOX2/AHCY/AKR1D1/AKT1/ARG1/ARG2/ATP2B4/BCAT2/CDO1/CEL/CNR1/CPT2/CRAT/CYP26A1/DDAH1/DDAH2/DLST/ECH1/ECHS1/ETFDH/FAH/GLUL/GOT1/GOT2/GPT/HADH/HADHA/IDO1/IRS1/KMO/KYNU/LEP/MCCC2/MPST/MTHFS/NOS1/NOS2/NOS3/PCCA/PON1/PPARA/PPARD/SHMT2/TAT/TWIST1/XYLB/ADIPOQ/ALDH8A1/ACOT8/NPL/NAGK/GPT2/CSAD/ACMSD/LDHD/ACOT4/MFSD2A/MIR21
GO:0048260	GO:0048260	positive regulation of receptor-mediated endocytosis	24/2453	52/18723	6.13651e-09	8.0843e-08	3.98129e-08	24	ANGPT1/ANXA2/AP2A1/AP2M1/B2M/C3/CBL/CD63/CLU/DAB2/DRD2/EGF/IL4/SERPINE1/PICK1/SELE/SYK/TF/VEGFA/VTN/APLN/LDLRAP1/SCYL2/PCSK9
GO:0010232	GO:0010232	vascular transport	33/2453	88/18723	6.55593e-09	8.58218e-08	4.22648e-08	33	ABCB1/ABCC3/ABCC4/ABCG2/AGER/APOE/ATP1B2/ATP2A3/ATP2B4/CD36/GJA1/LEPR/LRP2/SLC19A1/SLC1A1/SLC1A2/SLC1A3/SLCO2B1/SLC22A3/SLC22A5/SLC29A1/SLC29A2/SLC2A1/SLC5A6/SLC6A1/SLC7A1/SLC7A2/SLC7A3/SLC7A8/SLC9A3R1/TFRC/SLC38A1/MFSD2A
GO:0034405	GO:0034405	response to fluid shear stress	19/2453	35/18723	7.88265e-09	1.01267e-07	4.9871e-08	19	ABCA1/AKT1/CITED2/CSF2/ETS1/GJA1/HDAC3/KLF4/SMAD7/MAP2K5/NFE2L2/NOS3/P2RX4/PDGFRB/PLEC/PTGS2/TFPI2/TGFB3/MIR126
GO:1904951	GO:1904951	positive regulation of establishment of protein localization	79/2453	319/18723	1.00921e-08	1.27799e-07	6.29375e-08	79	ABCG1/ADORA2A/ANG/ANK3/BAD/BMP6/CD33/CDH1/CFTR/CHRM1/CRH/EGFR/ERBB2/ACSL4/FGA/FGB/FGG/GJA1/GLUL/HCLS1/HDAC3/HIF1A/HLA-DRB1/HSPA1L/HSP90AB1/IFNG/IGF1/IL13/IL1A/IL1B/ITGAM/ITGB2/KCNN4/LEP/MAPK1/MAPK14/MAPK8/NNAT/NR1H2/PIK3R1/PIK3R2/PPARD/PPID/PPP3CB/PRKCD/PRNP/PSEN1/PTGS2/RAC1/RBP4/SOX4/TGFB1/TGFB2/TGFB3/TLR2/TLR4/TNF/TPR/TTN/VEGFC/YWHAE/ATP2C1/PTPN23/OR51E2/PARD6A/TSG101/TRIM28/FBXW7/TREM2/UCN3/BB…
GO:1902882	GO:1902882	regulation of response to oxidative stress	35/2453	98/18723	1.01986e-08	1.28885e-07	6.34721e-08	35	ABCD1/ACOX2/PARP1/AKT1/CD36/CTNNB1/FUT8/PAGE4/GCH1/GPX1/H19/MACROH2A1/HGF/HIF1A/HSPB1/IL10/MCL1/MET/MMP3/NFE2L2/NOX1/P4HB/SOD1/SOD2/TLR4/TXN/SELENON/FBXW7/TREM2/STOX1/MIRLET7B/MIR195/MIR21/MIR29B1/STK26
GO:0006694	GO:0006694	steroid biosynthetic process	51/2453	173/18723	1.07059e-08	1.34747e-07	6.6359e-08	51	ABCG1/ADM/AKR1B1/AKR1C3/AKR1D1/APOA1/APOB/APOE/ATP1A1/BMP2/BMP5/BMP6/FAXDC2/SCARB1/CFTR/CGA/CYP11A1/CYP11B2/CYP17A1/CYP19A1/CYP1A1/CYP27B1/CYP8B1/DHCR7/CYB5R3/EGR1/FDX1/FGF1/FGFR4/HSD11B2/HSD17B1/HSD3B1/IFNG/IGFBP7/LEP/LHB/NFKB1/MSMO1/SNAI1/SOD1/SREBF1/TNF/SF1/ACBD3/ACOT8/OSBPL3/OSBPL9/OSBPL7/HSD17B12/LPCAT3/MIR182
GO:0031099	GO:0031099	regeneration	56/2453	198/18723	1.07866e-08	1.35488e-07	6.67238e-08	56	ADM/ANGPT2/ANXA1/APOA1/AXL/BCL2/C5AR1/CCNA2/CCND1/CDKN1A/CLDN1/CNTF/CPB2/DUSP10/EGFR/ENO3/F7/FOLR1/MSTN/GPX1/GRN/GSTP1/HGF/HMOX1/TNC/IGF1/IGF2R/IGFBP1/IL10/IL6/KLF4/KLF5/KLK6/CCN3/PCNA/PGF/PRRX1/PPARD/PTCH1/PTN/RGN/CXCL12/SOX15/SPP1/AURKA/TGFBR2/TGFBR3/TXK/TYMS/UCP2/SELENON/POSTN/KREMEN1/MUSTN1/MIR222/MIR29B1
GO:0001101	GO:0001101	response to acid chemical	43/2453	135/18723	1.21542e-08	1.5144e-07	7.45798e-08	43	AKR1B1/ARG1/RHOA/ATP2B4/BAD/BCL2L1/CASP3/CDO1/COL16A1/COL18A1/COL1A1/COL6A1/CCN2/CYBA/CYBB/DNMT1/DNMT3A/EDN1/F7/GLRB/GSTP1/HSF1/ICAM1/KRT8/LYN/MMP2/MTHFR/NEURL1/NTRK2/PCNA/AIFM1/PIK3CA/PLEC/PTN/RELA/SLC1A2/TH/TNF/VEGFA/XBP1/UBR1/NSMF/PDGFD
GO:0003007	GO:0003007	heart morphogenesis	65/2453	246/18723	1.43063e-08	1.74745e-07	8.6057e-08	65	ACVR1/APLNR/BMP2/BMP4/BMP5/HES1/CITED2/CLDN5/CTNNB1/CCN1/DKK1/ELN/ENG/FOLR1/FOXC1/GJA5/HEY2/HEYL/HIF1A/HTR2B/ILK/JAG1/LRP2/SMAD7/MYH7/NODAL/NOS3/NRP1/NRP2/PKP2/PSEN1/PTCH1/RBP4/RYR1/RYR2/SEMA3C/SLIT3/SNAI1/SOX4/TBX2/TBX3/TBX5/TEAD2/TEK/TGFB1/TGFB2/TGFBR1/TGFBR2/TGFBR3/TH/TP53/TTN/TWIST1/VEGFA/DCHS1/ADGRG6/VANGL2/ASB2/WNT16/CHD7/FOXN4/GATA3/ARL13B/MIR195/MIR21
GO:0002544	GO:0002544	chronic inflammatory response	13/2453	18/18723	1.46605e-08	1.78021e-07	8.76702e-08	13	AHCY/GJA1/IL10/IL4/FOXP3/LTA/S100A8/S100A9/CCL11/CXCL13/THBS1/TNF/VCAM1
GO:0050866	GO:0050866	negative regulation of cell activation	58/2453	210/18723	1.53032e-08	1.85461e-07	9.13346e-08	58	ADORA2A/ANXA1/APOE/ARG1/ARG2/AXL/BCL6/BMP4/RHBDD3/CASP3/CBFB/CCR2/CD74/CNR1/CR1/CTLA4/ERBB2/F2/FCGR2B/FGG/GRN/HLA-DRB1/HLA-G/HMOX1/IL10/IL2/IL2RA/IL4/IL4R/INHA/INHBA/FOXP3/LDLR/LYN/SMAD7/NOS3/PDGFA/PDGFB/PELI1/SERPINE2/PRDX2/PRKAR1A/PRKCD/PRNP/CX3CL1/SFTPD/TBX21/THBD/TYROBP/VSIG4/TREM2/ZBTB7B/ADGRF5/PIBF1/UBASH3B/MIR181B1/MIR21/MIR27A
GO:0048844	GO:0048844	artery morphogenesis	29/2453	74/18723	1.68088e-08	2.01739e-07	9.93506e-08	29	APOB/APOE/BMP4/HES1/CITED2/ENG/FOLR1/FOXC1/GJA5/HEY2/HOXA13/HPGD/JAG1/LDLR/LRP2/SMAD7/MYLK/NRP1/PDGFRB/PRRX1/SOX4/TBX2/TGFB2/TGFBR1/VEGFA/ADGRF5/CHD7/STRA6/MIR29B1
GO:0042445	GO:0042445	hormone metabolic process	59/2453	218/18723	2.58118e-08	3.0301e-07	1.49224e-07	59	ADH1A/ADH6/ADM/AFP/AKR1B1/AKR1C1/AKR1C3/AKR1D1/ATP1A1/BACE2/BMP2/BMP5/BMP6/SCARB1/CGA/COMT/CTSL/CYP11A1/CYP11B2/CYP17A1/CYP19A1/CYP1A1/CYP26A1/CYP27B1/ACE/DHCR7/DIO2/DIO3/EGR1/ESR1/FDX1/GNB3/HIF1A/HSD17B1/HSD3B1/KLK6/LEP/LHB/LIPE/NFKB1/RBP4/RDH5/REN/SCNN1B/SPP1/STAT5B/TTR/ECE2/ACE2/PLEKHA1/ALDH8A1/SLC16A10/HSD17B12/CORIN/RDH13/TIPARP/GATA3/RDH16/PNPLA2
GO:0150076	GO:0150076	neuroinflammatory response	21/2453	44/18723	2.60265e-08	3.0356e-07	1.49495e-07	21	GRN/IFNG/IGF1/IL18/IL1B/IL4/IL6/ITGB1/LDLR/MMP3/MMP8/MMP9/PTGS2/CCL3/CX3CL1/TNF/TNFRSF1B/TREM2/MIR128-1/MIR181B1/MIR195
GO:0014074	GO:0014074	response to purine-containing compound	45/2453	148/18723	2.7601e-08	3.18928e-07	1.57063e-07	45	ADORA2A/AHR/AQP9/AREG/BSG/CDO1/CFTR/COL1A1/CRHBP/DUSP1/FDX1/FOS/FOSB/HCN1/HSPA5/IGFBP5/ITPR2/JUN/LDHA/NOX4/P2RX4/P2RY2/PDE2A/PENK/PKLR/PTGS2/RELA/REN/RYR1/RYR2/RYR3/SDC1/SLC6A1/SLC6A4/SOD1/SPARC/SREBF1/TAF1/TEK/THBD/HSP90B1/ADIPOQ/SELENON/RAPGEF2/AACS
GO:0001570	GO:0001570	vasculogenesis	30/2453	80/18723	3.15658e-08	3.62043e-07	1.78296e-07	30	ADM/APLNR/CITED2/CTNNB1/ENG/FZD4/HEY2/HOXA13/ITGAV/JUNB/KDR/NTRK2/PAXIP1/PDGFRB/RAMP2/TBX5/TEAD2/TGFB1/TGFBR2/TGFBR3/TIE1/VEGFA/XDH/ASB4/FBXW7/RAPGEF2/HIF1AN/EGFL7/CUL7/TIPARP
GO:0007517	GO:0007517	muscle organ development	79/2453	327/18723	3.22324e-08	3.69008e-07	1.81726e-07	79	RHOA/BCL2/BMP2/BMP4/FOXL2/BTG2/CHD2/CITED2/CNTF/CRYAB/YBX3/CTNNB1/DCN/HBEGF/EEF2/EGR1/ELN/ENG/EP300/EPHB1/FHL1/FLNB/FLOT1/FOS/FOXC1/MSTN/GPX1/HEY2/HEYL/HOXD10/HOXD9/IGF1/IGF2/ITGA11/KLF5/LIF/LMOD3/LRP2/SMAD7/MAPK14/MEF2D/FOXO4/MYH7/MYLK/NEURL1/NR1D2/NR2F2/NR4A1/PKP2/PLEC/RB1/RYR1/RYR2/S100B/CXCL10/SGCD/SIRT2/SMTN/SOX15/TAGLN/TCF21/TGFB1/TGFB2/TGFBR1/TGFBR3/TTN/TWIST1/XBP1/SELENON/ASB2/POPDC2/IGSF…
GO:0010466	GO:0010466	negative regulation of peptidase activity	67/2453	262/18723	3.48129e-08	3.97085e-07	1.95553e-07	67	A2M/SERPINA3/ADORA2A/AGT/AHSG/AKT1/AMBP/ANXA2/XIAP/BIRC5/SERPINC1/C3/C4A/CD44/CR1/CRYAB/CST3/CST4/CST6/CSTB/DDX3X/GAPDH/GPC3/GPX1/HGF/KLF4/KNG1/LPA/LTF/MAP2K5/MMP9/NGF/NR4A1/SERPINA1/SERPINE1/SERPINB2/SERPINA5/SERPINI1/SERPINI2/SERPINE2/PRDX3/PRNP/PTGS2/PZP/SERPINB3/SIAH2/SNCA/SPINK1/SPINT1/SPINT2/TFPI/TFPI2/THBS1/TIMP1/TIMP2/TIMP4/TNF/VEGFA/VTN/BCL2L12/LAMP3/DNAJB6/WFDC1/CARD8/MIRLET7B/MIR195/MI…
GO:0042698	GO:0042698	ovulation cycle	27/2453	68/18723	3.75203e-08	4.24068e-07	2.08842e-07	27	AFP/AXL/CASP3/EGFR/EGR1/ESR1/ETS1/FZD4/MSTN/HSPA5/INHBA/KISS1/LEP/MMP7/NCOR2/NRIP1/OXTR/PCNA/PTN/PTX3/SLIT3/STAT5B/TGFB2/TGFB3/TIMP4/PLEKHA1/RETN
GO:0002709	GO:0002709	regulation of T cell mediated immunity	31/2453	85/18723	3.99007e-08	4.48522e-07	2.20885e-07	31	AGER/AHR/ARG1/B2M/CCR2/CD55/FCGR2B/HLA-A/HLA-B/HLA-DRA/HLA-DRB1/HLA-DRB3/HLA-G/NOD2/IL12A/IL12B/IL12RB1/IL18/IL1B/IL1R1/IL4/IL6/FOXP3/KLRC1/KLRD1/SMAD7/PPP3CB/TBX21/TNFRSF1B/NLRP3/GATA3
GO:0046683	GO:0046683	response to organophosphorus	41/2453	131/18723	4.58998e-08	5.07885e-07	2.50119e-07	41	AHR/AKR1C1/AQP9/AREG/BSG/CDO1/CFTR/COL1A1/CRHBP/DUSP1/FDX1/FOS/FOSB/HCN1/HSPA5/IGFBP5/ITPR2/JUN/LDHA/NOX4/P2RX4/P2RY2/PDE2A/PENK/PKLR/PTGS2/RELA/REN/RYR3/SDC1/SLC6A4/SOD1/SPARC/SREBF1/TAF1/TEK/THBD/HSP90B1/TYMS/ADIPOQ/RAPGEF2
GO:0061564	GO:0061564	axon development	103/2453	467/18723	4.74295e-08	5.22735e-07	2.57432e-07	103	ACTB/ALCAM/ANK3/APOA1/APOE/RHOG/RHOH/B4GALT5/BCL2/BSG/CASP3/CCK/CNR1/CNTF/DDR1/DLX5/DRD2/EFNB1/MARK2/EPHA1/EPHB1/EPHB2/EPHB3/EPHB6/ERBB2/FEZ2/FLOT1/FLRT3/FN1/FOLR1/GRN/HOXA2/HSP90AB1/TNC/ILK/ITGA4/ITGB1/KLF4/STMN1/LHX2/LHX3/LYPLA2/MAP6/NCAM1/NGF/NGFR/NOTCH3/NOVA2/NR4A2/NRCAM/NRP1/NRP2/NTN1/NTRK2/NUMBL/PAFAH1B1/PLXNA1/PPP3CB/PSEN1/PTCH1/PTN/PTPRM/NECTIN1/RAC1/RPS6KA5/S100A6/S100B/CXCL12/SEMA3B/SEM…
GO:0034113	GO:0034113	heterotypic cell-cell adhesion	25/2453	61/18723	5.66445e-08	6.108e-07	3.00802e-07	25	AGER/APOA1/CD44/CD58/DSC2/FGA/FGB/FGG/FLOT1/IL10/IL1B/IL1RN/ITGA4/ITGA5/ITGAV/ITGAX/ITGB1/ITGB2/ITGB3/KLF4/MAP2K5/PKP2/TNF/VCAM1/ADIPOQ
GO:0098801	GO:0098801	regulation of renal system process	18/2453	35/18723	5.97451e-08	6.41381e-07	3.15862e-07	18	ADORA1/ADORA2A/AGT/AGTR1/AGTR2/COMT/CYBA/DRD2/EDN1/EDNRB/F2R/GJA1/GJA5/NPPB/PDGFB/ADIPOQ/OR51E2/CORIN
GO:0045088	GO:0045088	regulation of innate immune response	58/2453	218/18723	6.49825e-08	6.91623e-07	3.40605e-07	58	A2M/ADAR/XIAP/APOE/ARG1/CASP8/CR1/DHX9/DRD2/DUSP10/EP300/FCGR2B/GRN/HCK/UBE2K/HLA-A/HLA-B/HLA-G/HPX/HSP90AB1/NOD2/IKBKB/IL12A/IL12B/IRF3/KIR2DL4/KIR2DS2/KLRC1/KLRD1/LEP/LYN/MMP12/NCF1/NR1H2/OAS3/PLA2G5/PPARG/PQBP1/STAT5B/SYK/TLR4/TXK/TYROBP/USP18/FAM3A/CD160/VSIG4/METTL3/TREM2/KLRK1/PSPC1/SUSD4/CACTIN/POLR3B/SH2D1B/MIR181B1/MIR21/CLEC12B
GO:1902903	GO:1902903	regulation of supramolecular fiber organization	88/2453	383/18723	6.5526e-08	6.96214e-07	3.42866e-07	88	ACTG1/ADD1/ARPC1B/APC/APOA1/APOE/RHOA/ARL3/ARPC4/CCR7/CDH5/CHRNA7/CLU/CORO1B/CRYAB/CSF3/CCN2/EDN1/ELN/EPHA1/GMFB/GPX1/GRB2/GSN/HCK/HCLS1/HSPA1A/HSPA1B/HSPA8/ICAM1/ID1/IQGAP2/STMN1/LDLR/LMOD1/LMOD3/MET/MYOC/NOX4/NRP1/OCLN/PIK3CA/PIK3R1/PICK1/PRKCD/PSEN1/RAC1/RB1/ROCK2/CLIP1/CCL11/CX3CL1/CXCL12/SEMA5A/SH3BP1/SLC9A1/SNCA/TACSTD2/TGFB3/TGFBR1/TMOD1/TMOD2/WDR1/ARHGEF10/SHANK3/F11R/NIN/ARHGEF15/MAP1S/D…
GO:0071827	GO:0071827	plasma lipoprotein particle organization	21/2453	46/18723	6.90143e-08	7.23367e-07	3.56238e-07	21	ABCA1/ABCG1/AGT/AGTR1/APOA1/APOB/APOC1/APOC3/APOE/SCARB1/LIPC/LPL/MPO/NR1H2/PLA2G2A/PLA2G5/PLA2G7/PLAGL2/PRKACB/MFSD2A/LPCAT3
GO:0001706	GO:0001706	endoderm formation	23/2453	54/18723	8.14804e-08	8.44096e-07	4.15694e-07	23	COL12A1/COL4A2/COL6A1/COL8A1/CTNNB1/DKK1/DUSP1/DUSP2/FN1/MACROH2A1/INHBA/ITGA4/ITGA5/ITGAV/ITGB2/SMAD2/MMP14/MMP2/MMP8/MMP9/NODAL/VTN/NANOG
GO:0120254	GO:0120254	NA	45/2453	153/18723	8.28269e-08	8.56568e-07	4.21836e-07	45	ABCA4/ABCD1/ADH1A/ADH6/ADM/AFP/AKR1B1/AKR1C1/AKR1C3/BMP2/BMP5/BMP6/CBR1/CYP11A1/CYP11B2/CYP17A1/CYP1A1/CYP2E1/CYP2J2/EGR1/EPHX1/EPHX2/GPX1/GPX4/GSTP1/HSD17B1/LHB/LIPE/MAPK3/PTGDS/PTGIS/PTGS1/PTGS2/RBP4/RDH5/SCNN1B/STAT5B/TBXAS1/TTR/ALDH8A1/ABHD12/ACOT8/RDH13/RDH16/PNPLA2
GO:0090257	GO:0090257	regulation of muscle system process	64/2453	252/18723	9.21228e-08	9.40168e-07	4.63006e-07	64	ADA/ADORA1/PARP1/ADRA2A/AGT/RHOA/ATP1A1/ATP2A1/ATP2A2/ATP2B1/ATP2B4/BECN1/CALCA/CALM2/CCN2/DMPK/DSC2/EDN1/ENO1/F2R/MSTN/GJA5/GUCY1A1/IGF1/IGFBP5/IL6ST/KCNB2/KIT/KLF4/SMAD7/MYH7/NOS1/NOS3/NPPA/NR4A1/OXTR/P2RX4/PKP2/PPARA/PRKCA/PTGS2/RGS2/ROCK2/RYR2/SLC9A1/SLN/SOD1/TACR3/TNFRSF1A/TNFRSF1B/UCN/ACE2/SELENON/CALCRL/FBXO32/ERRFI1/ZDHHC21/MLIP/DOCK4/DCANP1/NPNT/MIR21/MIR214/MIR30E
[truncated: 317 more rows]
