# Supplementary material for: Identifying preeclampsia-associated genes using a control theory method
Source: Brief Funct Genomics. 2022 Apr 28;21(4):296–309. doi: 10.1093/bfgp/elac006 (PMC9328024; doi:10.1093/bfgp/elac006)
Supplement: S4_File_elac006 [file s4_file_elac006.xlsx]

## Sheet: Pathways of cPE genes
ID	Description	GeneRatio	BgRatio	pvalue	p.adjust	qvalue	Count	geneID
hsa05205	Proteoglycans in cancer	87/1182	205/8075	1.31e-22	3.97e-20	1.69e-20	87	2317/5291/2335/3479/1278/7430/5295/3678/5578/1277/3710/3708/71/7409/8324/3339/10451/857/7057/1956/5336/2065/967/5600/1026/7471/1499/3673/60/2247/287/5829/8325/54361/5594/5579/387/6300/815/836/867/960/2064/2316/8326/2885/1839/3265/3480/3685/5604/1432/5595/4193/4233/4609/5058/5170/5296/8503/5335/5566/5582/5747/5777/5879/5894/5962/6093/6382/6654/6714/7157/286/858/2318/8321/7855/8323/2817/3316/3709/4…
hsa04510	Focal adhesion	81/1182	201/8075	2.01e-19	3.03e-17	1.29e-17	81	2317/5291/2335/3479/1278/5295/572/3678/5578/5156/8395/1277/5599/71/7409/1399/3694/4638/10451/857/7057/3680/1956/7408/64098/5062/1499/3673/60/5829/824/5923/5594/329/5579/7414/2932/387/6464/87/81/9564/1280/2064/2316/2534/2885/3265/3480/3611/3675/3685/3725/5604/5595/4233/5058/5159/5170/5296/8503/5582/5747/5879/5894/5906/6093/6654/6714/7094/858/1285/1286/1288/2318/3691/3695/284217/3909/4633/29780
hsa05161	Hepatitis B	70/1182	162/8075	6.53e-19	6.57e-17	2.79e-17	70	5291/5295/572/5578/7187/5599/3665/7043/3339/9134/2185/7098/5600/1026/7048/7534/898/3717/7529/4792/5594/1385/5579/581/5608/6300/637/836/841/1147/10488/1387/1870/1871/2033/8772/2885/3265/3551/3654/3716/3718/3725/5604/5609/1432/5595/4609/4615/4790/5111/5296/8503/5582/5894/5925/5970/4088/6654/6714/7046/7157/7189/10971/84699/1642/4318/6772/6776/6778
hsa04010	MAPK signaling pathway	102/1182	294/8075	1.5e-18	1.13e-16	4.82e-17	102	2317/3815/4915/3479/3556/10912/1942/5924/1326/5578/5156/5599/4254/27330/1399/7043/5801/1846/23162/1956/4208/2065/7186/5600/5321/2264/5062/7048/2247/3312/7010/3643/1969/5923/5594/5579/4791/4914/5495/5608/8717/6300/408/773/836/1147/1649/11221/2064/2261/2316/2323/1647/2768/2885/3265/3303/3480/3551/3654/3725/5604/5609/9020/1432/5595/23542/4233/4609/4615/4790/4804/3164/4908/5058/5159/5566/5582/5879/58…
hsa05163	Human cytomegalovirus infection	85/1182	225/8075	3.18e-18	1.89e-16	8.04e-17	85	5291/801/5295/5578/5156/3710/3708/7852/1399/5330/5732/1956/2185/3570/7186/5600/1026/1499/23236/2776/5829/7188/2770/4792/5594/1385/2782/5579/2932/581/5608/8717/387/6300/9826/567/9564/637/836/841/1230/1234/1147/10488/1870/1871/1978/8772/2768/10672/2771/2773/2775/2885/3265/3551/3685/3716/5604/1432/5595/4193/4609/4790/5296/8503/5566/5582/5743/5747/5879/5894/5925/5970/6093/6654/6714/7132/7157/112/8469…
hsa05131	Shigellosis	89/1182	242/8075	3.76e-18	1.89e-16	8.04e-17	89	5291/5295/3678/10092/3710/3708/7314/5599/71/9844/5581/3098/1399/5330/1956/11345/10318/5336/7186/5600/837/23236/60/5829/7188/824/4792/5594/10093/7414/8945/2932/581/4793/58484/8717/387/6300/5580/375/87/81/10094/9564/598/718/10241/826/960/1147/11337/3551/3606/3611/3725/1432/5595/4193/4615/4790/5216/5217/5296/8503/5333/5335/5588/5747/5879/9978/5970/6093/6500/6714/7094/7132/7157/7189/7323/7416/929/355…
hsa04722	Neurotrophin signaling pathway	56/1182	119/8075	2e-17	8.63e-16	3.67e-16	56	5291/4915/801/5295/572/5599/27330/1399/397/5336/5600/9500/4792/5594/5664/4914/2932/581/4793/387/6300/5580/6464/25/396/815/2885/3265/3551/3654/3667/3725/5604/5609/1432/5595/4790/4804/4908/5170/5296/8503/5335/5663/5879/5894/5906/5970/6197/6654/7157/7189/7531/4916/6272/7161
hsa04151	PI3K-Akt signaling pathway	113/1182	354/8075	2.61e-17	9.87e-16	4.2e-16	113	5291/3815/4915/2335/3479/1278/1942/5295/572/3560/3678/5578/5156/1277/4254/3694/1902/7057/5294/3680/1956/9134/5618/5525/9180/3570/2065/1026/2264/1441/7534/5563/898/3673/2247/3320/3559/3717/7529/7010/3643/1969/6794/5594/672/1385/2782/4914/2932/5515/5518/598/1147/1280/10488/1978/2064/2261/2323/2885/3265/3480/3551/3561/3566/3667/3675/3685/3716/3718/5604/5595/4193/4233/4609/4790/4804/3164/4908/5159/51…
hsa04210	Apoptosis	60/1182	136/8075	6.7e-17	2.09e-15	8.88e-16	60	5291/7277/10912/5295/572/3710/3708/5599/71/1513/7846/7186/142/9131/8795/60/824/4792/5594/329/1509/6709/10376/4914/581/8717/598/637/836/840/841/1147/1649/56616/8772/1647/3002/3265/3551/3725/5604/9020/5595/4790/5170/5296/8503/5894/5970/7132/7157/7185/10018/835/1520/1676/3562/3709/4001/6708
hsa04015	Rap1 signaling pathway	79/1182	210/8075	6.92e-17	2.09e-15	8.88e-16	79	5291/3815/3479/801/23683/1942/5295/135/5578/5156/5590/71/4254/7409/1268/1399/5330/10451/1902/7057/56288/5587/1956/3684/5600/7408/2264/1499/23236/60/2247/3689/999/2776/7010/2770/3643/1969/5594/5579/5608/387/6300/9564/2261/2771/2773/2775/3265/3480/5604/1432/5595/4233/4804/5159/5216/5217/5296/8503/5335/5582/25865/5879/5894/5906/6714/7094/112/136/1436/55740/2263/3683/889/27040/9170/84552/11069
hsa04062	Chemokine signaling pathway	74/1182	192/8075	1.46e-16	4.02e-15	1.71e-15	74	4067/5291/5295/572/5590/7852/9844/7409/1399/5330/10451/56288/3055/5294/2185/5336/23236/2869/2776/5829/3717/2770/4792/5594/2782/5579/2932/4793/387/5580/6464/408/9564/6366/6367/1230/1234/1147/10563/2771/2773/2885/3265/3551/3718/5604/5595/4790/5058/5296/8503/5335/5473/5566/5747/5879/5894/5906/5970/6093/6654/6714/112/6360/6361/6363/6370/6354/1233/3627/2833/643/6011/6772
hsa04933	AGE-RAGE signaling pathway in diabetic complications	49/1182	100/8075	2.67e-16	6.72e-15	2.86e-15	49	5291/2335/7412/5054/1278/1536/5295/185/5578/1277/5590/5599/5581/7043/5330/5336/1281/5600/2152/7048/23236/3717/5594/5579/581/6300/5580/836/3265/3383/3725/1432/5595/4790/5296/8503/5333/5335/5879/5970/4088/7046/177/1285/1286/1288/6772/6776/7056
hsa05215	Prostate cancer	48/1182	97/8075	3.27e-16	7.6e-15	3.23e-15	48	5291/7850/3479/5295/572/5156/6934/1956/9134/1026/1499/898/3320/4792/5594/1385/2932/367/1147/10488/1387/1870/1871/2033/2064/2885/3265/3480/3551/5604/5595/4193/4314/4790/5159/5170/5296/8503/5894/5925/5970/6654/7157/84699/2263/354/4318/5328
hsa05170	Human immunodeficiency virus 1 infection	78/1182	212/8075	4.77e-16	1.03e-14	4.37e-15	78	5291/801/5295/572/5578/920/3710/3708/5599/7852/1399/2185/5336/7186/5600/5062/2776/5829/7188/2770/4792/5594/2782/5579/8945/581/5608/1072/8717/6300/8907/567/598/637/836/841/1234/919/916/995/1147/8772/2771/2773/2775/3265/3551/3654/3725/5604/5609/1432/5595/4615/4790/5058/5296/8503/5335/5582/5747/5879/5894/9978/5970/9616/6500/7132/7189/85363/164/891/9133/917/1642/3709/6891/7133
hsa05165	Human papillomavirus infection	105/1182	331/8075	6.25e-16	1.26e-14	5.35e-15	105	5291/2335/1278/5295/572/3678/7187/1277/5590/6934/8324/3694/7057/56288/3680/1956/9134/5525/7098/4854/1026/7471/4855/1499/898/1740/3673/5829/8325/1856/54361/1739/5594/1385/3996/5933/2932/5515/581/8717/7283/6908/5518/836/841/1147/1280/10488/1387/1452/1741/1857/1978/2033/8772/8326/2885/3065/3265/3551/3675/3685/3716/5604/5595/4193/4790/4851/5159/5296/8503/5566/5663/5743/5747/5894/5925/5934/5970/9368/6…
hsa04080	Neuroactive ligand-receptor interaction	107/1182	341/8075	7.58e-16	1.43e-14	6.08e-15	107	3952/4986/2560/135/185/5029/2150/885/719/3355/727/1268/10203/5732/1902/56288/5618/5443/2569/152/4886/6751/1910/799/2906/146/6870/1815/1511/1812/7200/7349/150/718/796/1137/2147/2893/2895/2915/3352/2862/2908/4985/5340/117579/1901/6750/6755/117/134/136/147/151/552/554/624/728/1128/1132/1144/1395/1814/1816/1908/2492/2550/2566/2587/2692/2742/2897/2899/2913/2914/2917/2918/2922/3001/3062/3350/3351/3358/…
hsa05167	Kaposi sarcoma-associated herpesvirus infection	72/1182	193/8075	2.88e-15	5.12e-14	2.18e-14	72	4067/5291/801/5295/7187/3710/3708/7314/6934/5599/3665/3055/5294/11345/5336/7098/7186/5600/1026/1499/2247/3717/4792/5594/1385/2782/3459/2932/581/5608/8717/6300/637/718/836/841/1230/1234/1147/1387/1870/1871/2033/8772/11337/3265/3383/3551/3716/3725/5604/5609/1432/5595/4609/4790/5296/8503/5335/5743/5879/5894/5925/5970/6714/7132/7157/1233/3455/3709/5289/6772
hsa04810	Regulation of actin cytoskeleton	77/1182	214/8075	3.09e-15	5.18e-14	2.2e-14	77	5291/2335/7430/5295/3678/5156/10092/8395/10788/71/7852/7409/1399/3694/4638/10451/1902/3680/1956/3684/2264/5062/3673/60/2247/3689/5829/5594/10093/7414/1072/387/8396/87/81/10094/9564/2147/2261/28964/2768/10672/3265/3675/3685/5604/5595/5058/5159/5216/5217/5296/8503/5305/79837/5747/5879/5894/5962/6093/6654/6714/624/1128/1132/1730/55740/2263/3683/3687/3691/3695/9170/4627/4633/85477/10163
hsa05220	Chronic myeloid leukemia	40/1182	76/8075	6.76e-15	1.07e-13	4.57e-14	40	5291/10912/5295/572/1399/7043/1026/7048/4792/5594/581/6464/25/598/613/867/1147/1870/1871/1647/2885/3065/3265/3551/5604/5595/4193/4609/4790/5296/8503/5894/5925/5970/861/4088/6654/7046/7157/6776
hsa04064	NF-kappa B signaling pathway	48/1182	104/8075	1.05e-14	1.52e-13	6.45e-14	48	4067/7412/10912/7187/1459/8792/5336/7186/695/142/7188/8740/4792/329/5579/1460/51588/115650/4791/8717/598/6366/1147/1457/1647/3383/3551/3654/3932/9020/4615/4790/5335/5588/5743/5970/7132/7185/7189/6363/929/60401/10913/3554/27040/3929/4055/5328
hsa04660	T cell receptor signaling pathway	48/1182	104/8075	1.05e-14	1.52e-13	6.45e-14	48	5291/5295/940/1326/920/5599/7409/10451/5600/5062/4792/1739/5594/2932/4793/387/6300/919/916/1147/2534/2885/3265/3551/3725/3932/5604/5609/9020/1432/5595/4690/4790/5058/5170/5296/8503/5335/5588/5777/5788/5894/5970/6654/917/925/3458/27040
hsa05135	Yersinia infection	55/1182	130/8075	1.23e-14	1.6e-13	6.82e-14	55	5291/2335/5295/3678/8395/920/5599/71/9844/27330/7409/1399/10451/2185/7186/5600/60/2776/5829/4792/5594/147179/391/2932/5608/58484/387/6300/9564/1147/3551/3606/3654/3725/3932/5604/5609/1432/5595/4615/4790/5296/8503/5335/5747/5879/5970/6093/6197/6714/7189/10097/925/27040/10163
hsa05166	Human T-cell leukemia virus 1 infection	77/1182	219/8075	1.31e-14	1.6e-13	6.82e-14	77	5291/7850/5295/3560/6513/920/6688/5599/7043/9134/1026/7048/898/3689/3559/4792/1739/5594/1385/8295/115650/4791/581/6908/567/598/701/916/1147/10488/1387/1870/1871/2033/2874/3265/3383/3551/3561/3716/3718/3725/2648/3932/8379/4085/5604/9020/5595/4487/4609/4790/5296/8503/5566/5925/5970/4088/6722/7046/7094/7132/7157/7416/112/9133/917/1031/84699/3601/3554/3683/4055/5423/6776/9519/7417
hsa04071	Sphingolipid signaling pathway	52/1182	119/8075	1.33e-14	1.6e-13	6.82e-14	52	5291/5295/5578/5590/2207/8439/5599/5581/5330/5525/7186/5600/23236/2776/2770/5594/1509/5579/5515/581/8717/387/6300/5518/637/2534/2768/10672/2771/2773/3265/5604/1432/5595/4790/4985/5170/5296/8503/5582/5879/5894/5970/6093/1901/7132/7157/134/624/9294/53637/6609
hsa04935	Growth hormone synthesis, secretion and action	52/1182	119/8075	1.33e-14	1.6e-13	6.82e-14	52	5291/3479/5295/5578/3710/3708/5599/1399/5330/5336/6751/5600/23236/2776/3717/2770/5594/1385/5579/2932/5608/6300/6464/9564/10488/1387/2033/2771/2773/2885/3265/3667/5604/1432/5595/5296/8503/5335/5566/5582/5747/5894/6654/6750/6755/112/776/84699/2692/3709/6772/6776
hsa05222	Small cell lung cancer	44/1182	92/8075	2.78e-14	3.23e-13	1.38e-13	44	5291/2335/10912/5295/7187/9134/7186/1026/898/3673/7188/4792/329/581/598/836/1147/1870/1871/1647/3551/3675/3685/4609/4790/5296/8503/5743/5747/5925/5970/6256/6257/7157/7185/9618/7189/7709/1285/1286/1288/2272/284217/3909
hsa04919	Thyroid hormone signaling pathway	52/1182	121/8075	3.05e-14	3.41e-13	1.45e-13	52	5291/5295/5214/572/6513/5578/10499/652/71/481/5330/5336/4854/4855/1499/23236/60/5213/54361/5594/5579/2932/8841/1387/2033/2626/3065/3265/3685/2648/5604/5595/4193/9440/4609/8648/9611/4851/5170/5296/8503/5333/5335/5566/5582/5894/6256/6257/6714/7157/6772/7068
hsa05235	PD-L1 expression and PD-1 checkpoint pathway in cancer	43/1182	89/8075	3.48e-14	3.76e-13	1.6e-13	43	5291/5295/940/920/1459/1956/5600/3717/4792/5594/3459/1460/5608/4793/6300/919/916/1147/1457/3265/3551/3716/3725/3932/5604/1432/5595/4615/4790/5296/8503/5335/5588/5777/5894/5970/7189/238/917/27436/3458/27040/6772
hsa01521	EGFR tyrosine kinase inhibitor resistance	40/1182	79/8075	3.74e-14	3.89e-13	1.66e-13	40	5291/3479/5295/572/5578/5156/1956/5336/3570/2065/2247/3717/5594/5579/2932/581/6464/558/598/1978/2064/2261/2885/3265/3480/3716/5604/5595/4233/5159/5296/8503/5335/5582/5894/6654/6714/10018/2263/4763
hsa04360	Axon guidance	67/1182	181/8075	4.26e-14	4.29e-13	1.82e-13	67	5291/2051/1942/5295/2049/5578/5163/659/5590/7225/2042/7852/2041/56288/5336/2050/5062/57556/6091/2770/5364/1969/54361/5594/55558/1020/2932/1072/387/25/815/1808/1948/2534/2771/2773/3265/3611/5595/4233/4690/5058/5296/8503/5335/5747/5879/5894/5921/6093/6714/7222/55740/2043/2046/2047/25791/84552/5362/5727/27289/6405/10507/54437/7223/7224/81029
hsa05203	Viral carcinogenesis	72/1182	204/8075	7.87e-14	7.66e-13	3.26e-13	72	4067/5291/5295/572/7187/3665/9134/7186/1026/7534/898/5829/7188/7529/4792/1739/5594/1385/5933/4791/581/8717/387/8841/10013/6908/87/81/718/836/841/1234/10488/1387/2033/2885/2961/3065/9759/3265/3716/3718/3725/2648/8379/5595/4193/4790/5296/8503/5566/5879/5925/5934/5970/6714/6722/7157/7185/7337/7531/7532/7533/10971/1233/84699/1642/4055/5423/85477/6776/9519
hsa04550	Signaling pathways regulating pluripotency of stem cells	57/1182	143/8075	9.07e-14	8.56e-13	3.64e-13	57	5291/3479/1749/5295/659/4211/652/8324/6498/5600/7471/2264/1499/3625/2247/3717/8325/5080/4086/1856/54361/5013/5594/4093/2932/9869/3175/6300/90/92/1857/2261/8326/2885/3265/3398/3480/3716/3718/5604/1432/5595/4609/5296/8503/5894/4088/4090/93/1852/2263/8321/7855/8323/3626/81029/7477
hsa04520	Adherens junction	37/1182	71/8075	1.06e-13	9.74e-13	4.14e-13	37	1459/6934/71/7082/56288/1956/5787/1499/7048/60/999/3643/5594/1460/7414/387/87/81/1387/1457/2033/2064/2534/3480/5595/4233/5777/5879/4088/6714/7046/7525/52/5795/5797/10163/10810
hsa05132	Salmonella infection	81/1182	245/8075	1.3e-13	1.16e-12	4.93e-13	81	2317/5291/2597/7277/5420/10092/388/6934/5599/71/9844/5294/7846/8655/7186/5600/79026/1499/837/8795/60/3320/4792/10333/5594/10093/329/10376/391/64837/581/5608/58484/8717/387/6300/10540/375/5869/10094/836/840/841/1147/1639/8772/2316/3265/3551/3606/3654/3725/5604/5609/1432/5595/4609/4615/4790/5058/5216/5217/5788/5879/5894/5970/6500/7132/7189/203068/929/1781/6990/10640/2318/4633/5287/5289/9367/7100/10…
hsa04926	Relaxin signaling pathway	53/1182	129/8075	1.6e-13	1.38e-12	5.86e-13	53	4312/5291/1278/5295/5578/1277/5590/5599/5330/1956/1281/5600/1910/7048/23236/2769/2770/4792/5594/1385/2782/6300/6464/408/10488/2771/2773/2775/2885/3265/3725/5604/5609/1432/5595/4790/5296/8503/5566/5894/5970/117579/6654/6714/7046/112/1285/1286/1288/84699/4322/4318/59350
hsa04670	Leukocyte transendothelial migration	49/1182	114/8075	1.69e-13	1.42e-12	6.04e-13	49	5291/7412/1536/7430/5295/7294/5578/50848/71/7852/4689/7409/10451/2185/5336/3684/5600/7408/1499/60/3689/1003/5829/2770/5579/7414/387/6300/87/81/9564/2771/2773/3383/1432/5296/8503/5335/5582/5747/5879/5906/6093/3683/58494/83700/4318/4633/11069
hsa05202	Transcriptional misregulation in cancer	68/1182	192/8075	3.27e-13	2.67e-12	1.14e-12	68	7850/1050/3479/10912/4613/3560/3728/862/4094/6688/4211/2313/3087/5087/4208/3684/1026/7048/3207/1051/1025/4086/905/329/2115/4299/4914/581/7030/598/1053/1649/2130/1647/3002/3065/3398/3480/4005/4193/4233/4300/4314/4609/9611/4790/4804/5747/5970/861/6256/6257/7157/7185/7709/929/1031/1436/3562/3695/4066/4286/4318/64332/5328/6495/7490/7704
hsa04916	Melanogenesis	45/1182	101/8075	3.52e-13	2.79e-12	1.19e-12	45	3815/801/5578/6934/4254/8324/5330/5443/7471/1910/1499/23236/2776/8325/2770/1856/54361/5594/1385/5579/2932/815/10488/1387/1857/2033/8326/2771/2773/2775/3265/5604/5595/5566/5582/5894/112/84699/8321/7855/8323/4157/4286/81029/7477
hsa04380	Osteoclast differentiation	52/1182	128/8075	4.64e-13	3.59e-12	1.53e-12	52	5291/5295/6688/5599/1513/4689/7305/8792/5336/7186/695/5600/7048/799/4792/5594/1385/3459/4791/5608/6300/1147/2534/2885/3551/3716/3725/3932/5604/5609/9020/1432/5595/4790/5296/8503/5879/5970/140885/7046/7132/7189/1436/2214/3455/3458/3554/10859/10288/4286/6772/54209
hsa05142	Chagas disease	45/1182	102/8075	5.42e-13	4.09e-12	1.74e-12	45	5291/5054/5295/9630/5599/7043/5330/5600/7048/23236/2769/2776/2770/4792/10333/5594/3459/5515/6300/5518/718/841/919/916/1147/8772/2771/2773/2775/3551/3654/3725/1432/5595/4615/4790/5296/8503/5970/7046/7132/7189/624/917/3458
hsa04012	ErbB signaling pathway	40/1182	85/8075	8.19e-13	6.03e-12	2.57e-12	40	5291/5295/572/5578/5599/1399/1956/5336/2065/1026/5062/5594/685/5579/2932/6464/25/815/867/1978/2064/2885/1839/3265/3725/5604/5609/5595/4609/4690/5058/5296/8503/5335/5582/5747/5894/6654/6714/6776
hsa04659	Th17 cell differentiation	46/1182	107/8075	9.36e-13	6.73e-12	2.86e-12	46	3556/3560/920/9466/5599/3570/5600/7048/3320/3559/3717/4792/5594/3459/4793/6300/919/916/1147/3551/3561/3566/3716/3718/3725/3932/1432/5595/4790/5335/5588/5970/861/6256/6257/4088/7046/917/3458/3594/3554/50615/27040/6772/6776/6778
hsa05223	Non-small cell lung cancer	36/1182	72/8075	1.17e-12	8.23e-12	3.5e-12	36	5291/10912/5295/572/5578/1956/5336/1026/5594/5579/581/1870/1871/2064/1647/2885/3265/3718/5604/5595/4233/5170/5296/8503/5335/5582/5894/5925/6256/6257/6654/7157/238/27436/2272/6776
hsa05169	Epstein-Barr virus infection	69/1182	202/8075	1.59e-12	1.08e-11	4.61e-12	69	4067/5291/10912/5295/7187/7431/5599/9612/3665/9134/5336/7186/695/5600/1026/898/7188/4734/4792/5706/4791/581/5608/4793/8717/6300/567/637/836/841/919/916/960/1147/1870/1871/8772/1647/3065/3383/3551/3654/3716/3718/3725/5609/9020/1432/4193/4609/4615/4790/5296/8503/5710/5879/5925/5970/7157/7189/10018/930/917/3627/3280/3455/3683/6772/6891
hsa05225	Hepatocellular carcinoma	61/1182	168/8075	1.61e-12	1.08e-11	4.61e-12	61	5291/10912/5295/572/5578/6934/71/7043/8324/1956/4780/5336/1026/7471/1499/7048/60/8325/1856/54361/5594/5579/6604/2932/581/6597/55274/6464/6599/598/1452/1857/1870/1871/8326/1647/2885/3265/3480/5604/5595/4233/4609/5296/8503/5335/5582/5894/5925/4088/6654/7046/7157/8321/7855/8323/2948/4041/6601/81029/7477
hsa05130	Pathogenic Escherichia coli infection	66/1182	193/8075	4.66e-12	3.06e-11	1.3e-11	66	2597/7277/7430/10092/5599/71/7082/1902/7846/7186/5600/5062/4644/837/8795/60/4792/5594/10093/147179/10376/581/4793/8717/387/6300/375/25/9826/10094/836/840/841/1147/2147/8772/2534/2768/10672/3551/3606/3654/3725/1432/5595/4615/4690/4691/4790/5058/5777/5861/5879/5970/6093/9368/6714/7132/7189/203068/3554/9170/4627/7100/10163/10810
hsa04060	Cytokine-cytokine receptor interaction	88/1182	294/8075	6.22e-12	4e-11	1.7e-11	88	3952/7850/3556/3560/659/920/9466/652/8793/7852/7043/23495/8792/94/5618/9180/3570/8718/1441/7048/3625/8795/27242/51330/3559/8740/55504/3459/115650/939/90/92/6366/6367/1230/1234/10563/3606/3561/3566/4804/5473/7046/7132/7293/93/269/6360/6361/6363/6370/6354/1233/1271/1436/1438/3627/2833/643/60401/10913/2057/3455/3458/3587/3594/3596/3597/3601/55540/8809/8807/3554/9173/50615/3562/133396/3575/3581/3626/…
hsa04668	TNF signaling pathway	46/1182	112/8075	6.66e-12	4.19e-11	1.78e-11	46	5291/7412/5295/1326/7187/4323/5599/7186/5600/1051/7188/4792/5594/329/1385/5608/8717/6300/836/840/841/1147/10488/8772/3383/3551/83737/3725/5604/5609/9020/1432/5595/4314/4790/5296/8503/5743/5970/7132/7185/84699/3627/8809/4318/7133
hsa04730	Long-term depression	31/1182	60/8075	1.46e-11	8.98e-11	3.82e-11	31	4067/3479/5578/3710/3708/5330/5592/5321/23236/2776/2770/5594/5579/5515/5518/773/2768/10672/2771/2773/2775/2781/2895/3265/3480/5604/5595/5582/5894/6261/3709
hsa05418	Fluid shear stress and atherosclerosis	52/1182	139/8075	2e-11	1.21e-10	5.14e-11	52	5291/7850/7412/801/5295/659/5590/652/5599/71/857/4780/4208/5600/1499/5563/60/3320/1003/51588/6613/5608/387/6300/90/92/1147/3383/3551/3685/3725/5609/1432/4790/5296/8503/5747/5879/5970/6382/6714/7341/7132/7157/93/858/2817/2948/3458/3554/4318/7056
hsa05160	Hepatitis C	56/1182	157/8075	3.05e-11	1.81e-10	7.69e-11	56	5291/5295/572/7187/3949/3665/1956/7098/7186/1026/1499/7534/975/7529/4792/5594/2932/5515/581/8717/27102/5518/637/836/841/1147/1870/1871/3646/8772/2885/3265/3551/3716/5604/5595/4609/4790/5296/8503/5894/5925/5970/6256/6654/7132/7157/7189/7531/7532/7533/10971/3627/3455/3458/6772
hsa05226	Gastric cancer	54/1182	149/8075	3.42e-11	1.99e-10	8.45e-11	54	5291/10912/5295/3728/6934/7043/8324/1956/9134/1026/7471/1499/7048/898/2247/999/8325/1856/54361/5594/2932/581/6464/1452/1857/1870/1871/2064/8326/1647/2885/3265/5604/5595/4233/4609/5296/8503/5894/5925/6256/6257/4088/6654/7046/7157/5243/2263/8321/7855/8323/4041/81029/7477
hsa01522	Endocrine resistance	41/1182	98/8075	4.68e-11	2.66e-10	1.13e-10	41	5291/3479/5295/572/5599/1956/4854/5600/1026/4855/5594/581/6300/6464/1870/1871/2064/2885/1839/3265/3480/3725/5604/1432/5595/4193/9611/4851/5296/8503/5566/5747/5894/5925/6654/6714/7157/112/1031/2100/4318
hsa04024	cAMP signaling pathway	69/1182	216/8075	5.32e-11	2.98e-10	1.27e-10	69	5291/801/5295/572/135/5599/481/3355/7409/10451/5732/5443/4886/6751/2906/2770/4792/5594/1385/1812/387/815/10488/1387/2033/2771/2773/2893/3352/3725/5604/5595/4790/5058/5296/8503/5566/5879/5894/5906/5970/6093/6750/6755/112/117/134/776/1080/1128/84699/1816/1908/2867/2492/5348/2550/2735/64399/3350/3351/3973/4881/4852/5021/5140/5727/11069/6662
hsa05224	Breast cancer	53/1182	147/8075	6.54e-11	3.59e-10	1.53e-10	53	5291/3815/3479/10912/5295/6934/8324/1956/4854/1026/7471/4855/1499/2247/8325/1856/54361/5594/672/4791/2932/581/6464/1452/1857/1870/1871/2064/8326/1647/2885/3265/3480/3725/5604/5595/4609/8648/4851/5296/8503/5894/5925/6654/7157/2100/8321/7855/8323/3280/4041/81029/7477
hsa05221	Acute myeloid leukemia	32/1182	67/8075	9.97e-11	5.38e-10	2.29e-10	32	5291/3815/1050/5295/572/3728/862/6688/6934/3684/5594/1053/1147/1978/2885/3265/3551/5604/5595/4609/4790/5296/8503/5894/5970/861/6654/929/1436/3562/6776/7704
hsa04620	Toll-like receptor signaling pathway	42/1182	104/8075	1.05e-10	5.59e-10	2.38e-10	42	5291/51284/5295/1326/7187/51311/5599/1513/3665/7098/5600/7096/4792/10333/54472/5594/5608/6300/841/1147/8772/3551/3654/3725/5604/5609/1432/5595/4615/4790/5296/8503/5879/5970/7189/929/941/3627/3455/3929/6772/7100
hsa04611	Platelet activation	47/1182	124/8075	1.11e-10	5.79e-10	2.46e-10	47	4067/5291/1278/5295/1277/5590/2207/3710/3708/71/4638/5330/5592/5294/5336/1281/695/5600/7408/5321/23236/3673/60/2776/64805/2770/5594/387/6300/2147/2534/10672/2771/2773/1432/5595/5296/8503/5566/5906/6093/6714/7094/112/2811/3709/5739
hsa04664	Fc epsilon RI signaling pathway	32/1182	68/8075	1.62e-10	8.31e-10	3.53e-10	32	4067/5291/5295/5578/2207/5599/7409/10451/5336/695/5600/5321/5594/5608/6300/2534/2885/3265/5604/5609/1432/5595/5170/5296/8503/5335/5879/5894/6654/3596/3562/27040
hsa04068	FoxO signaling pathway	48/1182	131/8075	2.77e-10	1.39e-09	5.93e-10	48	5291/3479/10912/5295/5599/7043/1956/11345/5600/1026/847/7048/5563/3643/6794/5594/80854/6300/1147/1387/2033/11337/1647/2885/9456/3265/3480/3551/3667/5604/1432/5595/4193/5170/5296/8503/5347/3276/5894/5934/1901/4088/6654/7046/10018/891/9133/3575
hsa05100	Bacterial invasion of epithelial cells	33/1182	73/8075	3.18e-10	1.57e-09	6.69e-10	33	5291/2335/5295/3678/10092/71/9844/1399/1213/857/1499/60/999/5829/10093/7414/391/1211/387/6464/10094/9564/867/3611/4233/5296/8503/5747/5879/6714/858/26052/10163
hsa04390	Hippo signaling pathway	54/1182	157/8075	3.33e-10	1.62e-09	6.89e-10	54	8994/5054/659/5590/652/6934/71/7043/8324/56288/60485/7471/1499/7048/7534/1740/60/3689/999/8325/7529/4086/1856/4771/54361/1739/329/3996/1742/8945/2932/5515/5518/1741/1857/8326/3398/4609/4088/4092/7046/7531/7532/7533/10971/8321/7855/8323/84552/6788/7004/7161/81029/7477
hsa04658	Th1 and Th2 cell differentiation	38/1182	92/8075	3.77e-10	1.81e-09	7.69e-10	38	3560/920/4094/5599/4854/5600/3559/3717/4792/5594/3459/4793/6300/919/916/1147/3551/3561/3566/3716/3718/3725/3932/1432/5595/4790/4851/5335/5588/5970/917/3458/3594/3596/27040/6772/6776/6778
hsa04022	cGMP-PKG signaling pathway	56/1182	167/8075	4.7e-10	2.22e-09	9.43e-10	56	801/572/185/3710/7225/3708/481/5581/4638/5330/5592/5294/4208/152/7408/1910/23236/4879/2776/146/2770/3643/5594/6546/1385/2969/387/150/10488/2626/2768/10672/2771/2773/3667/5604/5595/4985/5894/5997/6093/6722/7416/112/134/147/151/624/776/84699/3709/3779/4881/5140/6547/7417
hsa04066	HIF-1 signaling pathway	42/1182	109/8075	6.05e-10	2.81e-09	1.2e-09	42	5291/2597/3479/5054/1536/5295/5214/6513/5578/5163/3098/1956/5336/3570/1026/5213/7010/3643/5594/405/3459/2026/5579/815/1387/1978/2033/2064/3480/5604/5595/4790/5296/8503/5335/5582/9978/5970/7428/3458/4055/7018
hsa04934	Cushing syndrome	53/1182	155/8075	6.21e-10	2.84e-09	1.21e-09	53	185/3710/3708/6934/3949/8324/5330/5087/1956/9134/5443/1026/7471/1499/898/23236/2776/8325/2770/1856/54361/5594/405/1385/2932/9049/815/10488/1857/1870/1871/8326/2771/2773/5604/5595/3164/2516/5566/5906/5925/112/9070/776/1031/84699/1395/8321/7855/8323/3709/81029/7477
hsa05214	Glioma	33/1182	75/8075	7.6e-10	3.43e-09	1.46e-09	33	5291/3479/801/10912/5295/5578/5156/1956/5336/1026/5594/5579/581/6464/815/1870/1871/1647/2885/3265/3480/5604/5595/4193/5159/5296/8503/5335/5582/5894/5925/6654/7157
hsa05146	Amoebiasis	40/1182	102/8075	8.4e-10	3.71e-09	1.58e-09	40	5291/7850/2335/1278/5295/9630/5578/1277/7043/5330/1281/3684/23236/3689/2769/2776/5579/1511/7414/5869/87/81/836/4790/5296/8503/5566/5582/5747/5970/929/912/1285/1286/1288/3458/3554/284217/3909/5052
hsa05162	Measles	49/1182	139/8075	8.49e-10	3.71e-09	1.58e-09	49	5291/51284/5295/572/3560/940/7187/1459/5599/3665/9134/898/3312/3559/4792/1460/2932/581/4793/8717/27102/598/637/836/841/916/1147/1457/8772/3303/3551/3561/3654/3716/3718/3725/4615/4790/5296/8503/5970/7157/7189/917/3455/9367/6772/6776/7161
hsa04915	Estrogen signaling pathway	48/1182	138/8075	2.11e-09	9.11e-09	3.88e-09	48	5291/801/5295/3872/10499/3710/3708/5330/3866/1956/5443/23236/3320/2776/3312/2770/5594/1509/1385/5580/6464/10488/2771/2773/2775/2885/1839/3265/3303/3725/3875/5604/5595/8648/5296/8503/5566/5894/6654/6714/112/84699/2100/2550/3709/54474/4318/4988
hsa04666	Fc gamma R-mediated phagocytosis	37/1182	93/8075	2.26e-09	9.6e-09	4.08e-09	37	4067/5291/5295/5578/10092/8395/5581/7409/274/1399/10451/3055/5336/7408/5321/5594/10093/5579/1072/5580/273/10094/5604/5595/5058/5296/8503/5335/5582/5788/5879/5894/2214/27040/85477/10163/10810
hsa05152	Tuberculosis	57/1182	180/8075	3.76e-09	1.58e-08	6.71e-09	57	801/572/2207/1054/5599/7043/820/3684/5600/1051/3689/3717/5994/7096/10333/5594/1509/1385/3459/581/8717/387/6300/4802/5869/637/718/815/836/841/1387/2033/8772/3606/3654/3716/1432/5595/4615/4790/4800/5894/5970/6714/7132/7189/527/929/1520/2214/3458/3587/3687/3929/5289/22925/6772
hsa05212	Pancreatic cancer	32/1182	76/8075	5.25e-09	2.17e-08	9.23e-09	32	5291/10912/5295/572/5599/7043/1956/1026/7048/5594/581/598/1147/1870/1871/2064/1647/3551/3716/5604/5595/4790/5296/8503/5879/5894/5925/5970/4088/7046/7157/6772
hsa05219	Bladder cancer	22/1182	41/8075	5.44e-09	2.22e-08	9.43e-09	22	4312/7057/1956/1026/999/5594/1870/1871/2064/2261/1839/3265/5604/5595/4193/4609/5894/5925/6714/7157/1612/4318
hsa05145	Toxoplasmosis	41/1182	112/8075	5.78e-09	2.33e-08	9.89e-09	41	572/5599/3949/7043/5294/5600/3312/3717/2770/4792/5594/329/3459/5608/4793/6300/598/836/841/1234/1147/2771/2773/2775/3303/3551/3654/3716/1432/5595/4615/4790/5170/5970/7132/7189/3458/3587/284217/3909/6772
hsa04540	Gap junction	35/1182	88/8075	6.19e-09	2.46e-08	1.05e-08	35	7277/5578/5156/3710/3708/7082/5330/1902/5592/7846/1956/23236/2776/2770/5594/5579/1812/10376/2771/2773/2885/2915/3265/5604/5595/5159/5566/5582/5894/6654/6714/203068/112/3358/3709
hsa04750	Inflammatory mediator regulation of TRP channels	38/1182	100/8075	6.3e-09	2.47e-08	1.05e-08	38	5291/3479/3556/801/5295/5578/5029/2150/3710/3708/5599/5581/5330/5732/5336/5600/5321/23236/2776/5579/4914/5608/6300/5580/815/1432/5296/8503/5335/5566/5582/5588/6714/112/624/3358/3554/3709
hsa05120	Epithelial cell signaling in Helicobacter pylori infection	30/1182	70/8075	9.6e-09	3.69e-08	1.57e-08	30	4067/50848/5599/7082/1956/5336/5600/4792/6300/836/1147/1445/28964/1839/3551/3725/9020/1432/4233/4790/5058/5335/5879/5970/6714/527/523/529/58494/83700
hsa04270	Vascular smooth muscle contraction	46/1182	135/8075	9.65e-09	3.69e-08	1.57e-08	46	801/135/185/5578/3710/3708/5581/10203/4638/5330/5592/5321/23236/4879/2776/800/146/5594/5579/387/5580/9826/796/2768/10672/5604/5595/5566/5582/5588/5894/10268/6093/112/136/147/552/776/1908/3709/3779/4627/4881/5739/10267/10266
hsa04630	JAK-STAT signaling pathway	52/1182	162/8075	1.09e-08	4.13e-08	1.76e-08	52	3952/5291/5295/3560/5156/9466/8027/1956/5618/9180/3570/1026/1441/3559/3717/3459/51588/598/1387/2033/2885/3265/3561/3566/3716/3718/4609/5159/5296/8503/5777/5894/6654/1271/1438/2057/3455/3458/3587/3594/3596/3597/3601/50615/3562/3575/3581/3953/4352/6772/6776/6778
hsa05210	Colorectal cancer	34/1182	86/8075	1.22e-08	4.51e-08	1.92e-08	34	5291/10912/5295/572/6934/5599/7043/1956/1026/1499/7048/5594/2932/581/387/26060/836/1647/2885/3265/3725/5604/5595/4609/5296/8503/5879/5894/4088/6654/7046/7157/10018/2956
hsa04350	TGF-beta signaling pathway	36/1182	94/8075	1.24e-08	4.51e-08	1.92e-08	36	5308/659/652/7043/7057/7027/4091/7048/3625/64750/4086/5594/4093/5933/9372/5515/387/5518/90/92/1387/2033/3398/5595/4609/9978/6093/6500/4088/4090/4092/7046/93/269/3458/3626
hsa04657	IL-17 signaling pathway	36/1182	94/8075	1.24e-08	4.51e-08	1.92e-08	36	4312/7187/5599/7186/5600/1051/3320/7188/4792/5594/2932/8717/6300/836/841/1147/8772/3551/3725/1432/5595/5597/4314/4790/5743/5970/9618/7189/6361/6354/3627/3458/3596/55540/4322/4318
hsa05213	Endometrial cancer	26/1182	58/8075	3.03e-08	1.09e-07	4.63e-08	26	5291/10912/5295/572/6934/1956/1026/1499/999/5594/2932/581/2064/1647/2885/3265/3611/5604/5595/4609/5170/5296/8503/5894/6654/7157
hsa04530	Tight junction	51/1182	162/8075	3.12e-08	1.11e-07	4.71e-08	51	7277/7430/5590/50848/5599/71/5581/7082/56288/7846/7408/5563/57530/1740/60/4734/6794/4771/1739/3996/10376/5515/387/5518/87/81/1741/2064/2626/3725/5609/8777/5111/5566/4218/5879/5906/5962/6093/861/9368/6714/10097/776/912/1080/58494/83700/4627/4633/84552
hsa04144	Endocytosis	69/1182	248/8075	3.6e-08	1.26e-07	5.38e-08	69	3560/5156/10092/8395/5590/7852/3949/274/1213/857/56288/8027/1956/2264/7048/27243/2869/3312/3559/64750/4734/10093/6455/147179/9372/9146/1211/387/11031/375/5869/273/160/1173/10094/408/867/1234/2261/28964/3265/3303/3480/3561/83737/4193/4218/6456/4088/6642/6643/8723/6714/7046/7189/7251/11059/829/858/92421/26052/2263/8729/6011/3482/84552/22841/57403/27131
hsa04928	Parathyroid hormone synthesis, secretion and action	38/1182	106/8075	4.01e-08	1.39e-07	5.92e-08	38	5578/4323/3710/3708/5330/1956/4208/1026/23236/2776/2770/5594/1385/5579/387/9826/408/10488/2768/10672/2771/2773/1839/5604/5595/5566/5582/5894/6256/6257/9368/112/846/84699/3709/4041/4322/5745
hsa04110	Cell cycle	42/1182	124/8075	5.16e-08	1.77e-07	7.53e-08	42	10912/7043/2810/9134/7027/7029/1026/7534/898/7529/5933/2932/25/701/995/1387/1870/1871/2033/1647/3065/8379/4085/4193/4609/5111/5347/5925/5934/9978/6500/4088/7157/7531/7532/7533/10971/7709/891/9133/1031/10926
hsa04072	Phospholipase D signaling pathway	47/1182	148/8075	8.07e-08	2.74e-07	1.16e-07	47	5291/3815/5295/185/5578/5156/8395/2207/4254/5330/1902/5294/1956/2185/5336/5321/23236/3643/5594/387/6464/375/2147/2534/2768/10672/2885/2915/3265/5604/5595/5159/5296/8503/5335/5894/6654/112/552/554/26052/2913/2914/2917/2918/9170/11069
hsa04650	Natural killer cell mediated cytotoxicity	43/1182	131/8075	1e-07	3.36e-07	1.43e-07	43	5291/5295/5578/2207/7305/7409/10451/2185/5336/8795/3689/5594/3459/5579/6464/637/836/51744/919/962/2534/2885/3002/3265/3383/3932/5604/5595/5058/5296/8503/5335/5582/5777/5879/5894/6654/2214/3455/3458/3683/27040/259197
hsa04912	GnRH signaling pathway	34/1182	93/8075	1.2e-07	3.97e-07	1.69e-07	34	801/5578/4323/3710/3708/5599/5330/1956/2185/5600/5321/23236/2776/5594/5579/5608/6300/5580/815/2885/1839/3265/3725/5604/5609/1432/5595/5566/5894/6654/6714/112/776/3709
hsa05211	Renal cell carcinoma	28/1182	69/8075	1.23e-07	4.04e-07	1.72e-07	28	5291/5295/572/6513/1399/7043/1026/5062/5594/405/7030/1387/2033/2885/3265/3725/5604/5595/4233/5058/5296/8503/5879/5894/5906/9978/6654/7428
hsa04014	Ras signaling pathway	64/1182	232/8075	1.6e-07	5.2e-07	2.21e-07	64	5291/3815/4915/3479/801/1942/5924/5295/572/5578/5156/5599/4254/1956/5336/5321/2264/5062/2247/7010/3643/1969/5923/5594/2782/5579/4914/387/6464/5869/25/598/1147/2261/2323/2885/3265/3480/3551/5604/5595/4233/4790/4804/4908/5058/5159/5296/8503/5335/5566/5582/5879/5894/5906/5921/5970/6654/8315/1436/2263/27040/4763/22821
hsa04218	Cellular senescence	48/1182	156/8075	1.74e-07	5.59e-07	2.38e-07	48	5291/801/5054/10912/5295/3710/3708/7043/9134/5600/1026/7048/898/824/5594/5933/8945/5608/6300/1870/1871/1978/1647/2626/10114/3265/5604/1432/5595/4193/4609/4790/5296/8503/5894/5925/5934/5970/4088/7046/7157/7416/776/891/9133/204851/3709/7417
hsa04662	B cell receptor signaling pathway	31/1182	82/8075	1.8e-07	5.72e-07	2.43e-07	31	4067/5291/5295/7409/10451/5336/695/975/4792/5594/5579/2932/4793/1147/2885/3265/3551/3725/5604/5595/4790/5296/8503/5777/5879/5894/5970/6654/930/10859/10288
hsa04625	C-type lectin receptor signaling pathway	36/1182	104/8075	2.51e-07	7.89e-07	3.36e-07	36	5291/801/5295/2207/3710/3708/5599/5336/5600/4792/5594/4791/387/6300/5580/841/6367/1147/3265/3551/3725/9020/1432/5595/4193/4790/5058/5296/8503/5743/5894/5970/6714/6361/3709/6772
hsa04725	Cholinergic synapse	38/1182	113/8075	2.75e-07	8.56e-07	3.64e-07	38	5291/5295/5578/3710/3708/5330/5294/23236/2776/3717/2770/5594/1385/2782/5579/3784/773/815/1137/10488/2534/2771/2773/2775/3265/5604/5595/5296/8503/5566/5582/112/776/1128/1132/84699/3709/56479
hsa05218	Melanoma	28/1182	72/8075	3.56e-07	1.1e-06	4.66e-07	28	5291/3479/10912/5295/572/5156/1956/1026/2247/999/5594/581/1870/1871/1647/3265/3480/5604/5595/4193/4233/5159/5296/8503/5894/5925/7157/4286
hsa05140	Leishmaniasis	29/1182	77/8075	4.91e-07	1.5e-06	6.36e-07	29	1536/4689/7043/1915/3684/5600/3689/3717/4792/5594/3459/5579/4793/6300/718/3654/3716/3725/1432/5595/4615/4790/5743/5777/5970/7189/2214/3458/6772
hsa05010	Alzheimer disease	89/1182	369/8075	5.55e-07	1.68e-06	7.12e-07	89	5291/2597/801/4311/7277/1536/5295/572/4023/1459/3710/3708/5599/8324/5330/7846/7186/7471/1499/23236/2776/8325/2906/824/3643/1856/54361/5594/5692/1460/5706/1020/5664/10376/2932/64837/5695/351/637/836/840/841/1147/1452/1457/1649/1857/8772/8326/2915/3265/3551/3667/4035/5604/5609/5595/4790/5296/8503/5663/5710/5743/5894/5970/6622/7132/203068/7416/177/776/1128/8321/7855/8323/3028/3709/4041/23385/4700/52…
hsa04640	Hematopoietic cell lineage	34/1182	99/8075	6.66e-07	1.99e-06	8.46e-07	34	3815/7850/4311/3678/920/928/4254/3570/3684/1441/3673/3559/1604/914/916/960/2323/3566/3675/929/930/912/948/917/925/1436/1438/2057/2811/3554/3562/3575/3581/931
hsa04917	Prolactin signaling pathway	27/1182	70/8075	6.97e-07	2.06e-06	8.77e-07	27	5291/5295/5599/8792/5618/5600/3717/5594/2932/6300/6464/2885/3265/5604/1432/5595/4790/5296/8503/5894/5970/6654/6714/2100/3973/6772/6776
hsa05216	Thyroid cancer	18/1182	37/8075	9.28e-07	2.7e-06	1.15e-06	18	10912/6934/1026/1499/999/5594/4914/581/1647/3265/5604/5595/4609/6256/6257/7157/10342/7170
hsa04370	VEGF signaling pathway	24/1182	59/8075	9.29e-07	2.7e-06	1.15e-06	24	5291/5295/572/5578/5336/5600/5321/5829/5594/5579/6300/3265/5604/1432/5595/5296/8503/5335/5582/5743/5747/5879/5894/6714
hsa05217	Basal cell carcinoma	25/1182	63/8075	9.62e-07	2.77e-06	1.18e-06	25	10912/652/6934/8324/1026/7471/1499/8325/1856/54361/2932/581/1857/8326/1647/7157/8321/7855/8323/2735/64399/5727/8643/81029/7477
hsa05133	Pertussis	28/1182	76/8075	1.3e-06	3.69e-06	1.57e-06	28	801/3678/5599/727/3684/5600/710/3689/2770/5594/3394/1072/387/6300/718/836/840/2771/2773/3654/3725/1432/5595/4615/4790/5970/7189/929
hsa05164	Influenza A	49/1182	171/8075	1.39e-06	3.91e-06	1.66e-06	49	5291/51284/5295/5611/5578/7187/71/3665/7098/3838/8795/60/3717/4792/5594/3459/5579/581/4793/8717/8480/637/10241/836/841/1147/1387/2033/8772/3383/3551/3606/3716/5604/5595/4615/4790/5296/8503/5340/5894/5970/7132/7416/3627/3455/3458/10482/6772
hsa04621	NOD-like receptor signaling pathway	51/1182	181/8075	1.47e-06	4.12e-06	1.75e-06	51	1536/7187/3710/3708/5599/3665/84168/5330/820/11345/7186/5600/837/23236/3320/7188/10010/4792/5594/329/4793/58484/387/6300/5580/598/841/1147/8772/11337/3551/3606/3716/3725/1432/5595/4615/4790/5970/7189/7205/7416/7531/846/2634/3455/3709/6772/10910/10628/7417
hsa05134	Legionellosis	23/1182	57/8075	1.85e-06	5.13e-06	2.18e-06	23	1915/3684/3689/3312/4792/1937/7415/4791/58484/375/718/836/840/841/3303/3606/4615/4790/5861/5970/929/1195/7100
hsa04150	mTOR signaling pathway	45/1182	155/8075	2.52e-06	6.93e-06	2.95e-06	45	5291/3479/5295/5578/27330/8324/7471/5563/8325/3643/6794/1856/54361/5594/5579/55437/2932/387/1147/1857/1978/8326/2885/3265/3480/3551/3667/5604/5595/5170/5296/8503/5582/5894/6197/6654/7132/523/529/8321/7855/8323/4041/81029/7477
hsa05230	Central carbon metabolism in cancer	26/1182	70/8075	2.59e-06	7.04e-06	2.99e-06	26	5291/3815/5295/5214/6513/5156/5163/3098/1956/5213/5594/4914/2064/2261/3265/5604/5595/4233/4609/5159/5296/8503/5894/7157/2263/4916
hsa04371	Apelin signaling pathway	41/1182	137/8075	3.02e-06	8.15e-06	3.47e-06	41	801/5054/185/3710/3708/5581/4638/5330/5294/11345/4208/4854/5563/23236/999/2776/2770/5594/6546/2782/11337/10672/2771/2773/9759/3265/5604/5595/5566/5894/6261/4088/7046/112/3709/4633/4899/5140/5289/6547/7019
hsa04724	Glutamatergic synapse	36/1182	114/8075	3.06e-06	8.19e-06	3.48e-06	36	6511/2752/5578/3710/3708/5330/5321/23236/2776/2906/22941/2770/5594/2782/1742/5579/773/2771/2773/2775/2893/2915/9456/5595/5566/5582/50944/112/776/2897/2899/2913/2914/2917/2918/3709
hsa04114	Oocyte meiosis	39/1182	129/8075	3.99e-06	1.06e-05	4.5e-06	39	3479/801/3710/3708/27330/9134/5525/5600/7534/898/7529/5594/8945/5515/6300/5518/367/6790/815/995/3480/8379/4085/5604/1432/5595/5347/5566/9978/6197/6500/7531/7532/7533/10971/112/891/9133/3709
hsa04960	Aldosterone-regulated sodium reabsorption	17/1182	37/8075	5.04e-06	1.32e-05	5.62e-06	17	5291/3479/5295/5578/481/2810/9351/3643/5594/5579/3667/5595/5170/5296/8503/5582/6340
hsa04929	GnRH secretion	24/1182	64/8075	5.15e-06	1.34e-05	5.7e-06	24	5291/5295/5578/3710/3708/5330/23236/2776/5594/5579/408/3265/5604/5595/5296/8503/5582/5894/776/2100/2550/3709/7223/7224
hsa04310	Wnt signaling pathway	45/1182	160/8075	6.4e-06	1.65e-05	7.02e-06	45	5578/1459/6934/5599/8324/5330/7471/1499/23236/8325/1856/54361/5579/1460/8945/2932/387/815/1387/1452/1457/1501/1857/2033/8326/3725/4609/5566/5582/5663/5879/9978/6477/6500/4088/7157/8321/7855/8323/4041/4920/59343/81839/81029/7477
hsa04920	Adipocytokine signaling pathway	25/1182	69/8075	6.74e-06	1.73e-05	7.34e-06	25	3952/6513/5599/5443/7186/5563/3717/4792/6794/4793/8717/1147/3551/3667/4790/5588/5970/6256/6257/7132/51094/948/3953/4852/7133
hsa04728	Dopaminergic synapse	39/1182	132/8075	7.38e-06	1.87e-05	7.96e-06	39	801/5578/3710/3708/5599/5330/5525/5600/9575/23236/2776/2770/1815/1385/2782/5579/1812/2932/5515/6300/5518/408/773/815/10488/2771/2773/2775/2893/1432/5566/5582/776/1312/84699/1814/1816/3709/6531
hsa04061	Viral protein interaction with cytokine and cytokine receptor	32/1182	100/8075	7.88e-06	1.98e-05	8.43e-06	32	3560/8793/7852/3570/8795/3559/8740/6366/6367/1230/1234/10563/3606/3561/5473/7132/6360/6361/6363/6370/6354/1233/1436/3627/2833/643/3587/8809/8807/4055/8794/7133
hsa04720	Long-term potentiation	24/1182	67/8075	1.29e-05	3.21e-05	1.36e-05	24	801/5578/3710/3708/27330/5330/23236/2776/2906/5594/5579/815/1387/2033/2915/3265/5604/5595/5566/5582/5894/5906/6197/3709
hsa04971	Gastric acid secretion	26/1182	76/8075	1.47e-05	3.63e-05	1.55e-05	26	801/7430/5578/3710/3708/71/481/4638/5330/2520/23236/60/2776/2770/5579/3784/815/2771/2773/5566/5582/6750/112/1080/3709/3772
hsa04020	Calcium signaling pathway	52/1182	201/8075	1.74e-05	4.27e-05	1.82e-05	52	801/135/185/9630/5578/5156/3710/3708/7852/4638/5330/1956/2185/5336/2065/1910/23236/2769/2776/2906/146/6870/6546/5579/1812/773/815/2064/2915/5159/5333/5335/5566/5582/6261/7416/136/147/552/624/776/1128/1816/3358/3709/3973/5021/5724/6547/6865/7201/7417
hsa04914	Progesterone-mediated oocyte maturation	30/1182	100/8075	5.97e-05	0.000145395	6.18e-05	30	5291/3479/5295/5599/27330/5600/3320/2770/5594/6300/6790/995/2771/2773/3480/8379/4085/5604/1432/5595/5296/8503/5347/5566/5894/6197/112/891/9133/5140
hsa04921	Oxytocin signaling pathway	41/1182	154/8075	6.6e-05	0.000159484	6.78e-05	41	801/5578/3710/3708/71/4638/5330/5294/1956/4208/5321/1026/5563/23236/60/2776/2770/5594/5579/387/815/2771/2773/2775/3265/3725/5604/5595/5566/5582/5743/5894/5997/6093/6261/6714/112/776/3709/4881/5021
hsa04215	Apoptosis - multiple species	14/1182	32/8075	6.8e-05	0.000162928	6.93e-05	14	5599/329/581/598/637/836/840/841/56616/8772/4804/7132/10018/57448
hsa04726	Serotonergic synapse	33/1182	115/8075	6.96e-05	0.000165486	7.04e-05	33	2560/5578/3710/3708/3355/5330/5321/23236/2776/2770/5594/2782/5579/351/773/836/2771/2773/2775/3265/3352/5604/5595/5566/5582/5743/5894/776/3350/3351/3358/3359/3709
hsa04924	Renin secretion	23/1182	69/8075	7.19e-05	0.000169663	7.21e-05	23	358/801/185/3710/3708/5330/5732/23236/2776/2770/1385/2771/2773/5566/112/117/134/776/1908/3709/4881/5140/5972
hsa04961	Endocrine and other factor-regulated calcium reabsorption	19/1182	53/8075	0.000100277	0.000234758	9.98e-05	19	5578/481/5330/1213/23236/2776/6546/5579/1211/160/1173/5566/5582/112/624/26052/3816/5745/6547
hsa05231	Choline metabolism in cancer	29/1182	98/8075	0.000103499	0.000240436	0.000102242	29	5291/5295/5578/5156/8395/5599/1956/5321/6583/5594/5579/1978/2885/3265/3725/5604/5595/5159/5170/5296/8503/5335/5582/5879/5894/6654/5130/10163/10810
hsa04930	Type II diabetes mellitus	17/1182	46/8075	0.000150199	0.000346261	0.000147242	17	5291/5295/5590/5599/5581/3098/3643/5594/5580/773/3551/3667/5595/5296/8503/776/389692
hsa05206	MicroRNAs in cancer	69/1182	310/8075	0.000162121	0.000370913	0.000157725	69	5291/1942/7430/5295/3678/5578/5156/659/7431/5581/1399/7057/1956/9134/5336/2065/4854/1026/4855/898/5594/672/5579/387/6464/25/836/960/995/1387/1870/1871/2033/2064/2146/2261/2885/3065/9759/3265/3551/3667/5604/5595/4193/4233/4609/4790/4851/5159/5296/8503/5335/5582/5743/5894/5962/6093/6654/7157/5243/10018/1786/27086/9493/4318/5328/6768/23414
hsa04713	Circadian entrainment	28/1182	97/8075	0.000216118	0.000490734	0.000208677	28	801/5578/3710/3708/5330/5592/23236/2776/2906/2770/5594/1385/2782/5579/815/2771/2773/2775/2893/5595/5566/5582/6261/112/117/776/4543/9722
hsa04923	Regulation of lipolysis in adipocytes	19/1182	57/8075	0.000300169	0.000676501	0.000287672	19	5291/2167/5295/5592/4886/2770/3643/2771/2773/3667/5296/8503/5566/5743/112/134/4881/4852/5140
hsa04330	Notch signaling pathway	18/1182	53/8075	0.00033118	0.000740861	0.00031504	18	9612/4854/4855/1856/6310/5664/1387/1857/2033/3065/2648/4851/5663/1840/113878/151636/3280/23385
hsa05030	Cocaine addiction	17/1182	49/8075	0.000361755	0.00080331	0.000341596	17	2906/2770/8787/1385/1742/1812/1020/10488/2771/2773/3725/4790/5566/5970/84699/2913/6531
hsa01524	Platinum drug resistance	22/1182	73/8075	0.00052015	0.0011383	0.000484045	22	5291/5295/572/1026/5594/672/329/581/598/637/836/841/2064/8772/5595/4193/5170/5296/8503/7157/2948/2956
hsa04115	p53 signaling pathway	22/1182	73/8075	0.00052015	0.0011383	0.000484045	22	3479/5054/10912/2810/7057/9134/1026/8795/898/581/598/637/836/841/1647/4193/6477/7157/891/9133/9540/7161
hsa05017	Spinocerebellar ataxia	36/1182	143/8075	0.000581221	0.0012628	0.000536985	36	5291/6511/5295/5578/3710/3708/5599/5330/7186/23236/2776/2906/5692/5579/6310/5706/5695/6908/773/4800/5296/8503/5582/5710/6261/7222/7416/3709/4654/5289/5686/5689/6712/9519/7417/7436
hsa05340	Primary immunodeficiency	14/1182	38/8075	0.000591226	0.00127536	0.000542328	14	920/23495/695/5994/115650/916/3561/3718/3932/5788/930/925/3575/6891
hsa04925	Aldosterone synthesis and secretion	27/1182	98/8075	0.000628476	0.0013461	0.000572408	27	801/23683/185/5578/3710/3708/481/3949/5581/5330/5587/5443/23236/2776/1385/5579/815/10488/3164/5566/5582/25865/112/776/84699/3709/4881
hsa04931	Insulin resistance	29/1182	108/8075	0.000638016	0.00135691	0.000577004	29	5291/5295/6513/5590/5599/5581/27330/5563/7376/3643/4792/1385/5579/2932/5580/10488/3551/3667/4790/5170/5296/8503/5588/5970/6197/7132/948/84699/28965
hsa04911	Insulin secretion	24/1182	86/8075	0.00101266	0.00213862	0.000909416	24	6513/5578/885/3710/6804/481/5330/23236/2776/1385/5579/815/10488/5566/5582/6616/112/117/776/84699/2864/3779/11069/9699
hsa04140	Autophagy - animal	34/1182	137/8075	0.00106925	0.00224245	0.000953568	34	5291/5295/572/3708/5599/11345/3146/5563/10010/6794/5594/1509/5515/5580/598/11337/3265/3480/3667/5604/5595/5170/5296/8503/5566/5588/5861/4218/5894/7189/79065/1612/5289/9342
hsa05143	African trypanosomiasis	13/1182	37/8075	0.00153475	0.00319651	0.00135927	13	7412/5578/2150/5330/23236/2776/5579/335/3383/3606/4615/5582/3458
hsa04211	Longevity regulating pathway	24/1182	89/8075	0.00169997	0.00351637	0.00149528	24	5291/3479/5295/847/5563/3643/6794/1385/581/26060/10488/1978/3265/3480/3667/4790/5296/8503/5566/5970/7157/112/51094/84699
hsa05321	Inflammatory bowel disease	19/1182	65/8075	0.00182507	0.00374946	0.0015944	19	4094/7043/3459/3606/3561/3566/3725/4790/5970/4088/3458/3594/3596/8809/8807/50615/6772/6778/7100
hsa04622	RIG-I-like receptor signaling pathway	20/1182	70/8075	0.00189953	0.00387607	0.00164824	20	7187/5599/3665/7186/5600/10010/4792/4793/8717/6300/841/1147/8772/3551/1432/4790/5300/5970/7189/3627
hsa04918	Thyroid hormone synthesis	21/1182	75/8075	0.00195223	0.00395686	0.0016826	21	5578/3710/3708/481/5330/23236/2776/9601/1385/5579/10488/3309/4036/5566/5582/7276/112/433/84699/3709/8458
hsa05020	Prion disease	57/1182	273/8075	0.0028569	0.00575189	0.00244591	57	5291/7277/1536/5295/572/1459/3710/3708/5599/4689/727/857/7846/5600/3312/2906/5594/5621/5692/1385/1460/5706/10376/2932/64837/581/5695/6300/5580/836/10488/1457/1649/2534/3303/3309/1432/5595/4851/5296/8503/5566/5710/5879/6261/203068/7416/776/858/84699/3709/4700/5686/5689/7381/27089/7417
hsa04137	Mitophagy - animal	19/1182	68/8075	0.00322208	0.00644416	0.00274028	19	1459/7314/5599/665/11345/1460/7030/598/10241/1457/11337/3265/3725/5970/6714/7157/79065/4286/8887
hsa04512	ECM-receptor interaction	23/1182	88/8075	0.00325306	0.00646332	0.00274843	23	2335/1278/3678/1277/3694/3339/7057/3680/3673/960/1280/3675/3685/6382/948/1285/1286/1288/2811/3691/3695/284217/3909
hsa04727	GABAergic synapse	23/1182	89/8075	0.00379429	0.00748939	0.00318475	23	2560/2752/5578/66008/11345/2569/2770/2782/5579/773/11337/2771/2773/2775/9001/5566/5582/6714/112/776/2550/2566/2572
hsa05144	Malaria	15/1182	50/8075	0.00407126	0.0079839	0.00339504	15	7412/7043/7057/6403/3689/975/3383/3606/4035/4233/4615/6382/948/3458/3683
hsa04217	Necroptosis	36/1182	159/8075	0.00423423	0.00824991	0.00350815	36	1536/2752/5599/7098/7186/3146/5321/142/9131/8795/27243/3320/3717/7188/824/2512/329/3459/581/8717/637/815/841/8772/3716/3718/7132/7416/92421/3455/3458/6609/6772/6776/6778/7417
hsa05416	Viral myocarditis	17/1182	60/8075	0.00444093	0.00859719	0.00365583	17	940/71/857/60/3689/1604/1756/25/637/836/841/2534/3383/5879/941/3683/284217
hsa04927	Cortisol synthesis and secretion	18/1182	65/8075	0.00453383	0.00872112	0.00370853	18	185/3710/3708/3949/5330/5087/5443/23236/2776/1385/10488/3164/2516/5566/112/776/84699/3709
hsa04514	Cell adhesion molecules	34/1182	149/8075	0.00470218	0.00898771	0.00382189	34	7412/4897/940/50848/920/3680/3684/6403/3689/999/1003/1013/8506/914/3383/3685/5788/6382/1462/23705/10666/923/941/925/3683/3695/58494/83700/57555/9378/9379/5797/5817/6402
hsa04261	Adrenergic signaling in cardiomyocytes	34/1182	150/8075	0.00524988	0.00997147	0.00424022	34	801/185/5578/481/5330/5294/5525/5600/23236/2776/146/2770/5594/6546/1385/5515/3784/6300/5518/815/10488/2771/2773/1432/5595/5566/112/147/776/84699/4633/11069/6547/7170

## Sheet: Pathways of 1293 novel PE genes
ID	Description	GeneRatio	BgRatio	pvalue	p.adjust	qvalue	Count	geneID
hsa04916	Melanogenesis	36/859	101/8075	1.59e-11	4.63e-09	2.52e-09	36	801/6934/4254/8324/5330/5443/7471/23236/2776/8325/2770/1856/54361/1385/5579/2932/815/10488/1387/1857/8326/2771/2775/3265/5604/5566/5582/5894/84699/8321/7855/8323/4157/4286/81029/7477
hsa04080	Neuroactive ligand-receptor interaction	76/859	341/8075	1.36e-10	1.67e-08	9.11e-09	76	4986/2560/2150/3355/727/5732/1902/5618/5443/2569/152/4886/6751/799/2906/146/1511/1812/7200/1137/2893/2895/2915/3352/2862/4985/5340/117579/1901/6750/6755/117/147/151/552/554/1132/1144/1814/1816/1908/2492/2550/2566/2587/2692/2742/2897/2899/2913/2914/2917/2918/2922/3001/3062/3350/3351/3358/3973/9170/4157/4159/4161/2847/4987/4988/5724/5739/5745/9294/6344/6754/6865/7068/7201
hsa04510	Focal adhesion	53/859	201/8075	1.72e-10	1.67e-08	9.11e-09	53	5291/1278/5156/8395/7409/1399/3694/10451/857/3680/7408/64098/5062/3673/5829/824/5923/329/5579/7414/2932/6464/87/9564/1280/2316/2534/3265/3480/3675/5604/5058/5170/8503/5582/5747/5894/5906/6093/6654/6714/7094/858/1285/1286/1288/2318/3691/3695/284217/3909/4633/29780
hsa04360	Axon guidance	48/859	181/8075	1.04e-09	7.57e-08	4.12e-08	48	5291/1942/5163/659/5590/7225/2042/7852/5336/2050/5062/57556/6091/2770/5364/1969/54361/55558/1020/2932/1072/25/815/1808/1948/2534/2771/3265/4690/5058/8503/5747/5894/5921/6093/6714/7222/55740/2043/2046/25791/84552/5362/27289/10507/7223/7224/81029
hsa05131	Shigellosis	58/859	242/8075	1.32e-09	7.71e-08	4.2e-08	58	5291/10092/55964/3710/7314/5581/3098/1399/5330/11345/10318/5336/7186/5600/837/23236/5829/7188/824/8290/7414/8945/2932/4793/58484/8717/6300/375/87/10094/9564/10241/826/1147/11337/4193/4615/5216/5217/8503/5333/5588/5747/9978/6093/6500/6714/7094/7189/7323/7416/3021/4633/5289/4735/7334/7336/10163
hsa04935	Growth hormone synthesis, secretion and action	36/859	119/8075	2.96e-09	1.44e-07	7.83e-08	36	5291/3710/1399/5330/5336/6751/5600/23236/2776/3717/2770/1385/5579/2932/5608/6300/6464/9564/10488/1387/2771/3265/5604/8503/5566/5582/5747/5894/6654/6750/6755/776/84699/2692/6772/6776
hsa05205	Proteoglycans in cancer	50/859	205/8075	1.01e-08	4.21e-07	2.29e-07	50	5291/1278/7430/3710/7409/8324/3339/10451/857/5336/2065/5600/7471/3673/287/5829/8325/54361/5579/6300/815/2316/8326/3265/3480/5604/4193/4609/5058/5170/8503/5566/5582/5747/5777/5894/5962/6093/6654/6714/286/858/2318/8321/7855/8323/2817/5328/81029/7477
hsa04064	NF-kappa B signaling pathway	32/859	104/8075	1.42e-08	5.2e-07	2.83e-07	32	10912/7187/1459/8792/5336/7186/695/7188/8740/329/5579/1460/51588/115650/8717/6366/1147/1457/3654/3932/9020/4615/5588/7185/7189/6363/60401/10913/27040/3929/4055/5328
hsa04062	Chemokine signaling pathway	47/859	192/8075	2.5e-08	7.3e-07	3.97e-07	47	5291/5590/7852/7409/1399/5330/10451/5294/2185/5336/23236/2869/2776/5829/3717/2770/2782/5579/2932/4793/6464/408/9564/6366/6367/1230/1147/2771/3265/3718/5604/5058/8503/5566/5747/5894/5906/6093/6654/6714/6363/1233/1524/2833/643/6011/6772
hsa05202	Transcriptional misregulation in cancer	47/859	192/8075	2.5e-08	7.3e-07	3.97e-07	47	10912/3560/3728/4094/6688/4211/2313/3087/5087/4208/3207/1051/1025/8290/4086/905/329/2115/4914/7030/1053/2130/3002/3065/3398/3480/4005/4193/4300/4609/9611/5747/861/6257/7185/7709/1031/1436/3021/3562/3695/4066/4286/64332/5328/6495/7490
hsa05170	Human immunodeficiency virus 1 infection	50/859	212/8075	3.28e-08	8.71e-07	4.74e-07	50	5291/801/920/3710/7852/1399/2185/5336/7186/5600/5062/2776/5829/7188/2770/2782/5579/8945/5608/1072/8717/6300/8907/637/916/995/1147/8772/2771/2775/3265/3654/5604/5609/4615/5058/8503/5582/5747/5894/9978/9616/6500/7189/85363/164/891/9133/917/1642
hsa04660	T cell receptor signaling pathway	31/859	104/8075	5.47e-08	1.24e-06	6.75e-07	31	5291/940/1326/920/7409/10451/5600/5062/1739/2932/4793/6300/916/1147/2534/3265/3932/5604/5609/9020/4690/5058/5170/8503/5588/5777/5788/5894/6654/917/27040
hsa04550	Signaling pathways regulating pluripotency of stem cells	38/859	143/8075	5.52e-08	1.24e-06	6.75e-07	38	5291/659/4211/8324/5600/7471/3625/3717/8325/5080/4086/1856/54361/5013/4093/2932/3175/6300/1857/8326/3265/3398/3480/3716/3718/5604/4609/8503/5894/4088/4090/2263/8321/7855/8323/3626/81029/7477
hsa05235	PD-L1 expression and PD-1 checkpoint pathway in cancer	28/859	89/8075	6.72e-08	1.4e-06	7.63e-07	28	5291/940/920/1459/5600/3717/1460/5608/4793/6300/916/1147/1457/3265/3716/3932/5604/4615/8503/5588/5777/5894/7189/238/917/27436/27040/6772
hsa05161	Hepatitis B	41/859	162/8075	7.33e-08	1.43e-06	7.77e-07	41	5291/7187/3665/3339/9134/2185/5600/898/3717/1385/5579/5608/6300/637/1147/10488/1387/1870/1871/8772/3265/3654/3716/3718/5604/5609/4609/4615/8503/5582/5894/4088/6654/6714/7189/10971/84699/1642/6772/6776/6778
hsa05165	Human papillomavirus infection	67/859	331/8075	1.04e-07	1.9e-06	1.03e-06	67	5291/1278/7187/5590/6934/8324/3694/3680/9134/5525/7471/898/3673/5829/8325/1856/54361/1739/1385/3996/5933/2932/5515/8717/7283/6908/1147/1280/10488/1387/1452/1741/1857/1978/8772/8326/3065/3265/3675/3716/5604/4193/4851/8503/5566/5747/5894/5934/6654/7337/529/1285/1286/1288/84699/8321/7855/8323/3691/3695/284217/3909/84552/6772/9519/81029/7477
hsa04934	Cushing syndrome	39/859	155/8075	1.81e-07	3.1e-06	1.69e-06	39	3710/6934/8324/5330/5087/9134/5443/7471/898/23236/2776/8325/2770/1856/54361/405/1385/2932/9049/815/10488/1857/1870/1871/8326/2771/5604/2516/5566/5906/9070/776/1031/84699/8321/7855/8323/81029/7477
hsa04919	Thyroid hormone signaling pathway	33/859	121/8075	2.14e-07	3.48e-06	1.89e-06	33	5291/5214/10499/481/5330/5336/23236/5213/54361/5579/2932/1387/2626/3065/3265/2648/5604/4193/9440/4609/8648/9611/4851/5170/8503/5333/5566/5582/5894/6257/6714/6772/7068
hsa05163	Human cytomegalovirus infection	50/859	225/8075	2.44e-07	3.74e-06	2.04e-06	50	5291/801/5156/3710/7852/1399/5330/5732/2185/7186/5600/23236/2776/5829/7188/2770/1385/2782/5579/2932/5608/8717/6300/9564/637/1230/1147/10488/1870/1871/1978/8772/2768/10672/2771/2775/3265/3716/5604/4193/4609/8503/5566/5582/5747/5894/6093/6654/6714/84699
hsa04810	Regulation of actin cytoskeleton	48/859	214/8075	3.17e-07	4.63e-06	2.52e-06	48	5291/7430/5156/10092/8395/7852/7409/1399/3694/10451/1902/3680/5062/3673/5829/7414/1072/8396/87/10094/9564/28964/2768/10672/3265/3675/5604/5058/5216/5217/8503/5305/79837/5747/5894/5962/6093/6654/6714/1132/1730/55740/2263/3691/3695/9170/4633/10163
hsa04010	MAPK signaling pathway	60/859	294/8075	3.68e-07	5.12e-06	2.79e-06	60	10912/1942/5924/1326/5156/4254/27330/1399/5801/1846/23162/4208/2065/7186/5600/5321/5062/3643/1969/5923/5579/4914/5495/5608/8717/6300/408/773/1147/2316/2323/2768/3265/3480/3654/5604/5609/9020/23542/4609/4615/4908/5058/5566/5582/5894/5906/5921/6197/6654/6722/7189/776/1436/2263/2318/4763/5536/5778/6788
hsa04730	Long-term depression	21/859	60/8075	4.01e-07	5.33e-06	2.9e-06	21	3710/5330/5592/5321/23236/2776/2770/5579/5515/773/2768/10672/2771/2775/2781/2895/3265/3480/5604/5582/5894
hsa04722	Neurotrophin signaling pathway	32/859	119/8075	4.64e-07	5.89e-06	3.21e-06	32	5291/801/27330/1399/397/5336/5600/9500/27018/5664/4914/2932/4793/6300/6464/25/396/815/3265/3654/5604/5609/4908/5170/8503/5894/5906/6197/6654/7189/6272/7161
hsa05222	Small cell lung cancer	27/859	92/8075	5.58e-07	6.79e-06	3.69e-06	27	5291/10912/7187/9134/7186/898/3673/7188/329/1147/1870/1871/3675/4609/8503/5747/6257/7185/9618/7189/7709/1285/1286/1288/2272/284217/3909
hsa04015	Rap1 signaling pathway	46/859	210/8075	1.14e-06	1.33e-05	7.25e-06	46	5291/801/23683/1942/5156/5590/4254/7409/1399/5330/10451/1902/5587/5600/7408/23236/2776/2770/3643/1969/5579/5608/6300/9564/2771/2775/3265/3480/5604/5216/5217/8503/5582/25865/5894/5906/6714/7094/1436/55740/2263/889/27040/9170/84552/11069
hsa05135	Yersinia infection	33/859	130/8075	1.29e-06	1.44e-05	7.86e-06	33	5291/8395/920/27330/7409/1399/10451/2185/7186/5600/2776/5829/147179/2932/5608/58484/6300/9564/1147/3654/3932/5604/5609/4615/8503/5747/6093/6197/6714/7189/10097/27040/10163
hsa04012	ErbB signaling pathway	25/859	85/8075	1.4e-06	1.51e-05	8.23e-06	25	5291/1399/5336/2065/5062/685/5579/2932/6464/25/815/1978/3265/5604/5609/4609/4690/5058/8503/5582/5747/5894/6654/6714/6776
hsa04071	Sphingolipid signaling pathway	31/859	119/8075	1.48e-06	1.54e-05	8.37e-06	31	5291/5590/8439/5581/5330/5525/7186/5600/23236/2776/2770/5579/5515/8717/6300/637/2534/2768/10672/2771/3265/5604/4985/5170/8503/5582/5894/6093/1901/9294/6609
hsa05132	Salmonella infection	51/859	245/8075	1.53e-06	1.54e-05	8.37e-06	51	5291/7277/5420/10092/6934/5294/7846/8655/7186/5600/79026/837/3320/10333/329/10376/64837/5608/58484/8717/6300/10540/375/10094/840/1147/1639/8772/2316/3265/3654/5604/5609/4609/4615/5058/5216/5217/5788/5894/6500/7189/203068/1781/6990/10640/2318/4633/5289/9367/10810
hsa04540	Gap junction	25/859	88/8075	2.82e-06	2.69e-05	1.46e-05	25	7277/5156/3710/7082/5330/1902/5592/7846/23236/2776/2770/5579/1812/10376/2771/2915/3265/5604/5566/5582/5894/6654/6714/203068/3358
hsa04151	PI3K-Akt signaling pathway	66/859	354/8075	2.85e-06	2.69e-05	1.46e-05	66	5291/1278/1942/3560/5156/4254/3694/1902/5294/3680/9134/5618/5525/9180/2065/5563/898/3673/3320/3717/3643/1969/6794/672/1385/2782/4914/2932/5515/1147/1280/10488/1978/2323/3265/3480/3675/3716/3718/5604/4193/4609/4908/5170/8503/5747/5894/5934/6654/7532/10971/10018/1285/1286/1288/84699/1436/2057/2263/3562/3575/3691/3695/284217/3909/9170
hsa04024	cAMP signaling pathway	45/859	216/8075	6.18e-06	5.64e-05	3.07e-05	45	5291/801/481/3355/7409/10451/5732/5443/4886/6751/2906/2770/1385/1812/815/10488/1387/2771/2893/3352/5604/5058/8503/5566/5894/5906/6093/6750/6755/117/776/84699/1816/1908/2867/2492/2550/2735/64399/3350/3351/3973/4881/11069/6662
hsa04926	Relaxin signaling pathway	31/859	129/8075	9.12e-06	8.07e-05	4.39e-05	31	5291/1278/5590/5330/1281/5600/23236/2769/2770/1385/2782/6300/6464/408/10488/2771/2775/3265/5604/5609/8503/5566/5894/117579/6654/6714/1285/1286/1288/84699/4322
hsa04022	cGMP-PKG signaling pathway	37/859	167/8075	9.69e-06	8.32e-05	4.53e-05	37	801/3710/7225/481/5581/5330/5592/5294/4208/152/7408/23236/2776/146/2770/3643/6546/1385/10488/2626/2768/10672/2771/5604/4985/5894/6093/6722/7416/147/151/776/84699/3779/4881/6547/7417
hsa04210	Apoptosis	32/859	136/8075	1.05e-05	8.76e-05	4.77e-05	32	5291/7277/10912/3710/1513/7846/7186/824/329/6709/10376/4914/8717/637/840/1147/8772/3002/3265/5604/9020/5170/8503/5894/7185/10018/835/1520/1676/3562/4001/6708
hsa04110	Cell cycle	30/859	124/8075	1.1e-05	8.83e-05	4.81e-05	30	10912/2810/9134/7027/898/5933/2932/25/701/995/1387/1870/1871/3065/8379/4085/4193/4609/5347/5934/9978/6500/4088/7532/10971/7709/891/9133/1031/10926
hsa05225	Hepatocellular carcinoma	37/859	168/8075	1.12e-05	8.83e-05	4.81e-05	37	5291/10912/6934/8324/5336/7471/8325/1856/54361/5579/6604/2932/6597/55274/6464/6599/1452/1857/1870/1871/8326/3265/3480/5604/4609/8503/5582/5894/4088/6654/8321/7855/8323/2948/4041/81029/7477
hsa04390	Hippo signaling pathway	35/859	157/8075	1.46e-05	0.000111984	6.1e-05	35	659/5590/6934/8324/60485/7471/8325/4086/1856/4771/54361/1739/329/3996/1742/8945/2932/5515/1741/1857/8326/3398/4609/4088/7532/10971/8321/7855/8323/84552/6788/7004/7161/81029/7477
hsa04724	Glutamatergic synapse	28/859	114/8075	1.59e-05	0.000118991	6.48e-05	28	6511/3710/5330/5321/23236/2776/2906/22941/2770/2782/1742/5579/773/2771/2775/2893/2915/9456/5566/5582/50944/776/2897/2899/2913/2914/2917/2918
hsa05203	Viral carcinogenesis	42/859	204/8075	1.7e-05	0.0001244	6.77e-05	42	5291/7187/3665/9134/7186/898/5829/7188/1739/1385/5933/8717/10013/6908/87/10488/1387/2961/3065/9759/3265/3716/3718/2648/8379/4193/8503/5566/5934/6714/6722/7185/7337/7532/10971/1233/84699/1642/4055/5423/6776/9519
hsa05215	Prostate cancer	25/859	97/8075	1.86e-05	0.000132224	7.2e-05	25	5291/5156/6934/9134/898/3320/1385/2932/1147/10488/1387/1870/1871/3265/3480/5604/4193/5170/8503/5894/6654/84699/2263/354/5328
hsa05166	Human T-cell leukemia virus 1 infection	44/859	219/8075	2.05e-05	0.000142459	7.75e-05	44	5291/3560/920/6688/9134/898/1739/1385/8295/115650/6908/701/916/1147/10488/1387/1870/1871/3265/3716/3718/2648/3932/8379/4085/5604/9020/4487/4609/8503/5566/4088/6722/7094/7416/9133/917/1031/84699/4055/5423/6776/9519/7417
hsa04310	Wnt signaling pathway	35/859	160/8075	2.24e-05	0.000152363	8.29e-05	35	1459/6934/8324/5330/7471/23236/8325/1856/54361/5579/1460/8945/2932/815/1387/1452/1457/1501/1857/8326/4609/5566/5582/9978/6500/4088/8321/7855/8323/4041/4920/59343/81839/81029/7477
hsa04144	Endocytosis	48/859	248/8075	2.44e-05	0.000162042	8.82e-05	48	3560/5156/10092/8395/5590/7852/274/1213/857/8027/27243/2869/64750/4734/6455/147179/9146/1211/11031/375/273/10094/408/28964/3265/3480/83737/4193/4218/6456/4088/6642/6643/8723/6714/7189/11059/829/858/92421/26052/2263/8729/6011/84552/22841/27131/23111
hsa04666	Fc gamma R-mediated phagocytosis	24/859	93/8075	2.65e-05	0.000172268	9.38e-05	24	5291/10092/8395/5581/7409/274/1399/10451/5336/7408/5321/5579/1072/273/10094/5604/5058/8503/5582/5788/5894/27040/10163/10810
hsa05226	Gastric cancer	33/859	149/8075	2.93e-05	0.000184255	0.000100297	33	5291/10912/3728/6934/8324/9134/7471/898/8325/1856/54361/2932/6464/1452/1857/1870/1871/8326/3265/5604/4609/8503/5894/6257/4088/6654/2263/8321/7855/8323/4041/81029/7477
hsa04530	Tight junction	35/859	162/8075	2.97e-05	0.000184255	0.000100297	35	7277/7430/5590/5581/7082/7846/7408/5563/57530/4734/6794/4771/1739/3996/10376/5515/87/1741/2626/5609/8777/5566/4218/5906/5962/6093/861/6714/10097/776/912/58494/83700/4633/84552
hsa04611	Platelet activation	29/859	124/8075	3.05e-05	0.000185613	0.000101037	29	5291/1278/5590/3710/5330/5592/5294/5336/1281/695/5600/7408/5321/23236/3673/2776/64805/2770/6300/2534/10672/2771/8503/5566/5906/6093/6714/7094/5739
hsa04520	Adherens junction	20/859	71/8075	3.16e-05	0.000188582	0.000102653	20	1459/6934/7082/5787/3643/1460/7414/87/1387/1457/2534/3480/5777/4088/6714/7525/52/5795/10163/10810
hsa04068	FoxO signaling pathway	30/859	131/8075	3.43e-05	0.000200554	0.00010917	30	5291/10912/11345/5600/5563/3643/6794/80854/6300/1147/1387/11337/9456/3265/3480/5604/4193/5170/8503/5347/3276/5894/5934/1901/4088/6654/10018/891/9133/3575
hsa04725	Cholinergic synapse	27/859	113/8075	3.8e-05	0.00021779	0.000118552	27	5291/3710/5330/5294/23236/2776/3717/2770/1385/2782/5579/3784/773/815/1137/10488/2534/2771/2775/3265/5604/8503/5566/5582/776/1132/84699
hsa04728	Dopaminergic synapse	30/859	132/8075	4e-05	0.000224807	0.000122371	30	801/3710/5330/5525/5600/9575/23236/2776/2770/1385/2782/5579/1812/2932/5515/6300/408/773/815/10488/2771/2775/2893/5566/5582/776/84699/1814/1816/6531
hsa05010	Alzheimer disease	64/859	369/8075	4.41e-05	0.00024283	0.000132182	64	5291/801/4311/7277/1459/3710/8324/5330/7846/7186/7471/23236/2776/8325/2906/824/3643/1856/54361/5692/1460/5706/1020/5664/10376/2932/64837/5695/351/509/637/840/1147/1452/1457/1857/8772/8326/2915/3265/4035/5604/5609/8503/5710/5894/203068/7416/776/8321/7855/8323/3028/4041/4700/5289/5686/5689/57142/7381/27089/7417/81029/7477
hsa04670	Leukocyte transendothelial migration	27/859	114/8075	4.49e-05	0.000242855	0.000132196	27	5291/7430/7852/4689/7409/10451/2185/5336/5600/7408/5829/2770/5579/7414/6300/87/9564/2771/8503/5582/5747/5906/6093/58494/83700/4633/11069
hsa01521	EGFR tyrosine kinase inhibitor resistance	21/859	79/8075	5.22e-05	0.000277273	0.000150931	21	5291/5156/5336/2065/3717/5579/2932/6464/1978/3265/3480/3716/5604/8503/5582/5894/6654/6714/10018/2263/4763
hsa04664	Fc epsilon RI signaling pathway	19/859	68/8075	5.62e-05	0.000292846	0.000159408	19	5291/7409/10451/5336/695/5600/5321/5608/6300/2534/3265/5604/5609/5170/8503/5894/6654/3562/27040
hsa04072	Phospholipase D signaling pathway	32/859	148/8075	6.35e-05	0.000319966	0.00017417	32	5291/5156/8395/4254/5330/1902/5294/2185/5336/5321/23236/3643/6464/375/2534/2768/10672/2915/3265/5604/8503/5894/6654/552/554/26052/2913/2914/2917/2918/9170/11069
hsa05217	Basal cell carcinoma	18/859	63/8075	6.36e-05	0.000319966	0.00017417	18	10912/6934/8324/7471/8325/1856/54361/2932/1857/8326/8321/7855/8323/2735/64399/8643/81029/7477
hsa04150	mTOR signaling pathway	33/859	155/8075	6.76e-05	0.000334755	0.000182221	33	5291/27330/8324/7471/5563/8325/3643/6794/1856/54361/5579/55437/2932/1147/1857/1978/8326/3265/3480/5604/5170/8503/5582/5894/6197/6654/529/8321/7855/8323/4041/81029/7477
hsa05220	Chronic myeloid leukemia	20/859	76/8075	9.13e-05	0.000444542	0.000241982	20	5291/10912/1399/6464/25/613/1147/1870/1871/3065/3265/5604/4193/4609/8503/5894/861/4088/6654/6776
hsa05162	Measles	30/859	139/8075	0.000110389	0.000528419	0.00028764	30	5291/3560/940/7187/1459/3665/9134/898/10399/1460/2932/4793/8717/27102/637/916/1147/1457/8772/3654/3716/3718/4615/8503/7189/917/9367/6772/6776/7161
hsa05130	Pathogenic Escherichia coli infection	38/859	193/8075	0.000116573	0.000540307	0.000294111	38	7277/7430/10092/7082/1902/7846/7186/5600/5062/4644/837/147179/10376/4793/8717/6300/375/25/10094/840/1147/8772/2534/2768/10672/3654/4615/4690/4691/5058/5777/6093/6714/7189/203068/9170/10163/10810
hsa05167	Kaposi sarcoma-associated herpesvirus infection	38/859	193/8075	0.000116573	0.000540307	0.000294111	38	5291/801/7187/3710/7314/6934/3665/5294/11345/5336/7186/5600/3717/1385/2782/2932/5608/8717/6300/637/1230/1147/1387/1870/1871/8772/11337/3265/3716/5604/5609/4609/8503/5894/6714/1233/5289/6772
hsa05223	Non-small cell lung cancer	19/859	72/8075	0.000130709	0.000596359	0.000324622	19	5291/10912/5336/5579/1870/1871/3265/3718/5604/5170/8503/5582/5894/6257/6654/238/27436/2272/6776
hsa05224	Breast cancer	31/859	147/8075	0.000134132	0.000602564	0.000328	31	5291/10912/6934/8324/7471/8325/1856/54361/672/2932/6464/1452/1857/1870/1871/8326/3265/3480/5604/4609/8648/4851/8503/5894/6654/8321/7855/8323/4041/81029/7477
hsa04380	Osteoclast differentiation	28/859	128/8075	0.000145311	0.00064289	0.000349951	28	5291/6688/1513/4689/8792/5336/7186/695/5600/799/1385/5608/6300/1147/2534/3716/3932/5604/5609/9020/8503/140885/7189/1436/10859/10288/4286/6772
hsa04720	Long-term potentiation	18/859	67/8075	0.000152455	0.00066443	0.000361676	18	801/3710/27330/5330/23236/2776/2906/5579/815/1387/2915/3265/5604/5566/5582/5894/5906/6197
hsa05100	Bacterial invasion of epithelial cells	19/859	73/8075	0.000159427	0.000684599	0.000372655	19	5291/10092/55964/1399/1213/857/5829/7414/1211/6464/10094/9564/8503/5747/6714/858/26052/4735/10163
hsa04915	Estrogen signaling pathway	29/859	138/8075	0.000232876	0.000985506	0.000536451	29	5291/801/3872/10499/3710/5330/3866/5443/23236/3320/2776/2770/1385/6464/10488/2771/2775/3265/5604/8648/8503/5566/5894/6654/6714/84699/2550/54474/4988
hsa04750	Inflammatory mediator regulation of TRP channels	23/859	100/8075	0.000257483	0.00107407	0.000584661	23	5291/801/2150/3710/5581/5330/5732/5336/5600/5321/23236/2776/5579/4914/5608/6300/815/8503/5566/5582/5588/6714/3358
hsa05169	Epstein-Barr virus infection	38/859	202/8075	0.000309265	0.00127191	0.00069235	38	5291/10912/7187/3665/9134/5336/7186/695/5600/898/7188/4734/5706/5608/4793/8717/6300/637/916/1147/1870/1871/8772/3065/3654/3716/3718/5609/9020/4193/4609/4615/8503/5710/7189/10018/917/6772
hsa05146	Amoebiasis	23/859	102/8075	0.000350043	0.00141962	0.000772756	23	5291/1278/9630/5330/1281/23236/2769/2776/5579/1511/7414/87/8503/5566/5582/5747/912/1285/1286/1288/284217/3909/5052
hsa04726	Serotonergic synapse	25/859	115/8075	0.000358675	0.0014347	0.000780964	25	2560/3710/3355/5330/5321/23236/2776/2770/2782/5579/351/773/2771/2775/3265/3352/5604/5566/5582/5894/776/3350/3351/3358/3359
hsa04620	Toll-like receptor signaling pathway	23/859	104/8075	0.000470593	0.00185694	0.00101081	23	5291/1326/7187/51311/1513/3665/5600/7096/10333/54472/5608/6300/1147/8772/3654/5604/5609/4615/8503/7189/941/3929/6772
hsa05221	Acute myeloid leukemia	17/859	67/8075	0.000482146	0.00187716	0.00102181	17	5291/3728/6688/6934/1053/1147/1978/3265/5604/4609/8503/5894/861/6654/1436/3562/6776
hsa04911	Insulin secretion	20/859	86/8075	0.000547528	0.00210366	0.00114511	20	3710/6804/481/5330/23236/2776/1385/5579/815/10488/5566/5582/6616/117/776/84699/2864/3779/11069/9699
hsa04668	TNF signaling pathway	24/859	112/8075	0.00058298	0.00221078	0.00120342	24	5291/1326/7187/7186/5600/1051/7188/329/1385/5608/8717/6300/840/1147/10488/8772/83737/5604/5609/9020/8503/7185/84699/8809
hsa04928	Parathyroid hormone synthesis, secretion and action	23/859	106/8075	0.000625943	0.00234327	0.00127554	23	3710/5330/4208/23236/2776/2770/1385/5579/408/10488/2768/10672/2771/5604/5566/5582/5894/6257/846/84699/4041/4322/5745
hsa05214	Glioma	18/859	75/8075	0.000685885	0.00253517	0.00138	18	5291/801/10912/5156/5336/5579/6464/815/1870/1871/3265/3480/5604/4193/8503/5582/5894/6654
hsa04659	Th17 cell differentiation	23/859	107/8075	0.000719124	0.0026248	0.00142879	23	3560/920/9466/5600/3320/3717/4793/6300/916/1147/3716/3718/3932/5588/861/6257/4088/917/50615/27040/6772/6776/6778
hsa04917	Prolactin signaling pathway	17/859	70/8075	0.000829628	0.00297321	0.00161844	17	5291/8792/5618/5600/3717/2932/6300/6464/3265/5604/8503/5894/6654/6714/3973/6772/6776
hsa04929	GnRH secretion	16/859	64/8075	0.000834941	0.00297321	0.00161844	16	5291/3710/5330/23236/2776/5579/408/3265/5604/8503/5582/5894/776/2550/7223/7224
hsa04270	Vascular smooth muscle contraction	27/859	135/8075	0.000851802	0.0029967	0.00163123	27	801/3710/5581/5330/5592/5321/23236/2776/800/146/5579/2768/10672/5604/5566/5582/5588/5894/10268/6093/147/552/776/1908/3779/4881/5739
hsa04218	Cellular senescence	30/859	156/8075	0.000888411	0.00308829	0.00168108	30	5291/801/10912/3710/9134/5600/898/824/5933/8945/5608/6300/1870/1871/1978/2626/10114/3265/5604/4193/4609/8503/5894/5934/4088/7416/776/891/9133/7417
hsa05030	Cocaine addiction	13/859	49/8075	0.00139877	0.00480518	0.00261565	13	2906/2770/8787/1385/1742/1812/1020/10488/2771/5566/84699/2913/6531
hsa04912	GnRH signaling pathway	20/859	93/8075	0.00155227	0.00527051	0.00286895	20	801/3710/5330/2185/5600/5321/23236/2776/5579/5608/6300/815/3265/5604/5609/5566/5894/6654/6714/776
hsa04933	AGE-RAGE signaling pathway in diabetic complications	21/859	100/8075	0.00164427	0.00551871	0.00300406	21	5291/1278/5590/5581/5330/5336/1281/5600/23236/3717/5579/6300/3265/8503/5333/4088/1285/1286/1288/6772/6776
hsa04350	TGF-beta signaling pathway	20/859	94/8075	0.00177984	0.00590582	0.00321477	20	5308/659/7027/4091/3625/64750/4086/4093/5933/5515/1387/3398/4609/9978/6093/6500/4088/4090/269/3626
hsa04662	B cell receptor signaling pathway	18/859	82/8075	0.00205447	0.00667405	0.00363296	18	5291/7409/10451/5336/695/975/5579/2932/4793/1147/3265/5604/8503/5777/5894/6654/10859/10288
hsa04114	Oocyte meiosis	25/859	129/8075	0.00206777	0.00667405	0.00363296	25	801/3710/27330/9134/5525/5600/898/8945/5515/6300/815/995/3480/8379/4085/5604/5347/5566/9978/6197/6500/7532/10971/891/9133
hsa05017	Spinocerebellar ataxia	27/859	143/8075	0.00207993	0.00667405	0.00363296	27	5291/6511/3710/5330/7186/23236/2776/2906/5692/5579/5706/5695/6908/773/4800/8503/5582/5710/7222/7416/4654/5289/5686/5689/6712/9519/7417
hsa05142	Chagas disease	21/859	102/8075	0.00212917	0.00675779	0.00367854	21	5291/9630/5330/5600/23236/2769/2776/2770/10333/5515/6300/916/1147/8772/2771/2775/3654/4615/8503/7189/917
hsa04020	Calcium signaling pathway	35/859	201/8075	0.00217213	0.0067664	0.00368322	35	801/9630/5156/3710/7852/5330/2185/5336/2065/23236/2769/2776/2906/146/6546/5579/1812/773/815/2915/5333/5566/5582/7416/147/552/776/1816/3358/3973/5724/6547/6865/7201/7417
hsa04971	Gastric acid secretion	17/859	76/8075	0.00218603	0.0067664	0.00368322	17	801/7430/3710/481/5330/2520/23236/2776/2770/5579/3784/815/2771/5566/5582/6750/3772
hsa04727	GABAergic synapse	19/859	89/8075	0.0022014	0.0067664	0.00368322	19	2560/66008/11345/2569/2770/2782/5579/773/11337/2771/2775/9001/5566/5582/6714/776/2550/2566/2572
hsa04371	Apelin signaling pathway	26/859	137/8075	0.0023147	0.00704054	0.00383245	26	801/3710/5581/5330/5294/11345/4208/5563/23236/2776/2770/6546/2782/11337/10672/2771/9759/3265/5604/5566/5894/4088/4633/5289/6547/7019
hsa04713	Circadian entrainment	20/859	97/8075	0.00263906	0.00791299	0.00430736	20	801/3710/5330/5592/23236/2776/2906/2770/1385/2782/5579/815/2771/2775/2893/5566/5582/117/776/9722
hsa04060	Cytokine-cytokine receptor interaction	47/859	294/8075	0.00265573	0.00791299	0.00430736	47	3560/659/920/9466/8793/7852/23495/8792/94/5618/9180/3625/27242/51330/8740/55504/115650/939/6366/6367/1230/7293/269/6363/1233/1524/1271/1436/2833/643/60401/10913/2057/3597/55540/8809/8807/50615/3562/133396/3575/3581/3626/4055/4352/608/3604
hsa04370	VEGF signaling pathway	14/859	59/8075	0.00293839	0.00866675	0.00471766	14	5291/5336/5600/5321/5829/5579/6300/3265/5604/8503/5582/5747/5894/6714
hsa04925	Aldosterone synthesis and secretion	20/859	98/8075	0.0029935	0.00868213	0.00472603	20	801/23683/3710/481/5581/5330/5587/5443/23236/2776/1385/5579/815/10488/5566/5582/25865/776/84699/4881
hsa04961	Endocrine and other factor-regulated calcium reabsorption	13/859	53/8075	0.00300307	0.00868213	0.00472603	13	481/5330/1213/23236/2776/6546/5579/1211/5566/5582/26052/5745/6547
hsa04658	Th1 and Th2 cell differentiation	19/859	92/8075	0.00327287	0.00936939	0.00510014	19	3560/920/4094/5600/3717/4793/6300/916/1147/3716/3718/3932/4851/5588/917/27040/6772/6776/6778
hsa04630	JAK-STAT signaling pathway	29/859	162/8075	0.00332227	0.00941848	0.00512686	29	5291/3560/5156/9466/8027/5618/9180/3717/51588/1387/3265/3716/3718/4609/8503/5777/5894/6654/1271/2057/3597/50615/3562/3575/3581/4352/6772/6776/6778
hsa03018	RNA degradation	17/859	79/8075	0.00337108	0.00946495	0.00515216	17	5214/5213/2026/54464/51690/4848/118460/27257/23658/10200/22803/10438/4850/29883/5394/57819/9924

## Sheet: Pathways of dbPEC genes
ID	Description	GeneRatio	BgRatio	pvalue	p.adjust	qvalue	Count	geneID
hsa04060	Cytokine-cytokine receptor interaction	121/1425	294/8075	4.58495e-22	1.48094e-19	7.43245e-20	121	90/91/92/93/650/652/653/654/729230/1232/1234/1236/1270/1435/1437/1438/1440/1441/1442/2056/2660/2688/2689/2919/3454/3455/3458/3459/3460/3586/3587/3588/3589/3590/3592/3593/3594/3596/3600/3601/3603/3605/27189/3606/3552/3553/3554/7850/3556/9173/3557/3558/3559/3561/3565/3566/3567/3569/3570/3572/3576/3577/3579/3578/3623/3624/3952/3953/3976/3977/4049/4283/4803/4804/4838/5008/5473/5617/6356/6357/6358/635…
hsa04933	AGE-RAGE signaling pathway in diabetic complications	56/1425	100/8075	3.99936e-18	5.43063e-16	2.72549e-16	56	177/183/185/207/581/596/836/595/1277/1284/1536/1906/1958/2152/2335/3383/3552/3553/3569/3576/3725/4087/5594/1432/5595/5599/5601/4313/4790/4846/27035/50507/5054/5290/5295/5296/5335/5578/5580/5879/5970/6347/6401/6774/6777/7040/7042/7043/7046/7048/7056/7124/7412/7422/7423/7424
hsa05321	Inflammatory bowel disease	43/1425	65/8075	5.04393e-18	5.43063e-16	2.72549e-16	43	3113/3117/3119/3122/3123/3125/3126/3127/64127/3458/3459/3460/3586/3592/3593/3594/3596/3605/3606/3552/3553/3558/3561/3565/3566/3567/3569/50943/3725/4087/4790/5970/6097/6774/30009/7040/7042/7043/7097/7099/7100/7124/2625
hsa05418	Fluid shear stress and atherosclerosis	68/1425	139/8075	1.58104e-17	1.27669e-15	6.40736e-16	68	60/71/90/92/93/207/387/596/652/805/1003/1499/1514/1535/1843/1906/2353/2940/2941/2944/2950/2952/3162/3326/3383/3458/3551/3552/3553/3554/7850/3685/3690/3725/3791/5607/1432/5599/5601/4313/4318/653361/4780/4790/4846/27035/5154/5155/5175/5290/5295/5296/5327/5879/5970/6347/6382/6401/8878/7056/7124/7132/7157/7184/7295/7412/7422/91860
hsa04066	HIF-1 signaling pathway	58/1425	109/8075	2.58875e-17	1.67233e-15	8.393e-16	58	207/284/285/51378/596/54583/1026/1536/1906/1950/1956/2023/2027/2033/2056/2064/2321/2597/3091/3099/3162/3458/3459/3460/3479/3569/3570/3939/3945/3948/5594/5595/8569/4790/4843/4846/4878/5054/5230/5290/5295/5296/5335/5578/5970/6198/6513/6774/7010/7018/7037/7076/7099/7422/7428/112398/112399/92483
hsa05144	Malaria	36/1425	50/8075	3.74819e-17	2.01777e-15	1.01267e-15	36	948/1378/1440/2532/3039/3040/3043/3082/3383/3458/3586/3592/3606/3553/3569/3576/3683/3689/4233/5175/6347/6382/6401/6403/7040/7042/7043/7057/7058/7097/7099/7124/958/959/7412/22914
hsa05323	Rheumatoid arthritis	52/1425	93/8075	7.00815e-17	3.23376e-15	1.62294e-15	52	54/284/523/527/533/1435/1437/1493/1514/2321/2353/2919/3113/3117/3119/3122/3123/3125/3126/3127/3383/3458/3589/3600/3605/3606/3552/3553/3569/3576/3683/3689/3725/4312/4314/5741/6347/6364/6348/6387/7010/7040/7042/7043/7097/7099/7124/8600/10673/7422/9114/9296
hsa05140	Leishmaniasis	45/1425	77/8075	8.99173e-16	3.63041e-14	1.82201e-14	45	718/1378/1535/1536/1915/2209/2214/2353/3113/3117/3119/3122/3123/3125/3126/3127/3458/3459/3460/3586/3592/3593/3552/3553/3565/3676/3684/3688/3689/3725/5594/1432/5595/653361/4790/4792/4843/5743/5970/7040/7042/7043/7097/7099/7124
hsa05152	Tuberculosis	76/1425	180/8075	5.88353e-15	1.92051e-13	9.63856e-14	76	207/387/527/533/572/581/596/718/805/843/836/841/929/30835/972/1054/1378/1509/1594/2033/2207/2209/2213/2214/3113/3117/3119/3122/3123/3125/3126/3127/64127/3458/3459/3460/3586/3587/3588/3592/3593/3606/3552/3553/3569/3656/3684/3687/3689/5594/1432/5595/5599/5601/4360/4790/4843/22925/5532/5869/5878/5970/5993/6850/7040/7042/7043/7097/7099/7124/7132/7421/9114/23365/91860/56848
hsa05205	Proteoglycans in cancer	83/1425	205/8075	5.94587e-15	1.92051e-13	9.63856e-14	83	60/71/207/288/387/673/836/867/595/960/967/1026/1277/1499/1514/1634/1839/1956/2064/2099/2247/2260/2317/2335/11211/8322/2719/2885/3059/3082/3091/3236/10855/3316/3479/3481/3593/3678/3685/3688/3690/3708/3709/3791/4087/5594/1432/5595/4233/4313/4318/5290/5295/5296/5335/5501/5567/5578/5727/5879/9475/6198/6382/6548/6774/7040/7042/7057/7097/7099/7124/355/356/7157/7291/7422/7448/23365/54776/51384/79923/843…
hsa04612	Antigen processing and presentation	44/1425	78/8075	1.13169e-14	3.32305e-13	1.66775e-13	44	6890/6891/567/811/972/925/1514/2923/3105/3106/3107/3113/3117/3119/3122/3123/3125/3126/3127/3135/3303/3304/3305/3308/3309/3312/3326/3458/3802/3803/3804/3805/3806/100132285/3808/3812/3821/3824/5641/10197/5993/6892/7124/57292
hsa04610	Complement and coagulation cascades	46/1425	85/8075	2.31776e-14	6.23865e-13	3.13101e-13	46	2/462/623/624/716/718/719/720/728/966/1191/1361/1378/1604/2159/2160/2147/2149/2152/2153/2155/2157/2243/2244/2266/3075/3078/3426/3684/3687/3689/3827/4153/4179/5265/5054/5055/5104/5327/5624/10544/7035/7056/7448/7450/11326
hsa04659	Th17 cell differentiation	52/1425	107/8075	1.48658e-13	3.69357e-12	1.85371e-12	52	196/919/2353/3091/3113/3117/3119/3122/3123/3125/3126/3127/3326/3458/3459/3460/3551/3594/3605/3553/3554/3556/3558/3559/3561/3565/3566/3569/3570/3572/50943/3725/4087/5594/1432/5595/5599/5601/4790/4792/5335/5532/5970/6097/6256/6774/6777/30009/7040/7046/7048/2625
hsa05142	Chagas disease	50/1425	102/8075	2.87282e-13	6.628e-12	3.32642e-12	50	207/624/718/811/841/919/1636/2353/2773/3458/3459/3460/3551/3586/3592/3593/3553/3558/3569/3576/3725/3827/4087/5594/1432/5595/5599/5601/4790/4792/4843/5054/5290/5295/5296/5518/5970/6347/6348/7040/7042/7043/7046/7048/7097/7099/7124/7132/355/356
hsa04640	Hematopoietic cell lineage	48/1425	99/8075	1.44949e-12	2.93532e-11	1.47316e-11	48	290/929/930/100133941/945/948/960/966/925/1378/1435/1437/1438/1440/1441/1604/2056/2209/2811/2815/3113/3117/3119/3122/3123/3125/3126/3127/3589/3590/3552/3553/3554/7850/3559/3565/3566/3567/3569/3570/3672/3676/3678/3684/3690/3815/7037/7124
hsa05145	Toxoplasmosis	52/1425	112/8075	1.45403e-12	2.93532e-11	1.47316e-11	52	207/331/572/596/598/836/841/1234/2773/3113/3117/3119/3122/3123/3125/3126/3127/3303/3304/3305/3312/3458/3459/3460/3551/3586/3587/3588/3592/3593/3688/3949/5606/5594/1432/5595/5599/5601/4790/4792/4843/5970/6774/7040/7042/7043/7097/7099/7124/7132/958/959
hsa05332	Graft-versus-host disease	28/1425	42/8075	2.62986e-12	4.99674e-11	2.50773e-11	28	3105/3106/3107/3113/3117/3119/3122/3123/3125/3126/3127/3135/3458/3552/3553/3558/3569/3802/3803/3804/3812/3821/3824/5551/7124/355/356/57292
hsa05166	Human T-cell leukemia virus 1 infection	81/1425	219/8075	4.05047e-12	7.26835e-11	3.64779e-11	81	112/207/331/567/581/598/811/890/595/991/1017/1026/1111/1388/1437/1869/1958/2033/2113/2353/2874/3105/3106/3107/3113/3117/3119/3122/3123/3125/3126/3127/3135/3383/3551/3600/3601/3554/7850/3558/3559/3561/3569/3683/3689/3725/4049/4087/5594/5595/5599/5601/4316/4488/4776/4790/4791/4792/8829/5290/5295/5296/5532/5567/8498/5925/5970/292/6513/6777/7015/7040/7042/7043/7046/7048/7124/7132/958/7157/200186
hsa04668	TNF signaling pathway	51/1425	112/8075	6.01184e-12	1.02201e-10	5.12922e-11	51	207/602/843/836/841/1388/1435/1437/1906/2353/2919/64127/3383/3551/3600/3553/3569/182/3725/3726/3976/4049/5606/5594/1432/5595/5599/5601/4323/4314/4318/4790/4792/5290/5295/5296/5743/5970/9252/6347/6364/3627/6376/6401/7124/7132/7133/355/7412/7424/9021
hsa04151	PI3K-Akt signaling pathway	114/1425	354/8075	7.67832e-12	1.24005e-10	6.22348e-11	114	207/284/285/51378/374/572/596/598/595/930/1017/1026/1128/1277/1284/1291/1388/1435/1440/1441/1442/1950/1956/2056/2064/2149/2246/2247/2260/2261/2264/2321/2324/2335/2688/2689/2784/2885/3082/3326/3371/3454/3455/3479/3481/3551/3558/3559/3561/3565/3566/3569/3570/3667/3672/22801/3676/3678/3685/3688/3690/3791/3815/5594/5595/4170/4233/4602/4790/4803/4804/4846/3164/4915/5008/5154/5155/5159/5228/5290/5295/5…
hsa04657	IL-17 signaling pathway	44/1425	94/8075	5.54674e-11	8.53141e-10	4.28169e-10	44	836/841/1437/1440/2353/2354/2919/3326/3458/3551/3596/3605/27189/3553/3565/3567/3569/3576/3725/3934/5594/1432/5595/5599/5601/4312/4314/4318/727897/4790/4792/5743/5970/6279/6280/6356/6361/6347/6364/6354/3627/7124/7184/225689
hsa05134	Legionellosis	32/1425	57/8075	5.90007e-11	8.66238e-10	4.34742e-10	32	718/836/841/929/1378/1915/1937/2919/3297/3303/3304/3305/3312/3592/3593/3606/3553/3569/3576/3684/3689/4790/4791/4792/5861/5970/7097/7099/7100/7124/7415/81876
hsa05330	Allograft rejection	25/1425	38/8075	6.20567e-11	8.71492e-10	4.37379e-10	25	3105/3106/3107/3113/3117/3119/3122/3123/3125/3126/3127/3135/3458/3586/3592/3593/3558/3565/3567/5551/7124/958/355/959/356
hsa04145	Phagosome	60/1425	152/8075	1.27689e-10	1.71848e-09	8.62462e-10	60	6890/6891/60/71/523/527/533/718/811/929/30835/948/949/1514/1535/1536/2209/2213/2214/3105/3106/3107/3113/3117/3119/3122/3123/3125/3126/3127/3135/3678/3684/3685/3688/3689/3690/4153/4353/4360/653361/4842/4973/22925/5869/5878/5879/6441/7037/7057/7058/7097/7099/9341/9114/81035/9296/84790/10383/79861
hsa05169	Epstein-Barr virus infection	73/1425	202/8075	1.67265e-10	2.15626e-09	1.08217e-09	73	6890/6891/207/567/581/596/3280/811/836/841/890/595/930/919/960/965/1017/1026/1869/1647/2923/3105/3106/3107/3113/3117/3119/3122/3123/3125/3126/3127/3135/3383/3454/3455/3551/3569/3661/3683/3725/4067/5606/1432/5599/5601/9612/4790/4791/4792/4940/5290/5295/5296/5704/5705/5707/5717/5709/5879/5925/5970/3627/6774/6850/6892/7097/7124/958/355/7157/7431/11047
hsa04061	Viral protein interaction with cytokine and cytokine receptor	45/1425	100/8075	1.73569e-10	2.15626e-09	1.08217e-09	45	729230/1232/1234/1236/1435/2919/3586/3587/3588/3606/3558/3559/3561/3569/3570/3572/3576/3577/3579/4049/4283/5473/6356/6357/6358/6359/6360/6361/6347/6364/6370/6348/6351/6354/6355/3627/10563/6376/6387/7124/8795/8794/7132/7133/8743
hsa04380	Osteoclast differentiation	53/1425	128/8075	1.94499e-10	2.32678e-09	1.16775e-09	53	54/207/1435/1535/2209/2213/2214/2353/2354/2885/3454/3455/3458/3459/3460/3551/3552/3553/3554/3690/3725/3726/11026/5594/1432/5595/5599/5601/653361/4790/4791/4792/27035/5290/5295/5296/5468/5532/5879/5970/8878/6850/7040/7042/7046/7048/7124/4982/7132/8600/7305/54209/9021
hsa04630	JAK-STAT signaling pathway	61/1425	162/8075	8.44295e-10	9.73954e-09	4.88802e-09	61	207/596/598/595/1026/1270/1437/1438/1440/1441/1442/1950/1956/2033/2056/2273/2688/2689/2885/3454/3455/3458/3459/3460/3586/3587/3588/3589/3590/3592/3593/3594/3596/3600/3601/3558/3559/3561/3565/3566/3567/3569/3570/3572/3578/3952/3953/3976/3977/4170/5008/5154/5155/5159/5290/5295/5296/5617/6774/6777/9021
hsa04010	MAPK signaling pathway	94/1425	294/8075	8.87563e-10	9.88561e-09	4.96133e-09	94	207/284/285/51378/374/673/782/836/929/1435/1649/1843/11221/1844/1852/1950/1956/2064/2122/2246/2247/2260/2261/2264/2317/2321/2324/2353/1647/2885/3082/3303/3304/3305/3312/3315/3479/3481/3551/3552/3553/3554/3556/3725/3791/3815/3925/5606/5607/5594/1432/5595/5599/5601/4149/4233/8569/4790/4791/4803/4804/3164/4915/5154/5155/5159/5228/5532/5567/5578/5879/5970/9252/7010/7039/7040/7042/7043/7046/7048/7124/…
hsa04658	Th1 and Th2 cell differentiation	41/1425	92/8075	1.61675e-09	1.7407e-08	8.73611e-09	41	919/2353/3113/3117/3119/3122/3123/3125/3126/3127/3458/3459/3460/3551/3592/3593/3594/3596/3558/3559/3561/3565/3566/3567/182/3714/3725/5594/1432/5595/5599/5601/4790/4792/4854/5335/5532/5970/6777/30009/2625
hsa04650	Natural killer cell mediated cytotoxicity	52/1425	131/8075	1.75394e-09	1.82749e-08	9.17169e-09	52	673/836/919/962/1437/2207/2214/2885/3105/3106/3107/3135/3383/3454/3455/3458/3459/3460/3683/3689/3802/3803/3804/3806/100132285/3808/3812/3821/3824/5594/5595/5290/5295/5296/5335/5532/5551/5578/5879/6850/7124/8795/355/8743/356/7305/57292/399694/51744/22914/25759/117157
hsa05133	Pertussis	36/1425	76/8075	2.08824e-09	2.04395e-08	1.0258e-08	36	387/716/718/720/805/836/929/2353/2773/3586/3592/3593/3552/3553/3569/3576/3661/3678/3684/3688/3689/3725/5594/1432/5595/5599/5601/4790/4843/5970/7099/7124/10392/114548/91860/353376
hsa05212	Pancreatic cancer	36/1425	76/8075	2.08824e-09	2.04395e-08	1.0258e-08	36	207/572/581/598/673/595/1026/1869/1950/1956/2064/1647/3551/4087/5594/5595/5599/5601/4790/5290/5295/5296/5338/5879/5925/5970/6198/6774/7039/7040/7042/7043/7046/7048/7157/7422
hsa05163	Human cytomegalovirus infection	76/1425	225/8075	2.53866e-09	2.41173e-08	1.21038e-08	76	6890/6891/112/207/387/567/581/805/811/836/841/595/1232/1234/1026/1388/1499/1869/1956/2773/2784/2885/2923/3105/3106/3107/3135/3551/3587/3588/3553/3554/3569/3570/3576/3579/3661/3685/3690/3708/3709/5594/1432/5595/4776/4790/4792/5290/5295/5296/5532/5567/5578/5743/5879/5925/5970/9475/6198/6347/6348/6351/6376/6387/6667/6774/6892/7124/7132/355/356/7157/7422/23365/9826/91860
hsa05215	Prostate cancer	42/1425	97/8075	2.99826e-09	2.76697e-08	1.38867e-08	42	207/367/572/596/673/595/1017/1026/1499/1869/1950/1956/2033/2064/2119/2260/2885/2950/3326/3479/3551/7850/5594/5595/4314/4318/4790/4792/5154/5155/5159/5290/5295/5296/5327/5925/5970/6692/7039/7157/7184/80310
hsa04015	Rap1 signaling pathway	72/1425	210/8075	3.24543e-09	2.91187e-08	1.46139e-08	72	60/71/112/135/136/207/284/285/51378/387/673/805/999/1268/1435/1499/1500/1813/1950/1956/2149/2246/2247/2260/2261/2264/2321/2324/2357/2773/3082/3397/3479/3683/3684/3688/3689/3690/3791/3815/5606/5594/1432/5595/4233/4803/4804/5154/5155/5159/5228/5290/5295/5296/5335/5578/5879/7010/7057/7422/7423/7424/25780/50855/56288/9693/91860/26037/9732/23094/80310/375189
hsa05160	Hepatitis C	58/1425	157/8075	5.07067e-09	4.42656e-08	2.22158e-08	58	207/572/581/673/836/841/595/949/1017/1026/9076/1365/7122/9074/1366/9073/1499/1869/1950/1956/9451/1965/2885/3454/3455/3458/3551/3661/3949/5594/5595/4790/4792/4940/100506658/5290/5295/5296/5465/5518/10197/5925/5970/6256/3627/6774/7098/7124/7132/355/356/7157/7529/7531/7533/7534/137075/9021
hsa05161	Hepatitis B	59/1425	162/8075	6.95494e-09	5.9117e-08	2.96693e-08	59	207/332/572/581/596/673/843/836/841/890/1017/1026/1388/1654/1869/2033/2353/2885/3454/3551/3569/3576/3661/3725/5606/5594/1432/5595/5599/5601/4318/4776/4790/4792/5111/5290/5295/5296/5578/5925/5970/6774/6777/7040/7042/7043/7046/7048/7097/7098/7099/7124/355/356/7157/7529/7534/100506742/353376
hsa01521	EGFR tyrosine kinase inhibitor resistance	36/1425	79/8075	7.71608e-09	6.3905e-08	3.20722e-08	36	207/558/572/581/596/598/673/1950/1956/2064/2247/2261/2885/3082/3479/3569/3570/3791/5594/5595/4233/5154/5155/5159/5290/5295/5296/5335/5578/6198/6774/7039/7422/399694/25759/80310
hsa05210	Colorectal cancer	38/1425	86/8075	8.5684e-09	6.91899e-08	3.47246e-08	38	207/324/332/374/387/8312/572/581/596/673/836/595/1026/1499/1950/1956/2353/1647/2885/3725/4087/5594/5595/5599/5601/5290/5295/5296/5879/6198/7039/7040/7042/7043/7046/7048/7157/27113
hsa05143	African trypanosomiasis	22/1425	37/8075	1.42893e-08	1.12572e-07	5.64969e-08	22	335/8542/3039/3040/3043/3383/3458/3586/3592/3593/3606/3553/3569/3620/3827/4878/5578/6401/7124/355/356/7412
hsa05162	Measles	52/1425	139/8075	1.93714e-08	1.48975e-07	7.47669e-08	52	103/207/572/581/596/598/836/841/595/30835/1017/9451/1965/2213/2353/3303/3304/3305/3312/3454/3455/3551/3592/3593/3552/3553/3558/3559/3561/3569/3661/3725/5599/5601/4179/4790/4792/4940/5290/5295/5296/5970/6774/6777/7097/7099/355/356/7157/51209/51284/27113
hsa04210	Apoptosis	51/1425	136/8075	2.41785e-08	1.8162e-07	9.11501e-08	51	60/71/142/207/331/332/572/581/596/598/843/836/841/1509/1514/1515/1649/9451/1965/2353/1647/3551/3708/3709/3725/5594/5595/5599/5601/4170/4790/4792/4803/9131/5290/5295/5296/5551/5970/7124/8795/7132/355/8743/356/7157/27113/100506742/84790/56616/79861
hsa05164	Influenza A	60/1425	171/8075	2.57556e-08	1.89069e-07	9.4889e-08	60	60/71/103/207/581/836/841/1965/2033/3113/3117/3119/3122/3123/3125/3126/3127/3383/3454/3455/3458/3459/3460/3551/3592/3593/3606/3552/3553/3569/3576/3661/5594/5595/4790/4792/4928/4940/5290/5295/5296/5371/5578/5611/5970/6347/3627/292/7098/7099/7124/8795/7132/355/8743/356/23430/51284/114548/9021
hsa05219	Bladder cancer	23/1425	41/8075	3.10116e-08	2.18742e-07	1.09781e-07	23	673/595/999/1026/1839/1869/1890/1950/1956/2064/2261/3576/5594/5595/4312/4313/4318/11186/5925/9252/7057/7157/7422
hsa05211	Renal cell carcinoma	32/1425	69/8075	3.11522e-08	2.18742e-07	1.09781e-07	32	207/572/673/54583/1026/2033/2034/2113/2885/3082/3091/3725/5594/5595/4233/5155/5290/5295/5296/5546/5879/6513/7039/7040/7042/7043/7422/7428/112398/112399/57144/10298
hsa04514	Cell adhesion molecules	54/1425	149/8075	3.68201e-08	2.5304e-07	1.26994e-07	54	214/965/925/999/1013/1003/9076/1365/7122/9074/1366/9073/1462/1493/3105/3106/3107/3113/3117/3119/3122/3123/3125/3126/3127/3135/3383/3385/29851/3676/3683/3684/3685/3688/3689/4684/4897/100506658/5175/5797/5818/6382/6401/6402/6403/958/959/7412/22871/50848/152404/90952/137075/25945
hsa05167	Kaposi sarcoma-associated herpesvirus infection	65/1425	193/8075	4.17929e-08	2.81232e-07	1.41143e-07	65	207/285/581/8678/718/805/836/841/595/1232/1234/1026/1437/1499/1869/2033/2247/2353/2784/2919/3055/3091/3105/3106/3107/3135/3383/3454/3455/3459/3551/3569/3572/3576/3661/3708/3709/3725/4067/5594/1432/5595/5599/5601/4776/4790/4792/5155/5290/5295/5296/5335/5532/5743/5879/5925/5970/6774/6850/7098/7132/355/7157/7422/91860
hsa05225	Hepatocellular carcinoma	58/1425	168/8075	8.46196e-08	5.57799e-07	2.79945e-07	58	60/71/207/324/8312/572/581/598/673/595/1026/1499/1869/1956/10023/11211/8322/1647/2885/2940/2941/2944/2950/2952/3082/3162/3481/4040/4087/5594/5595/4233/4780/5290/5295/5296/5335/5578/5925/6198/6598/6601/6602/6603/7015/7039/7040/7042/7043/7046/7048/7157/7296/23401/51384/399694/25759/55193
hsa04510	Focal adhesion	66/1425	201/8075	9.87945e-08	6.38212e-07	3.20302e-07	66	60/71/81/207/331/387/572/596/673/595/1277/1284/1291/1499/1950/1956/2064/2317/2321/2324/2335/2885/3082/3371/3479/3611/3672/22801/3676/3678/3685/3688/3690/3725/3791/5594/5595/5599/5601/4233/4638/5154/5155/5159/5228/5290/5295/5296/5501/5578/5879/9475/6696/7057/7058/7422/7423/7424/7448/7450/54776/57144/10298/399694/25759/80310
hsa04940	Type I diabetes mellitus	23/1425	43/8075	1.02518e-07	6.4928e-07	3.25857e-07	23	3105/3106/3107/3113/3117/3119/3122/3123/3125/3126/3127/3135/3458/3592/3593/3552/3553/3558/4049/5551/7124/355/356
hsa01522	Endocrine resistance	39/1425	98/8075	1.74811e-07	1.08584e-06	5.44957e-07	39	112/207/572/581/596/673/595/1026/1839/1869/1956/2064/2099/2100/2353/2885/3479/182/3714/3725/5594/1432/5595/5599/5601/4313/4318/4854/4855/5290/5295/5296/5567/5925/6198/6667/7157/399694/25759
hsa04620	Toll-like receptor signaling pathway	40/1425	104/8075	3.58345e-07	2.18387e-06	1.09603e-06	40	207/841/929/2353/3454/3455/3551/3592/3593/3553/3569/3576/3661/3725/5606/5594/1432/5595/5599/5601/4283/4790/4792/5290/5295/5296/5879/5970/6348/6351/3627/6696/7097/7098/7099/7100/7124/958/51284/353376
hsa05310	Asthma	18/1425	31/8075	4.98934e-07	2.98437e-06	1.49778e-06	18	2207/3113/3117/3119/3122/3123/3125/3126/3127/3586/3596/3565/3567/3578/6356/7124/958/959
hsa05146	Amoebiasis	39/1425	102/8075	5.98773e-07	3.51643e-06	1.7648e-06	39	81/383/384/836/929/1277/1284/1437/2335/2919/3315/3458/3586/3592/3593/3553/3554/7850/3569/3576/3684/3689/4790/4843/5290/5295/5296/5567/5578/5869/5878/5970/6317/7040/7042/7043/7097/7099/7124
hsa04670	Leukocyte transendothelial migration	42/1425	114/8075	7.23544e-07	4.1733e-06	2.09447e-06	42	60/71/81/387/399/1003/9076/1365/7122/9074/1366/9073/1499/1500/1535/1536/2773/3383/3676/3683/3684/3688/3689/1432/4313/4318/653361/100506658/5175/5290/5295/5296/5335/5578/5879/9475/6387/7294/7412/50848/90952/137075
hsa05416	Viral myocarditis	27/1425	60/8075	7.88492e-07	4.46812e-06	2.24243e-06	27	60/71/836/841/595/1604/3105/3106/3107/3113/3117/3119/3122/3123/3125/3126/3127/3135/3383/3683/3689/4625/5551/5879/6444/958/959
hsa04625	C-type lectin receptor signaling pathway	39/1425	104/8075	1.06852e-06	5.95056e-06	2.98643e-06	39	207/387/602/805/841/30835/2207/3551/3586/3592/3593/3553/3558/3569/3708/3709/3725/5594/1432/5595/5599/5601/4776/4790/4791/4792/5290/5295/5296/5532/5580/5743/5970/6361/6850/7124/23365/114548/91860
hsa05224	Breast cancer	50/1425	147/8075	1.09356e-06	5.98679e-06	3.00461e-06	50	207/324/8312/581/673/3280/595/1026/1499/1869/1950/1956/2064/2099/2100/2246/2247/2260/2324/2353/10023/11211/8322/1647/2885/23493/26508/3479/182/3714/3725/3815/4040/5594/5595/4791/4854/4855/5290/5295/5296/5925/6198/6667/8600/7157/23401/51384/399694/25759
hsa05206	MicroRNAs in cancer	88/1425	310/8075	1.30028e-06	6.95748e-06	3.49178e-06	88	5243/324/387/596/836/595/960/1026/1786/1788/1869/1956/2033/2064/2261/2885/3162/3236/3371/3551/3667/3678/3690/3925/5594/5595/4170/4233/4318/4790/4854/4855/5154/5155/5159/5290/5295/5296/5335/5578/5743/11186/9252/6541/6659/6768/6774/7042/7057/7157/7422/7431/10014/113130/10298/399694/54541/406884/406887/406913/406915/406933/406947/406950/406954/406955/406956/406959/406971/406984/406991/406992/406995/…
hsa05130	Pathogenic Escherichia coli infection	61/1425	193/8075	1.31395e-06	6.95748e-06	3.49178e-06	61	10061/60/71/10095/387/10093/581/836/841/9076/1365/7122/9074/1366/9073/2147/2149/2353/2597/3059/3551/3606/3553/3554/3569/3576/3688/3725/5594/1432/5595/5599/5601/4627/4651/4645/4790/4792/100506658/9266/5861/5879/5970/9475/9871/9368/7099/7100/7124/8795/7132/355/8743/356/23365/9826/114548/137075/84790/10383/79861
hsa05220	Chronic myeloid leukemia	31/1425	76/8075	1.69963e-06	8.85453e-06	4.44386e-06	31	207/572/581/598/673/867/595/1026/1869/2122/1647/2885/3551/5594/5595/4790/4792/5290/5295/5296/5925/5970/6777/7040/7042/7043/7046/7048/7157/399694/25759
hsa04672	Intestinal immune network for IgA production	23/1425	49/8075	2.09916e-06	1.07624e-05	5.40135e-06	23	3113/3117/3119/3122/3123/3125/3126/3127/29851/3586/3600/3601/3558/3565/3567/3569/3676/6370/6387/7040/958/10673/959
hsa05320	Autoimmune thyroid disease	24/1425	53/8075	2.81107e-06	1.41871e-05	7.12015e-06	24	1081/1493/3105/3106/3107/3113/3117/3119/3122/3123/3125/3126/3127/3135/3586/3558/3565/3567/5551/958/355/959/356/7252
hsa05221	Acute myeloid leukemia	28/1425	67/8075	3.03951e-06	1.51041e-05	7.58033e-06	28	207/572/673/862/890/595/929/1050/1437/2209/2885/3551/3684/3815/5594/5595/4353/4790/5290/5295/5296/5371/5467/5970/6198/6774/6777/7704
hsa04014	Ras signaling pathway	69/1425	232/8075	3.16886e-06	1.55082e-05	7.78316e-06	69	207/284/285/51378/387/572/598/805/1435/1950/1956/2113/2246/2247/2260/2261/2264/2321/2324/2784/2885/3082/3479/3481/3551/3791/3815/5594/5595/5599/5601/4233/4303/4790/4803/4804/4915/5154/5155/5159/5228/5290/5295/5296/5320/5322/5335/5338/5567/5578/5869/5878/5879/11186/5970/7010/7039/356/7422/7423/7424/25780/57144/10298/399694/91860/55770/25759/80310
hsa04926	Relaxin signaling pathway	44/1425	129/8075	4.40223e-06	2.12227e-05	1.06511e-05	44	59/112/207/1277/1284/1388/1906/1910/1956/2353/2773/2784/2885/3640/3725/4087/5594/1432/5595/5599/5601/4312/4313/4318/4790/4792/4842/4843/4846/5290/5295/5296/5567/5578/5970/7040/7046/7048/7422/7423/7424/399694/59350/25759
hsa04350	TGF-beta signaling pathway	35/1425	94/8075	4.56116e-06	2.16655e-05	1.08734e-05	35	90/91/92/93/387/650/652/653/654/8454/1634/2033/3397/3458/3624/4087/4092/9372/5594/5595/4838/5518/6198/6667/7040/7042/7043/7046/7048/7050/7057/7124/64388/130399/83729
hsa04062	Chemokine signaling pathway	59/1425	192/8075	5.33335e-06	2.49663e-05	1.25299e-05	59	112/207/387/572/673/729230/1232/1234/1236/2773/2784/2885/2919/3055/3551/3576/3577/3579/4067/5594/5595/4283/653361/4790/4792/5290/5295/5296/5335/5473/5567/5580/5879/5970/9475/6356/6357/6358/6359/6360/6361/6347/6364/6370/6348/6351/6354/6355/3627/10563/6376/6387/6774/6777/56288/9844/10663/399694/25759
hsa04915	Estrogen signaling pathway	46/1425	138/8075	5.44425e-06	2.51213e-05	1.26077e-05	46	112/207/596/805/1388/1509/1839/9166/1956/2099/2100/2353/2773/2885/3303/3304/3305/3312/3326/3708/3709/3725/3858/3861/3875/25984/3857/3881/3883/5594/5595/4313/4318/4846/5290/5295/5296/5567/5580/6667/7039/7184/399694/91860/25759/147183
hsa05150	Staphylococcus aureus infection	35/1425	96/8075	7.88572e-06	3.58745e-05	1.80045e-05	35	716/718/719/720/728/2209/2213/2214/2266/2357/3075/3113/3117/3119/3122/3123/3125/3126/3127/3383/3426/3586/3683/3684/3689/3858/3861/3875/25984/3857/3881/3883/4153/6403/147183
hsa04917	Prolactin signaling pathway	28/1425	70/8075	8.39884e-06	3.76781e-05	1.89097e-05	28	207/595/1081/1586/2001/2099/2100/2353/2885/3972/5594/1432/5595/5599/5601/4790/5290/5295/5296/5617/5970/6774/6777/7054/8600/399694/9021/25759
hsa05218	Melanoma	28/1425	72/8075	1.57783e-05	6.88699e-05	3.4564e-05	28	207/572/581/673/595/999/1026/1869/1950/1956/2246/2247/2260/1647/3082/3479/5594/5595/4233/5154/5155/5159/5290/5295/5296/5925/7157/80310
hsa05223	Non-small cell lung cancer	28/1425	72/8075	1.57783e-05	6.88699e-05	3.4564e-05	28	207/572/581/673/595/1026/1869/1950/1956/2064/1647/2885/3082/5594/5595/4233/5290/5295/5296/5335/5578/11186/5925/6256/6774/6777/7039/7157
hsa05170	Human immunodeficiency virus 1 infection	62/1425	212/8075	1.78171e-05	7.67322e-05	3.85099e-05	62	6890/6891/207/162/1174/567/572/581/596/598/805/811/836/841/1234/919/1111/8454/8451/2353/2773/2784/2923/3105/3106/3107/3135/3551/3661/3708/3709/3725/5606/5594/1432/5595/5599/5601/4776/4790/4792/5290/5295/5296/5335/5532/5578/5879/5970/6198/6892/7097/7099/7124/7132/7133/355/356/57144/10298/9582/91860
hsa05226	Gastric cancer	47/1425	149/8075	2.25471e-05	9.5825e-05	4.80921e-05	47	5243/207/324/8312/581/596/673/595/999/1015/1017/1026/1499/1869/1950/1956/2064/2246/2247/10023/11211/8322/1647/2885/3082/4040/4087/5594/5595/4233/5290/5295/5296/5925/6198/6256/7015/7040/7042/7043/7046/7048/7157/23401/51384/399694/25759
hsa05120	Epithelial cell signaling in Helicobacter pylori infection	27/1425	70/8075	2.65184e-05	0.00011124	5.58283e-05	27	6868/523/527/533/836/1839/1956/2919/3551/3576/3577/3579/3725/4067/1432/5599/5601/4233/4790/4792/5335/5879/5970/9114/50848/10392/9296
hsa05135	Yersinia infection	42/1425	130/8075	3.23143e-05	0.000133814	6.7158e-05	42	60/71/207/387/391/925/2335/2353/3551/3586/3606/3553/3558/3569/3576/3661/3676/3678/3688/3725/5606/5594/1432/5595/5599/5601/4790/4792/5290/5295/5296/5335/5879/5970/9475/6347/7099/7124/23365/9844/114548/63916
hsa04928	Parathyroid hormone synthesis, secretion and action	36/1425	106/8075	3.55746e-05	0.000145451	7.29978e-05	36	112/387/596/673/1026/1388/1594/1839/56302/1956/1958/2260/2353/8521/2773/3708/3709/4040/5594/5595/4209/4323/4929/5338/5567/5578/5741/5744/860/6256/9368/6667/8600/7421/9826/2625
hsa04218	Cellular senescence	48/1425	156/8075	3.80608e-05	0.000151982	7.6276e-05	48	207/805/890/595/1017/1026/1111/1869/2113/1647/3105/3106/3107/3135/3486/3552/3569/3576/3708/3709/3805/4087/5606/5594/1432/5595/4683/4776/4790/5054/5290/5295/5296/5481/5501/5532/5925/5970/292/8878/7040/7042/7043/7046/7048/7157/91860/204851
hsa05214	Glioma	28/1425	75/8075	3.81132e-05	0.000151982	7.6276e-05	28	207/581/673/805/595/1026/1869/1950/1956/1647/2885/3479/5594/5595/5154/5155/5159/5290/5295/5296/5335/5578/5925/7039/7157/399694/91860/25759
hsa04722	Neurotrophin signaling pathway	39/1425	119/8075	4.27664e-05	0.000168458	8.45447e-05	39	207/387/572/581/596/673/805/2885/3551/3656/3667/3725/5607/5594/1432/5595/5599/5601/4790/4792/4803/4804/4915/4916/5290/5295/5296/5335/5580/5663/5879/5970/9252/356/7157/7531/399694/91860/25759
hsa04371	Apelin signaling pathway	43/1425	137/8075	5.67091e-05	0.000220687	0.000110757	43	59/112/185/187/207/8678/805/595/999/1490/1958/2773/2784/3708/3709/182/3991/4087/5594/5595/4209/4635/4638/4842/4843/4846/4854/4899/5054/5140/5327/5567/6198/6261/6262/6263/6548/6696/7046/10014/8862/91860/56848
hsa04920	Adipocytokine signaling pathway	26/1425	69/8075	5.9525e-05	0.00022836	0.000114608	26	32/207/948/2182/3551/3667/3952/3953/5599/5601/4790/4792/4852/5465/5970/6256/6513/6774/7124/7132/7133/9370/9021/51094/79602/92579
hsa04932	Non-alcoholic fatty liver disease	46/1425	150/8075	6.00948e-05	0.00022836	0.000114608	46	207/581/836/841/1050/1537/1571/1649/9451/1965/2353/3551/3552/3553/3569/3570/3576/3667/3725/3952/3953/5599/5601/4705/4790/5290/5295/5296/5313/5465/5879/5970/6256/6720/7040/7124/7132/355/356/7494/9370/9021/51094/79602/56901/10975
hsa01523	Antifolate resistance	15/1425	31/8075	8.20928e-05	0.000308325	0.00015474	15	8714/10257/9429/2348/2350/3551/3553/3569/4524/4790/5970/6472/6573/7124/7298
hsa05132	Salmonella infection	67/1425	245/8075	8.59274e-05	0.000319018	0.000160107	67	60/71/207/10095/302/387/388/391/399/10093/581/596/836/841/929/1499/2317/2353/2597/3326/3551/3606/3553/3569/3576/3725/5606/5594/1432/5595/5599/5601/4790/4792/5287/5290/9266/5869/5878/5879/5970/9475/8677/7097/7099/7100/7124/8795/7132/8743/7184/7295/51209/64746/83658/9844/10392/114548/10671/63916/55860/84790/10383/79861/55770/55207/375189
hsa04390	Hippo signaling pathway	47/1425	157/8075	9.69353e-05	0.000355797	0.000178565	47	60/71/174/324/332/374/8312/650/652/653/654/595/999/1454/1490/1499/1740/2246/11211/8322/3397/3689/8994/4087/4092/5054/5501/5518/11186/8463/7005/7040/7042/7043/7046/7048/7529/7531/7533/7534/50855/56288/51384/27113/64398/25937/10207
hsa05165	Human papillomavirus infection	85/1425	331/8075	0.000118774	0.000431058	0.000216337	85	207/324/523/527/533/8312/572/581/3280/836/841/890/595/1017/1026/1277/1284/1291/1499/1740/1869/1950/1956/2033/2335/11211/8322/2885/23493/26508/3105/3106/3107/3135/3371/3454/3455/3551/3661/3672/22801/3676/3678/3685/3688/3690/182/5594/5595/4790/4854/4855/5159/5290/5295/5296/5518/5567/5663/5743/5925/5970/6198/9368/6696/7015/7057/7058/7098/7124/7132/355/356/7157/7422/7448/7450/9114/50855/56288/51384/9…
hsa04215	Apoptosis - multiple species	15/1425	32/8075	0.000129505	0.000464778	0.00023326	15	331/332/581/596/598/8678/666/836/841/5599/5601/4804/7132/27113/56616
hsa04064	NF-kappa B signaling pathway	34/1425	104/8075	0.000137177	0.000481609	0.000241707	34	142/331/596/598/929/1647/2919/3383/3551/3553/3554/3576/4049/4067/4790/4791/4792/5335/5743/5970/6357/6351/6387/6850/7099/7124/7132/958/8600/10673/959/7412/84433/353376
hsa04660	T cell receptor signaling pathway	34/1425	104/8075	0.000137177	0.000481609	0.000241707	34	207/387/919/925/1437/1493/2353/2885/29851/3458/3551/3586/3558/3565/3567/3725/5594/1432/5595/5599/5601/4790/4792/5290/5295/5296/5335/5532/5970/7124/959/57144/10298/84433
hsa04919	Thyroid hormone signaling pathway	38/1425	121/8075	0.000148342	0.000515208	0.000258569	38	60/71/207/476/482/487/488/489/572/652/595/1499/1734/1735/2033/2099/8841/3091/3685/3690/5594/5595/4625/4854/4855/5290/5295/5296/5335/5567/5578/6256/6513/6548/9968/7157/117247/9969
hsa05203	Viral carcinogenesis	57/1425	204/8075	0.000153279	0.000526693	0.000264333	57	81/387/572/581/718/836/841/890/595/1232/1234/991/1017/1026/1111/1388/1654/2033/2885/2934/2957/3017/8349/54145/8367/8841/3105/3106/3107/3135/3572/3661/3725/4067/5594/5595/4790/4791/4792/5290/5295/5296/5567/5879/5925/5970/6774/6777/6850/7157/7529/7531/7533/7534/9114/10014/85477
hsa04550	Signaling pathways regulating pluripotency of stem cells	43/1425	143/8075	0.000169464	0.000576178	0.000289169	43	90/91/92/93/207/324/8312/652/1499/1749/1852/2247/2260/2261/2264/11211/8322/2885/3397/3479/3572/3624/9314/3976/3977/4087/5594/1432/5595/4838/5290/5295/5296/9869/6498/6774/6926/7994/51384/84759/130399/79923/83729
hsa04810	Regulation of actin cytoskeleton	59/1425	214/8075	0.000176135	0.000586955	0.000294577	59	60/71/81/10095/324/387/50649/10093/623/624/673/1128/1950/1956/2147/2149/2246/2247/2260/2261/2264/2335/2934/10788/3672/22801/3676/3678/3683/3684/3685/3687/3688/3689/3690/3827/5594/5595/4627/4638/5154/5155/5159/5290/5295/5296/5501/5879/9475/6387/6548/23365/54776/57144/10298/85477/85464/80310/375189
hsa01524	Platinum drug resistance	26/1425	73/8075	0.000176268	0.000586955	0.000294577	26	207/331/332/572/581/596/598/836/841/1026/2064/2940/2941/2944/2950/2952/5594/5595/5290/5295/5296/355/356/7153/7157/27113
hsa05131	Shigellosis	65/1425	242/8075	0.000192362	0.000631676	0.000317022	65	60/71/81/207/10095/387/10093/581/596/598/8678/718/929/960/1437/8454/1956/3020/3059/3099/3551/3606/3553/3554/3576/3611/3661/3678/3688/3708/3709/3725/5594/1432/5595/5599/5601/4303/4790/4792/5290/5295/5296/5335/5481/5580/9266/5879/5970/9475/9252/6198/8878/7099/7100/7124/7132/7157/7321/7322/9844/10392/114548/63916/375189
hsa05213	Endometrial cancer	22/1425	58/8075	0.00019361	0.000631676	0.000317022	22	207/324/8312/572/581/673/595/999/1026/1499/1950/1956/2064/1647/2885/3611/5594/5595/5290/5295/5296/7157
hsa05230	Central carbon metabolism in cancer	25/1425	70/8075	0.000222187	0.000717665	0.000360177	25	207/1956/2064/2260/2261/3091/3099/3417/3418/3815/3939/3945/3948/5594/5595/4233/4916/5159/5223/5290/5295/5296/6513/7157/92483
hsa04024	cAMP signaling pathway	59/1425	216/8075	0.000231286	0.000739656	0.000371214	59	10257/51/112/116/134/135/207/387/476/482/487/488/489/490/492/493/572/673/805/1080/1081/1128/1813/1906/1909/2033/2149/2353/5348/2773/3725/3972/3991/5594/5595/5599/5601/4790/4792/4878/4852/5021/5140/5290/5295/5296/5338/5465/5501/5567/5727/5879/5970/9475/6262/6548/7252/7432/91860
hsa05202	Transcriptional misregulation in cancer	53/1425	192/8075	0.000357507	0.00113211	0.000568175	53	581/598/604/862/890/929/1026/1050/1437/1649/2119/2209/2321/2530/1647/3020/3205/3248/3479/3486/7850/3569/3576/3684/8861/4149/4221/4233/4298/4299/4314/4318/4353/4613/4790/4804/5154/5327/5371/5468/5546/5970/860/6256/6667/6692/8148/7048/958/7157/7403/7704/51384
hsa04012	ErbB signaling pathway	28/1425	85/8075	0.000451675	0.00141642	0.000710864	28	207/374/572/673/867/1026/1839/1950/1956/2064/2885/3725/5594/5595/5599/5601/5290/5295/5296/5335/5578/6198/6777/7039/57144/10298/399694/25759
hsa04611	Platelet activation	37/1425	124/8075	0.000554131	0.00171586	0.000861145	37	60/71/112/207/387/1277/2147/2149/2207/2243/2244/2266/2773/2811/2815/2982/3688/3690/3708/3709/4067/5594/1432/5595/4638/4846/5290/5295/5296/5501/5567/5742/9475/6850/6916/7450/23365
hsa01210	2-Oxocarboxylic acid metabolism	10/1425	19/8075	0.000557787	0.00171586	0.000861145	10	50/587/2805/2806/2875/3417/3418/3419/3421/84706
hsa04913	Ovarian steroidogenesis	19/1425	51/8075	0.000676726	0.0020621	0.00103491	19	112/8644/654/949/1081/1583/1586/1588/1543/1573/3292/3283/3479/3949/3972/5567/5743/122970/641371
hsa04068	FoxO signaling pathway	38/1425	131/8075	0.000856232	0.0025847	0.00129719	38	207/604/673/847/595/1017/1026/1454/1950/1956/2033/1647/2885/3479/3551/3586/3569/3667/5594/1432/5595/5599/5601/4303/5290/5295/5296/6648/6774/7040/7042/7043/7046/7048/8743/356/114907/92579
hsa04022	cGMP-PKG signaling pathway	46/1425	167/8075	0.000896715	0.00268184	0.00134595	46	112/134/140/150/155/185/207/387/476/482/487/488/489/490/492/493/572/624/805/1388/1909/1910/2773/2969/2982/3667/3708/3709/3827/5594/5595/4209/4625/4638/4776/4846/4878/4879/5138/5140/5501/5532/5997/9475/292/91860
hsa05235	PD-L1 expression and PD-1 checkpoint pathway in cancer	28/1425	89/8075	0.00102664	0.0030206	0.00151596	28	207/919/1950/1956/2353/3091/3458/3459/3460/3551/3725/5606/5594/1432/5595/4790/4792/5290/5295/5296/5335/5532/5970/6198/6774/7097/7099/353376
hsa04935	Growth hormone synthesis, secretion and action	35/1425	119/8075	0.00102869	0.0030206	0.00151596	35	112/207/1388/1442/2033/2353/2688/2689/2691/2773/2885/3479/3483/3486/3667/3708/3709/3726/5606/5594/1432/5595/5599/5601/5290/5295/5296/5335/5567/5578/6774/6777/399694/9021/25759
hsa04923	Regulation of lipolysis in adipocytes	20/1425	57/8075	0.0011881	0.00345727	0.00173511	20	112/134/155/207/1081/2167/2773/3667/3991/4878/4852/5140/5290/5295/5296/5567/5742/5743/7252/57104
hsa04931	Insulin resistance	32/1425	108/8075	0.00144947	0.00418018	0.00209792	32	32/183/207/948/9945/3551/3569/3667/5599/5601/4790/4792/4846/7376/5290/5295/5296/5465/5501/5580/5837/5970/6198/11000/6513/6720/6774/7124/7132/9021/92579/200186
hsa04979	Cholesterol metabolism	18/1425	50/8075	0.00147368	0.00421237	0.00211408	18	19/335/338/341/345/348/948/949/3949/3990/4018/4023/4036/64240/10577/26119/255738/29116
hsa04270	Vascular smooth muscle contraction	38/1425	135/8075	0.00158021	0.00447727	0.00224702	38	59/72/112/133/135/136/183/185/387/673/796/805/1906/1909/2982/3708/3709/5594/5595/4627/4638/4878/4879/5320/5322/5501/5567/5578/5580/10267/10266/9475/23365/9826/94274/54776/10203/91860
hsa05222	Small cell lung cancer	28/1425	92/8075	0.00180239	0.00506235	0.00254066	28	207/331/581/596/598/836/595/1017/1026/1284/1869/2335/1647/3551/3685/3688/4149/4790/4792/4843/5290/5295/5296/5743/5925/5970/6256/7157
hsa04520	Adherens junction	23/1425	71/8075	0.00181999	0.00506773	0.00254336	23	60/71/81/387/999/1499/1500/1956/2033/2064/2260/5594/5595/4233/5797/5818/5879/6615/7046/7048/56288/25945/81607
hsa04071	Sphingolipid signaling pathway	34/1425	119/8075	0.00207299	0.00572286	0.00287215	34	134/140/207/387/581/596/624/1509/2207/2773/3827/5594/1432/5595/5599/5601/4790/4846/5290/5295/5296/5338/5518/5578/5879/5970/9475/7124/7132/7157/53637/55304/340485/56848
hsa04664	Fc epsilon RI signaling pathway	22/1425	68/8075	0.00230817	0.00631812	0.0031709	22	207/1437/2207/2885/3596/3565/3567/4067/5606/5594/1432/5595/5599/5601/5290/5295/5296/5335/5578/5879/6850/7124
hsa00220	Arginine biosynthesis	10/1425	22/8075	0.00234054	0.00635288	0.00318835	10	383/384/2752/2805/2806/2875/4842/4843/4846/84706
hsa05100	Bacterial invasion of epithelial cells	23/1425	73/8075	0.00273179	0.00735306	0.00369031	23	60/71/10095/387/391/10093/867/999/1499/2335/3059/3611/3678/3688/4233/5290/5295/5296/5879/9844/399694/63916/25759
hsa04530	Tight junction	43/1425	162/8075	0.00282594	0.00750737	0.00376776	43	60/71/81/387/595/1080/9076/1365/7122/9074/1366/9073/8531/1740/2064/3059/3308/3688/3725/5599/5601/4627/100506658/5111/5518/5567/5879/9475/9368/9414/50848/50855/56288/9693/137075/55114/64398/92359/84790/8189/79861/153562/10207
hsa04924	Renin secretion	22/1425	69/8075	0.0028356	0.00750737	0.00376776	22	112/116/134/155/183/185/805/1636/1906/1909/2773/2982/3708/3709/4878/5136/5153/5140/5532/5567/5972/91860
hsa02010	ABC transporters	16/1425	45/8075	0.00307318	0.00807021	0.00405023	16	19/24/5243/6890/6891/11194/8714/10257/215/225/9619/9429/1080/64240/26154/94160
hsa04750	Inflammatory mediator regulation of TRP channels	29/1425	100/8075	0.00336168	0.00875662	0.00439472	29	41/112/623/624/805/1573/3357/3479/3553/3554/3556/3708/3709/3827/5606/1432/5599/5601/4803/5029/5290/5295/5296/5335/5501/5567/5578/5580/91860
hsa04614	Renin-angiotensin system	10/1425	23/8075	0.00349413	0.00902883	0.00453133	10	183/185/186/290/1636/3816/4142/5547/5972/59272
