# Supplementary material for: Identifying preeclampsia-associated genes using a control theory method
Source: Brief Funct Genomics. 2022 Apr 28;21(4):296–309. doi: 10.1093/bfgp/elac006 (PMC9328024; doi:10.1093/bfgp/elac006)
Supplement: S5_File_elac006 [file s5_file_elac006.xlsx]

## Sheet: Type1_EoPE
Name	K	Kin	Kout	TypeI	TypeII	logFC	dbPEC
HK2	3	0	3	1	0	1.37041	Yes
SH3BP5	1	0	1	1	0	0.906923	Yes
PROCR	2	0	2	2	0	0.862336	Yes
LHB	1	0	1	1	0	0.858922	Yes
NPNT	1	0	1	1	0	0.743654	Yes
IL2RB	6	0	6	2	0	0.635416	No
GABRB1	1	0	1	2	0	0.62499	No
DUSP1	1	0	1	1	0	0.59533	Yes
CCL2	4	0	4	2	0	0.590681	Yes
ARID3A	1	0	1	1	0	0.582733	No
TRPC6	1	0	1	1	0	0.547502	No
PREP	1	0	1	1	0	0.546378	No
AQP1	2	0	2	2	0	0.544808	No
LAMA2	1	0	1	1	0	0.538487	No
TLR7	1	0	1	2	0	0.522258	Yes
WNT2	1	0	1	2	0	0.49209	No
UGP2	1	0	1	1	0	0.491541	No
CABLES1	1	0	1	1	0	0.471677	No
CTSC	1	0	1	1	0	0.471479	No
SCARB1	1	0	1	2	0	0.466562	Yes
CXXC1	1	0	1	1	0	0.465703	No
MAFF	1	0	1	2	0	0.463224	No
RAB3B	2	0	2	1	0	0.430826	No
CHN1	3	0	3	1	0	0.418677	No
PIP5K1B	1	0	1	2	0	0.406	No
C10orf10	1	0	1	1	0	0.403283	Yes
LPHN2	2	0	2	2	0	0.382177	No
PTGDS	1	0	1	1	0	0.374665	Yes
GABBR2	1	0	1	2	0	0.370209	No
MMP14	6	0	6	2	0	0.35639	Yes
FKBP8	1	0	1	1	0	0.350346	Yes
TSPAN3	2	0	2	2	0	0.346807	No
NR3C2	1	0	1	1	0	0.343101	No
PTPRR	1	0	1	1	0	0.33586	No
BIRC7	1	0	1	1	0	0.332186	No
IL13RA2	1	0	1	2	0	0.329389	No
ACPP	1	0	1	1	0	0.328018	No
PHGDH	1	0	1	2	0	0.327226	No
BMP4	2	0	2	2	0	0.322826	Yes
DDR1	4	0	4	2	0	0.321072	Yes
FGD6	1	0	1	1	0	0.316931	No
SWAP70	1	0	1	1	0	0.31593	No
PALLD	1	0	1	1	0	0.310941	Yes
L1CAM	2	0	2	2	0	0.305055	No
OSMR	1	0	1	1	0	0.303973	No
PLCB2	3	0	3	2	0	0.294264	No
SYTL2	2	0	2	1	0	0.293352	No
GDA	1	0	1	1	0	0.283997	No
SAV1	1	0	1	1	0	0.280506	No
PVRL3	1	0	1	2	0	0.27988	Yes
IFI16	2	0	2	2	0	0.275103	No
RUSC2	1	0	1	1	0	0.27378	No
IKZF1	3	0	3	2	0	0.270685	No
DUS2L	1	0	1	1	0	0.27027	No
CABP2	1	0	1	1	0	0.263783	No
LAIR1	1	0	1	2	0	0.263016	No
CHRNB1	1	0	1	1	0	0.262549	No
HHEX	1	0	1	1	0	0.260389	No
BCAP31	2	0	2	1	0	0.25913	No
VPS4B	1	0	1	1	0	0.257349	No
ZNF521	1	0	1	1	0	0.256625	No
POMC	3	0	3	2	0	0.244701	No
CRYAB	1	0	1	2	0	0.244636	Yes
ITGA9	1	0	1	1	0	0.243556	No
RANBP2	7	0	7	2	0	0.237063	No
FZD4	2	0	2	2	0	0.233337	Yes
CLOCK	1	0	1	2	0	0.232424	No
NPR3	1	0	1	1	0	0.231752	No
SSBP2	1	0	1	1	0	0.224618	No
PRKAA2	3	0	3	2	0	0.224117	No
XPO6	1	0	1	2	0	0.221173	No
CARD8	1	0	1	1	0	0.219874	Yes
NPR2	1	0	1	1	0	0.214526	No
SYT17	1	0	1	2	0	0.212135	No
ICAM2	1	0	1	2	0	0.207841	No
ITGA3	3	0	3	2	0	0.207506	No
STAM	2	0	2	1	0	0.205147	No
QPRT	1	0	1	1	0	0.197886	No
HMG20A	1	0	1	1	0	0.197475	No
MAP4K4	1	0	1	1	0	0.19732	No
ERP29	2	0	2	1	0	0.194806	No
ETV1	1	0	1	2	0	0.192198	No
NAV2	1	0	1	1	0	0.191613	Yes
TMOD3	1	0	1	1	0	0.191328	No
DNAJB1	3	0	3	1	0	0.19024	No
DLG5	2	0	2	1	0	0.18586	No
TFPI	1	0	1	1	0	0.185175	Yes
FOLR1	1	0	1	1	0	0.184871	Yes
CHRNA1	1	0	1	2	0	0.177122	No
TH	3	0	3	1	0	0.173637	Yes
FGF9	1	0	1	2	0	0.173177	No
ZMIZ1	1	0	1	1	0	0.173176	No
IRF2	1	0	1	1	0	0.171126	No
PIGR	2	0	2	2	0	0.170872	No
GUCY2D	1	0	1	2	0	0.165448	No
ELL	1	0	1	1	0	0.16478	No
SPAG9	1	0	1	1	0	0.159885	No
PDHA1	1	0	1	1	0	0.159312	No
ST3GAL4	1	0	1	1	0	0.158071	Yes
PPP1CB	1	0	1	2	0	0.155724	No
LRP6	3	0	3	2	0	0.155261	Yes
EIF3K	1	0	1	1	0	0.153552	No
NRP1	4	0	4	2	0	0.151783	Yes
HDLBP	1	0	1	1	0	0.151503	No
LGALS8	1	0	1	1	0	0.151337	Yes
ELF5	1	0	1	1	0	0.147922	Yes
MAF1	1	0	1	1	0	0.146824	Yes
AIFM1	1	0	1	2	0	0.146517	Yes
AFTPH	1	0	1	1	0	0.146498	Yes
DFNB31	2	0	2	2	0	0.144965	No
ADCY6	1	0	1	2	0	0.141304	Yes
TTC3	1	0	1	1	0	0.14059	No
SERPINF1	1	0	1	1	0	0.140307	No
PRPH	1	0	1	1	0	0.137901	No
SCAPER	1	0	1	1	0	0.135428	No
CAV3	2	0	2	2	0	0.133764	No
FGF18	1	0	1	1	0	0.132355	No
AKAP7	1	0	1	1	0	0.129072	Yes
C1orf174	1	0	1	1	0	0.128756	No
SNX7	1	0	1	1	0	0.128464	Yes
STRN	2	0	2	1	0	0.125171	No
RASGRP4	1	0	1	1	0	0.124947	No
IDH3A	1	0	1	2	0	0.124938	Yes
SORT1	4	0	4	2	0	0.123688	No
MADD	1	0	1	1	0	0.123293	No
RPL8	1	0	1	1	0	0.123219	No
RAB5B	2	0	2	2	0	0.123159	Yes
PTGER3	1	0	1	2	0	0.122275	No
ATP5J	1	0	1	1	0	0.121718	No
FDPS	1	0	1	1	0	0.119756	No
SATB1	1	0	1	1	0	0.119537	No
AGGF1	1	0	1	1	0	0.114286	No
SFMBT1	1	0	1	1	0	0.113482	No
TRH	2	0	2	1	0	0.111395	No
DCTN2	5	0	5	2	0	0.111335	No
SYNJ1	5	0	5	1	0	0.111252	No
GOLGA2	5	0	5	2	0	0.110865	No
IL21R	1	0	1	1	0	0.108776	No
GOSR1	2	0	2	1	0	0.107941	Yes
CBFB	1	0	1	1	0	0.10513	Yes
KIFAP3	1	0	1	2	0	0.104518	No
DAPK3	2	0	2	1	0	0.101749	No
GOLGB1	1	0	1	1	0	0.0933118	No
ACP1	5	0	5	2	0	0.0911956	No
A1CF	1	0	1	1	0	#N/A	No
ACIN1	1	0	1	2	0	#N/A	No
ACVR1C	1	0	1	2	0	#N/A	Yes
AKAP3	1	0	1	1	0	#N/A	No
AKIRIN2	1	0	1	1	0	#N/A	No
ALX1	1	0	1	2	0	#N/A	No
ANAPC10	1	0	1	1	0	#N/A	No
ANAPC5	2	0	2	1	0	#N/A	No
ANGPT2	2	0	2	1	0	#N/A	Yes
ANXA2	2	0	2	2	0	#N/A	Yes
APBA2	2	0	2	2	0	#N/A	No
AREG	1	0	1	1	0	#N/A	Yes
ARNTL	2	0	2	1	0	#N/A	No
ATP6V1B1	1	0	1	1	0	#N/A	No
ATPIF1	1	0	1	1	0	#N/A	No
ATR	5	0	5	2	0	#N/A	No
AVPR1B	1	0	1	1	0	#N/A	No
BAG4	3	0	3	1	0	#N/A	No
BATF	1	0	1	1	0	#N/A	No
BBS4	1	0	1	1	0	#N/A	No
BCL10	6	0	6	2	0	#N/A	No
BECN1	2	0	2	1	0	#N/A	Yes
BLM	2	0	2	1	0	#N/A	No
BMP3	1	0	1	1	0	#N/A	No
BTG1	1	0	1	1	0	#N/A	No
BUB1	7	0	7	2	0	#N/A	No
BYSL	1	0	1	1	0	#N/A	No
C10orf88	1	0	1	1	0	#N/A	No
C11orf30	1	0	1	1	0	#N/A	No
C11orf68	1	0	1	2	0	#N/A	No
C6orf47	1	0	1	1	0	#N/A	No
C8orf48	1	0	1	1	0	#N/A	No
C9orf114	1	0	1	1	0	#N/A	No
CA2	1	0	1	1	0	#N/A	No
CACHD1	2	0	2	2	0	#N/A	Yes
CACNA1A	2	0	2	2	0	#N/A	No
CACNA1C	1	0	1	2	0	#N/A	No
CADM1	1	0	1	1	0	#N/A	No
CADPS	1	0	1	1	0	#N/A	No
CALB2	1	0	1	1	0	#N/A	No
CALR	8	0	8	2	0	#N/A	Yes
CAMK1	2	0	2	2	0	#N/A	No
CAMP	2	0	2	2	0	#N/A	No
CAP1	1	0	1	1	0	#N/A	No
CARD14	1	0	1	1	0	#N/A	No
CARD9	1	0	1	1	0	#N/A	No
CBR3	1	0	1	2	0	#N/A	No
CCDC116	1	0	1	1	0	#N/A	No
CCKAR	1	0	1	2	0	#N/A	No
CCL18	1	0	1	1	0	#N/A	No
CCR9	1	0	1	2	0	#N/A	No
CD244	1	0	1	2	0	#N/A	Yes
CD27	1	0	1	1	0	#N/A	No
CD3EAP	1	0	1	1	0	#N/A	No
CD58	1	0	1	2	0	#N/A	Yes
CD97	1	0	1	2	0	#N/A	No
CD99	3	0	3	1	0	#N/A	No
CDH24	1	0	1	1	0	#N/A	No
CDK5RAP3	1	0	1	1	0	#N/A	No
CDYL	1	0	1	1	0	#N/A	No
CHRM1	2	0	2	1	0	#N/A	Yes
CLUAP1	1	0	1	1	0	#N/A	No
CNOT6	1	0	1	1	0	#N/A	No
CNPY4	1	0	1	1	0	#N/A	No
CNTNAP4	1	0	1	2	0	#N/A	No
COG5	1	0	1	2	0	#N/A	No
COL4A3	4	0	4	2	0	#N/A	No
CPNE7	1	0	1	1	0	#N/A	No
CREG1	2	0	2	1	0	#N/A	No
CRX	1	0	1	2	0	#N/A	No
CRY1	2	0	2	1	0	#N/A	No
CRY2	2	0	2	1	0	#N/A	No
CRYAA	2	0	2	1	0	#N/A	No
CRYM	1	0	1	2	0	#N/A	No
CSNK1G2	1	0	1	2	0	#N/A	No
CSRP2BP	1	0	1	1	0	#N/A	No
CST7	1	0	1	1	0	#N/A	No
CTNNBL1	1	0	1	2	0	#N/A	No
DACT1	1	0	1	1	0	#N/A	No
DBP	1	0	1	2	0	#N/A	Yes
DCK	1	0	1	1	0	#N/A	No
DDB1	1	0	1	1	0	#N/A	No
DDB2	1	0	1	1	0	#N/A	No
DDX19B	1	0	1	1	0	#N/A	No
DHFR	3	0	3	2	0	#N/A	No
DLGAP4	1	0	1	2	0	#N/A	No
DLL4	1	0	1	1	0	#N/A	No
DNASE1	1	0	1	1	0	#N/A	No
DOCK3	1	0	1	1	0	#N/A	No
DUSP13	1	0	1	1	0	#N/A	No
DYRK1B	2	0	2	2	0	#N/A	No
ECH1	4	0	4	2	0	#N/A	Yes
EDA	1	0	1	2	0	#N/A	No
EIF4E2	1	0	1	2	0	#N/A	No
EIF5	1	0	1	1	0	#N/A	No
EIF6	7	0	7	2	0	#N/A	No
EPOR	13	0	13	2	0	#N/A	No
ESR2	10	0	10	2	0	#N/A	Yes
F11	1	0	1	2	0	#N/A	Yes
F2	8	0	8	2	0	#N/A	Yes
F2R	4	0	4	2	0	#N/A	Yes
FAM107A	5	0	5	1	0	#N/A	No
FCGR2B	2	0	2	2	0	#N/A	Yes
FEN1	4	0	4	2	0	#N/A	Yes
FGF4	1	0	1	1	0	#N/A	No
FGFBP1	2	0	2	2	0	#N/A	Yes
FKBPL	1	0	1	1	0	#N/A	No
FLAD1	2	0	2	1	0	#N/A	Yes
FLT4	2	0	2	1	0	#N/A	Yes
FOXO3	1	0	1	1	0	#N/A	No
FXR1	3	0	3	1	0	#N/A	No
FXYD1	1	0	1	2	0	#N/A	Yes
FYB	6	0	6	2	0	#N/A	No
GAB3	3	0	3	1	0	#N/A	No
GADD45B	1	0	1	1	0	#N/A	No
GAL	1	0	1	2	0	#N/A	No
GBF1	1	0	1	1	0	#N/A	No
GCGR	1	0	1	2	0	#N/A	No
GDNF	1	0	1	2	0	#N/A	No
GGA2	2	0	2	2	0	#N/A	No
GHSR	1	0	1	1	0	#N/A	No
GLI1	1	0	1	2	0	#N/A	No
GLUD1	1	0	1	1	0	#N/A	No
GNL3	1	0	1	1	0	#N/A	No
GOLGA3	3	0	3	1	0	#N/A	No
GOSR2	1	0	1	1	0	#N/A	No
GPAA1	1	0	1	1	0	#N/A	Yes
GPBP1L1	1	0	1	2	0	#N/A	No
GRK1	1	0	1	1	0	#N/A	No
GRM6	1	0	1	1	0	#N/A	No
GRM7	5	0	5	2	0	#N/A	No
GRM8	2	0	2	1	0	#N/A	No
GRP	2	0	2	1	0	#N/A	No
HCFC1R1	1	0	1	1	0	#N/A	No
HIP1R	1	0	1	1	0	#N/A	No
HIPK1	1	0	1	1	0	#N/A	Yes
HIST1H1A	1	0	1	1	0	#N/A	No
HIST1H1B	1	0	1	1	0	#N/A	No
HIST1H2AB	1	0	1	2	0	#N/A	No
HIST1H3C	1	0	1	1	0	#N/A	No
HIST1H4A	1	0	1	2	0	#N/A	No
HIVEP3	1	0	1	1	0	#N/A	No
HMP19	1	0	1	1	0	#N/A	No
HNRNPH3	2	0	2	2	0	#N/A	No
HOXB1	1	0	1	2	0	#N/A	No
HOXB4	1	0	1	1	0	#N/A	No
HTR2C	3	0	3	2	0	#N/A	No
IFNAR1	4	0	4	2	0	#N/A	Yes
IFNGR2	3	0	3	2	0	#N/A	Yes
IL12RB1	1	0	1	2	0	#N/A	Yes
IL17RB	1	0	1	2	0	#N/A	No
IL6	1	0	1	1	0	#N/A	Yes
INO80B	1	0	1	1	0	#N/A	No
INPP5A	1	0	1	1	0	#N/A	No
ISOC2	1	0	1	1	0	#N/A	No
ITGA7	2	0	2	1	0	#N/A	No
ITGB8	2	0	2	2	0	#N/A	No
KCNK15	2	0	2	1	0	#N/A	No
KCNMB1	2	0	2	2	0	#N/A	No
KCNQ2	1	0	1	1	0	#N/A	No
KCTD13	2	0	2	2	0	#N/A	No
KIF13A	1	0	1	1	0	#N/A	No
KLK3	1	0	1	1	0	#N/A	No
KRIT1	1	0	1	2	0	#N/A	No
KRT1	1	0	1	2	0	#N/A	Yes
LAMA1	2	0	2	1	0	#N/A	No
LAMA3	1	0	1	1	0	#N/A	No
LDLRAP1	1	0	1	2	0	#N/A	Yes
LIG1	1	0	1	1	0	#N/A	No
LILRA3	1	0	1	1	0	#N/A	Yes
LIPE	1	0	1	1	0	#N/A	Yes
LRP10	1	0	1	2	0	#N/A	No
LRRCC1	1	0	1	2	0	#N/A	No
LSM4	3	0	3	2	0	#N/A	Yes
LSM7	4	0	4	2	0	#N/A	No
LSP1	1	0	1	1	0	#N/A	No
MAG	3	0	3	1	0	#N/A	No
MAGED1	4	0	4	1	0	#N/A	No
MARCKS	2	0	2	2	0	#N/A	No
MC3R	2	0	2	2	0	#N/A	No
MCM4	2	0	2	1	0	#N/A	No
MDH1	1	0	1	1	0	#N/A	No
MED12	3	0	3	2	0	#N/A	Yes
MED22	2	0	2	1	0	#N/A	No
MED30	1	0	1	2	0	#N/A	No
MEGF11	1	0	1	1	0	#N/A	No
MEX3B	1	0	1	1	0	#N/A	No
MITF	1	0	1	2	0	#N/A	No
MLF1IP	5	0	5	2	0	#N/A	No
MLNR	1	0	1	1	0	#N/A	No
MLXIPL	1	0	1	2	0	#N/A	No
MMP2	12	0	12	2	0	#N/A	Yes
MSH6	1	0	1	1	0	#N/A	No
MUSK	1	0	1	2	0	#N/A	No
MYBPC1	1	0	1	1	0	#N/A	No
MYF6	1	0	1	2	0	#N/A	No
MYH9	3	0	3	2	0	#N/A	Yes
MYL2	3	0	3	2	0	#N/A	No
MYO7A	3	0	3	2	0	#N/A	No
MYOZ3	3	0	3	2	0	#N/A	No
NAE1	2	0	2	1	0	#N/A	No
NAPA	4	0	4	2	0	#N/A	No
NEK9	1	0	1	2	0	#N/A	No
NEU4	1	0	1	1	0	#N/A	No
NFU1	1	0	1	1	0	#N/A	No
NGB	1	0	1	1	0	#N/A	No
NIPSNAP1	1	0	1	2	0	#N/A	No
NOP2	1	0	1	2	0	#N/A	No
NOP56	1	0	1	2	0	#N/A	No
NPY	1	0	1	1	0	#N/A	Yes
NUAK1	7	0	7	1	0	#N/A	No
NUMBL	2	0	2	1	0	#N/A	Yes
ONECUT1	1	0	1	1	0	#N/A	No
OPRM1	4	0	4	2	0	#N/A	No
PAG1	4	0	4	1	0	#N/A	No
PAK7	1	0	1	2	0	#N/A	Yes
PAPSS1	1	0	1	1	0	#N/A	No
PARVA	1	0	1	1	0	#N/A	No
PARVB	1	0	1	1	0	#N/A	No
PBRM1	1	0	1	1	0	#N/A	Yes
PDCD10	1	0	1	1	0	#N/A	No
PDCL	1	0	1	1	0	#N/A	No
PDE6G	2	0	2	2	0	#N/A	No
PDIA2	1	0	1	1	0	#N/A	No
PDIA6	1	0	1	1	0	#N/A	No
PEX5	4	0	4	2	0	#N/A	No
PHACTR1	1	0	1	1	0	#N/A	No
PIP5K1A	2	0	2	1	0	#N/A	No
PJA2	1	0	1	1	0	#N/A	No
PLA2G1B	1	0	1	2	0	#N/A	No
PLA2R1	2	0	2	2	0	#N/A	Yes
PLAA	1	0	1	1	0	#N/A	No
PLCD4	1	0	1	2	0	#N/A	No
PMPCA	1	0	1	1	0	#N/A	No
POLI	1	0	1	1	0	#N/A	No
PPBP	3	0	3	2	0	#N/A	Yes
PPIB	1	0	1	1	0	#N/A	No
PPP4C	2	0	2	2	0	#N/A	No
PRAM1	1	0	1	1	0	#N/A	No
PRDM1	1	0	1	1	0	#N/A	No
PRELP	1	0	1	1	0	#N/A	Yes
PRMT2	1	0	1	2	0	#N/A	No
PRMT5	8	0	8	2	0	#N/A	No
PRPF4B	2	0	2	2	0	#N/A	No
PRR13	1	0	1	1	0	#N/A	No
PSG4	1	0	1	1	0	#N/A	Yes
PSMB1	4	0	4	2	0	#N/A	No
PSMB10	1	0	1	1	0	#N/A	No
PSMD10	2	0	2	1	0	#N/A	No
PTK6	1	0	1	2	0	#N/A	No
PTOV1	1	0	1	1	0	#N/A	Yes
RABIF	2	0	2	1	0	#N/A	No
RBM23	2	0	2	1	0	#N/A	Yes
RDH11	1	0	1	1	0	#N/A	No
REEP5	1	0	1	1	0	#N/A	No
REM1	1	0	1	1	0	#N/A	No
RFC5	4	0	4	2	0	#N/A	No
RIBC2	2	0	2	2	0	#N/A	No
RIF1	5	0	5	2	0	#N/A	No
RILPL2	1	0	1	1	0	#N/A	No
RLN3	1	0	1	2	0	#N/A	No
RND1	2	0	2	2	0	#N/A	No
RNF139	1	0	1	1	0	#N/A	No
RNF40	2	0	2	1	0	#N/A	No
ROM1	1	0	1	2	0	#N/A	No
RPL13	1	0	1	1	0	#N/A	No
RPS27	2	0	2	2	0	#N/A	No
RPS6KA2	3	0	3	1	0	#N/A	No
RTN3	3	0	3	2	0	#N/A	No
RTN4	3	0	3	1	0	#N/A	No
RUNX3	2	0	2	1	0	#N/A	No
S100A11	2	0	2	1	0	#N/A	No
S100P	1	0	1	2	0	#N/A	Yes
S1PR1	2	0	2	1	0	#N/A	No
SAAL1	1	0	1	1	0	#N/A	No
SCAF1	1	0	1	1	0	#N/A	No
SCFD1	2	0	2	1	0	#N/A	No
SCT	1	0	1	2	0	#N/A	No
SDPR	1	0	1	1	0	#N/A	No
SEC13	1	0	1	2	0	#N/A	No
SEC61B	1	0	1	1	0	#N/A	No
SERPINB13	1	0	1	1	0	#N/A	No
SERPINB6	1	0	1	1	0	#N/A	No
SF3B1	4	0	4	2	0	#N/A	No
SGK1	1	0	1	1	0	#N/A	No
SLC22A4	1	0	1	1	0	#N/A	No
SLC39A7	1	0	1	1	0	#N/A	Yes
SLC8A2	1	0	1	1	0	#N/A	No
SLC8A3	1	0	1	1	0	#N/A	No
SMAD2	26	0	26	2	0	#N/A	Yes
SMO	1	0	1	2	0	#N/A	No
SNRPD3	2	0	2	2	0	#N/A	No
SPSB1	1	0	1	1	0	#N/A	No
SSTR4	1	0	1	2	0	#N/A	No
ST13	2	0	2	2	0	#N/A	No
STIP1	1	0	1	1	0	#N/A	No
STUB1	5	0	5	1	0	#N/A	No
STX18	1	0	1	2	0	#N/A	No
STX8	2	0	2	2	0	#N/A	No
STXBP3	2	0	2	1	0	#N/A	No
SUCLG2	1	0	1	2	0	#N/A	No
SYNJ2	2	0	2	1	0	#N/A	No
SYT2	1	0	1	1	0	#N/A	No
TAOK2	2	0	2	1	0	#N/A	Yes
TARDBP	1	0	1	1	0	#N/A	No
TBCB	1	0	1	1	0	#N/A	No
TCEB3	2	0	2	2	0	#N/A	No
TCF12	1	0	1	2	0	#N/A	No
TCTEX1D2	1	0	1	1	0	#N/A	No
TFG	3	0	3	2	0	#N/A	No
TFR2	1	0	1	2	0	#N/A	No
TGOLN2	3	0	3	2	0	#N/A	No
TIMM50	1	0	1	1	0	#N/A	No
TLR5	1	0	1	2	0	#N/A	Yes
TMEM147	1	0	1	1	0	#N/A	No
TMPRSS6	1	0	1	1	0	#N/A	No
TMSB4Y	1	0	1	1	0	#N/A	No
TNFRSF17	2	0	2	1	0	#N/A	No
TNFRSF4	6	0	6	2	0	#N/A	No
TNPO2	1	0	1	2	0	#N/A	No
TP53RK	1	0	1	1	0	#N/A	No
TRA2A	2	0	2	2	0	#N/A	No
TRAF3IP3	1	0	1	1	0	#N/A	No
TRPC3	3	0	3	2	0	#N/A	No
TRPC4	2	0	2	2	0	#N/A	No
TTF1	1	0	1	2	0	#N/A	No
TTN	2	0	2	2	0	#N/A	Yes
TWF2	1	0	1	1	0	#N/A	No
TXNL4A	1	0	1	1	0	#N/A	No
UBE2Z	1	0	1	1	0	#N/A	No
UBR5	2	0	2	1	0	#N/A	No
UCP3	2	0	2	1	0	#N/A	No
UFM1	1	0	1	1	0	#N/A	No
UQCRQ	1	0	1	2	0	#N/A	No
USH1C	1	0	1	2	0	#N/A	No
VTA1	5	0	5	2	0	#N/A	No
WDR47	1	0	1	1	0	#N/A	No
WNK1	1	0	1	1	0	#N/A	No
WWOX	1	0	1	1	0	#N/A	No
XPO5	1	0	1	1	0	#N/A	No
XRCC1	1	0	1	1	0	#N/A	No
ZAP70	14	0	14	2	0	#N/A	No
ZFP64	1	0	1	1	0	#N/A	No
ZNF202	1	0	1	2	0	#N/A	No
ZNF24	2	0	2	1	0	#N/A	No
ZNF250	2	0	2	1	0	#N/A	No
ZNF346	1	0	1	1	0	#N/A	No
ZNF417	1	0	1	1	0	#N/A	No
ZNF675	1	0	1	1	0	#N/A	No
ZNF764	2	0	2	1	0	#N/A	No

## Sheet: Type1_LoPE
Name	K	Kin	Kout	TypeI	TypeII	logFC	dbPEC
PVRL4	1	0	1	2	0	0.581625	Yes
COL17A1	4	0	4	2	0	0.493355	Yes
OLFML3	1	0	1	1	0	0.420289	No
STC2	1	0	1	1	0	0.340677	No
CYTH3	1	0	1	2	0	0.337341	No
SERPINE1	4	0	4	2	0	0.314234	Yes
FBLN5	1	0	1	1	0	0.300889	No
HTRA1	6	0	6	2	0	0.284488	Yes
SPRY1	1	0	1	1	0	0.266577	No
HN1L	1	0	1	1	0	0.258935	No
MYCN	1	0	1	1	0	0.253144	Yes
USP9X	2	0	2	2	0	0.235778	Yes
LMNB1	4	0	4	2	0	0.234861	No
EXPH5	1	0	1	1	0	0.227242	Yes
OCRL	1	0	1	2	0	0.226477	No
TMPO	4	0	4	1	0	0.208972	No
ARHGAP9	1	0	1	1	0	0.182573	No
DLK1	1	0	1	1	0	0.181428	No
NSMAF	2	0	2	1	0	0.180798	No
ARHGEF12	1	0	1	1	0	0.168535	Yes
ATP1A1	1	0	1	1	0	0.164157	Yes
ZNF655	1	0	1	1	0	0.158053	No
BRD8	1	0	1	1	0	0.155571	No
EAPP	1	0	1	1	0	0.155379	No
RUVBL2	1	0	1	1	0	0.150729	No
DARS	1	0	1	2	0	0.137553	No
POP7	1	0	1	1	0	0.127033	No
PPP2R2A	2	0	2	2	0	0.120644	No
AANAT	1	0	1	1	0	#N/A	No
ABCB1	1	0	1	1	0	#N/A	Yes
ABR	1	0	1	1	0	#N/A	No
ACAP1	1	0	1	1	0	#N/A	No
ACE2	1	0	1	1	0	#N/A	Yes
ACP6	1	0	1	2	0	#N/A	No
ADA	1	0	1	1	0	#N/A	Yes
ADCYAP1	1	0	1	1	0	#N/A	Yes
AFF1	2	0	2	1	0	#N/A	Yes
AGER	1	0	1	1	0	#N/A	Yes
ALOX12B	1	0	1	1	0	#N/A	No
AMH	1	0	1	1	0	#N/A	No
ANKS1B	1	0	1	1	0	#N/A	No
ANTXR1	2	0	2	1	0	#N/A	Yes
ANXA1	6	0	6	2	0	#N/A	Yes
ANXA11	1	0	1	1	0	#N/A	No
AP1M2	5	0	5	2	0	#N/A	No
AP1S2	1	0	1	1	0	#N/A	No
AP3B2	1	0	1	1	0	#N/A	No
APBB1IP	2	0	2	1	0	#N/A	No
APBB3	1	0	1	2	0	#N/A	Yes
APEH	1	0	1	1	0	#N/A	No
APEX2	2	0	2	1	0	#N/A	Yes
APOA1BP	1	0	1	1	0	#N/A	Yes
APOA2	1	0	1	2	0	#N/A	No
ARL4D	1	0	1	2	0	#N/A	No
ARMCX3	1	0	1	1	0	#N/A	No
ASCL1	1	0	1	2	0	#N/A	No
ATF5	1	0	1	1	0	#N/A	Yes
ATG9A	1	0	1	2	0	#N/A	No
ATP5A1	3	0	3	1	0	#N/A	Yes
AVPR1A	1	0	1	1	0	#N/A	No
BCL3	5	0	5	1	0	#N/A	Yes
BIRC6	1	0	1	2	0	#N/A	No
BMP2	1	0	1	1	0	#N/A	Yes
BMP7	1	0	1	2	0	#N/A	No
BMPR1B	10	0	10	2	0	#N/A	No
BRAP	1	0	1	1	0	#N/A	No
BRSK1	1	0	1	1	0	#N/A	No
BTC	1	0	1	1	0	#N/A	No
BUB1B	2	0	2	2	0	#N/A	No
C19orf57	1	0	1	2	0	#N/A	Yes
C1orf94	2	0	2	1	0	#N/A	No
CA12	1	0	1	1	0	#N/A	No
CACNB1	1	0	1	1	0	#N/A	Yes
CACYBP	1	0	1	1	0	#N/A	No
CALCA	1	0	1	2	0	#N/A	Yes
CAMK4	1	0	1	1	0	#N/A	No
CAPN2	1	0	1	2	0	#N/A	No
CASP2	5	0	5	2	0	#N/A	No
CBS	1	0	1	1	0	#N/A	No
CCDC136	1	0	1	1	0	#N/A	Yes
CCK	3	0	3	2	0	#N/A	Yes
CCL13	2	0	2	2	0	#N/A	Yes
CCL20	1	0	1	1	0	#N/A	Yes
CCL25	1	0	1	2	0	#N/A	Yes
CCL4	4	0	4	2	0	#N/A	Yes
CCL7	1	0	1	2	0	#N/A	Yes
CD14	3	0	3	2	0	#N/A	Yes
CD151	2	0	2	2	0	#N/A	No
CD19	11	0	11	2	0	#N/A	Yes
CD2BP2	1	0	1	2	0	#N/A	No
CD36	5	0	5	2	0	#N/A	Yes
CD55	1	0	1	1	0	#N/A	Yes
CD59	1	0	1	1	0	#N/A	Yes
CD80	1	0	1	1	0	#N/A	No
CDC42EP1	1	0	1	1	0	#N/A	No
CDK5RAP1	1	0	1	1	0	#N/A	No
CDT1	2	0	2	1	0	#N/A	No
CENPT	1	0	1	2	0	#N/A	No
CEP57	1	0	1	1	0	#N/A	No
CEP76	2	0	2	2	0	#N/A	No
CETP	2	0	2	2	0	#N/A	No
CFDP1	1	0	1	1	0	#N/A	No
CGN	1	0	1	2	0	#N/A	No
CHD8	1	0	1	1	0	#N/A	No
CHEK2	13	0	13	2	0	#N/A	No
CHMP4A	1	0	1	1	0	#N/A	No
CHRM3	1	0	1	1	0	#N/A	No
CHRNA7	1	0	1	1	0	#N/A	Yes
CHRND	1	0	1	1	0	#N/A	No
CKAP5	1	0	1	1	0	#N/A	No
CLEC3B	2	0	2	1	0	#N/A	No
CLIC4	1	0	1	1	0	#N/A	No
CLSTN1	1	0	1	1	0	#N/A	No
CLTB	1	0	1	1	0	#N/A	No
CNGB1	1	0	1	1	0	#N/A	No
CNNM3	2	0	2	1	0	#N/A	No
CNTROB	2	0	2	2	0	#N/A	No
COL4A4	2	0	2	1	0	#N/A	No
COL4A6	2	0	2	1	0	#N/A	No
COLQ	1	0	1	2	0	#N/A	No
COPG2	1	0	1	1	0	#N/A	Yes
CPNE6	3	0	3	2	0	#N/A	No
CREB3L3	2	0	2	2	0	#N/A	No
CSF1	2	0	2	2	0	#N/A	Yes
CTNNBIP1	1	0	1	1	0	#N/A	No
CTNND2	3	0	3	2	0	#N/A	No
CTR9	1	0	1	1	0	#N/A	No
CTSK	3	0	3	2	0	#N/A	No
CXCL9	1	0	1	1	0	#N/A	Yes
CXCR3	1	0	1	2	0	#N/A	No
CXCR5	1	0	1	1	0	#N/A	No
DAPK1	2	0	2	1	0	#N/A	No
DARC	2	0	2	2	0	#N/A	Yes
DES	1	0	1	1	0	#N/A	No
DHRS1	1	0	1	1	0	#N/A	No
DIAPH2	1	0	1	1	0	#N/A	No
DLX5	1	0	1	2	0	#N/A	Yes
DNAJC13	1	0	1	1	0	#N/A	No
DOCK7	2	0	2	1	0	#N/A	No
DRD5	2	0	2	2	0	#N/A	No
DST	3	0	3	2	0	#N/A	No
DUSP16	2	0	2	1	0	#N/A	Yes
DYNC1I2	1	0	1	1	0	#N/A	No
E4F1	2	0	2	1	0	#N/A	No
EDN3	1	0	1	1	0	#N/A	No
EIF2B2	2	0	2	1	0	#N/A	Yes
EIF3D	1	0	1	1	0	#N/A	No
ELAC2	1	0	1	1	0	#N/A	Yes
EPB41L1	1	0	1	1	0	#N/A	No
EPB49	5	0	5	2	0	#N/A	No
EPHA4	5	0	5	2	0	#N/A	No
F8	1	0	1	1	0	#N/A	Yes
F8A1	1	0	1	1	0	#N/A	No
FAM160A2	1	0	1	1	0	#N/A	No
FAM50B	1	0	1	2	0	#N/A	No
FAP	1	0	1	2	0	#N/A	Yes
FATE1	1	0	1	1	0	#N/A	No
FBXW11	3	0	3	1	0	#N/A	No
FBXW5	1	0	1	1	0	#N/A	No
FFAR2	1	0	1	1	0	#N/A	No
FGF17	1	0	1	1	0	#N/A	No
FGF2	9	0	9	2	0	#N/A	Yes
FGF5	1	0	1	1	0	#N/A	No
FGFR2	4	0	4	2	0	#N/A	No
FNTA	1	0	1	1	0	#N/A	No
FOXM1	1	0	1	1	0	#N/A	No
FPR2	1	0	1	2	0	#N/A	No
FRAT1	1	0	1	1	0	#N/A	Yes
FSD1	1	0	1	2	0	#N/A	No
FZD3	1	0	1	2	0	#N/A	No
G3BP1	1	0	1	1	0	#N/A	No
GABRB3	1	0	1	1	0	#N/A	No
GABRG2	1	0	1	2	0	#N/A	No
GALR1	1	0	1	2	0	#N/A	No
GBP2	5	0	5	2	0	#N/A	No
GCC1	1	0	1	1	0	#N/A	No
GEMIN7	4	0	4	2	0	#N/A	No
GFER	1	0	1	1	0	#N/A	No
GFRA1	1	0	1	2	0	#N/A	No
GFRA2	2	0	2	2	0	#N/A	No
GHR	5	0	5	2	0	#N/A	No
GHRHR	2	0	2	2	0	#N/A	No
GIGYF1	1	0	1	1	0	#N/A	No
GMFB	3	0	3	1	0	#N/A	Yes
GNG4	1	0	1	1	0	#N/A	No
GNGT1	1	0	1	1	0	#N/A	No
GPBP1	1	0	1	1	0	#N/A	No
GPD1	1	0	1	2	0	#N/A	No
GPR1	1	0	1	1	0	#N/A	Yes
GPR26	1	0	1	1	0	#N/A	No
GPSM3	1	0	1	1	0	#N/A	Yes
GRASP	2	0	2	2	0	#N/A	No
GRK4	1	0	1	1	0	#N/A	No
GRM4	2	0	2	1	0	#N/A	No
GUCA1B	1	0	1	2	0	#N/A	No
GZMA	1	0	1	1	0	#N/A	No
GZMB	5	0	5	2	0	#N/A	No
H3F3B	1	0	1	1	0	#N/A	No
HABP2	1	0	1	2	0	#N/A	No
HBEGF	2	0	2	2	0	#N/A	Yes
HDGFRP3	1	0	1	1	0	#N/A	No
HECW1	1	0	1	1	0	#N/A	No
HEY2	2	0	2	1	0	#N/A	Yes
HGFAC	1	0	1	2	0	#N/A	No
HHIP	2	0	2	2	0	#N/A	No
HMOX1	1	0	1	1	0	#N/A	Yes
HNRNPA1	5	0	5	2	0	#N/A	No
HOXD4	1	0	1	1	0	#N/A	No
HR	2	0	2	1	0	#N/A	No
HRK	1	0	1	1	0	#N/A	No
HSPA4	3	0	3	1	0	#N/A	Yes
HTR6	1	0	1	1	0	#N/A	No
IGFBP2	1	0	1	2	0	#N/A	Yes
IGFBP4	4	0	4	2	0	#N/A	Yes
IGFBP6	1	0	1	1	0	#N/A	Yes
IKBKE	2	0	2	2	0	#N/A	No
IKZF3	1	0	1	2	0	#N/A	No
IL11RA	1	0	1	2	0	#N/A	Yes
IL13	2	0	2	2	0	#N/A	Yes
IL1RL2	1	0	1	2	0	#N/A	No
IL31RA	1	0	1	2	0	#N/A	No
IL4R	8	0	8	2	0	#N/A	Yes
ING2	2	0	2	1	0	#N/A	No
INHBB	5	0	5	2	0	#N/A	No
INPP4A	1	0	1	2	0	#N/A	No
INSRR	2	0	2	2	0	#N/A	No
ITCH	1	0	1	1	0	#N/A	No
ITPR3	4	0	4	2	0	#N/A	No
JAM3	1	0	1	1	0	#N/A	No
KHDRBS2	2	0	2	2	0	#N/A	No
KIAA1715	1	0	1	1	0	#N/A	No
KIF15	2	0	2	2	0	#N/A	No
KLF5	3	0	3	1	0	#N/A	Yes
KRT20	1	0	1	1	0	#N/A	No
LBP	2	0	2	2	0	#N/A	No
LEPR	6	0	6	2	0	#N/A	Yes
LHX3	2	0	2	2	0	#N/A	Yes
LILRB1	1	0	1	1	0	#N/A	No
LIMS1	2	0	2	2	0	#N/A	No
LIN7C	1	0	1	1	0	#N/A	No
LPAR2	1	0	1	1	0	#N/A	No
LRP5	1	0	1	1	0	#N/A	No
LRRC41	1	0	1	2	0	#N/A	No
LRRC4C	1	0	1	2	0	#N/A	No
LTB4R	1	0	1	1	0	#N/A	No
M6PR	1	0	1	2	0	#N/A	No
MAP1A	5	0	5	2	0	#N/A	No
MAP2	3	0	3	2	0	#N/A	No
MAP3K10	5	0	5	2	0	#N/A	No
MAPKBP1	1	0	1	1	0	#N/A	No
MAPRE2	1	0	1	1	0	#N/A	No
MBD3	1	0	1	2	0	#N/A	No
MC5R	1	0	1	2	0	#N/A	No
MED13	1	0	1	1	0	#N/A	Yes
MEF2A	2	0	2	2	0	#N/A	No
METTL1	1	0	1	1	0	#N/A	No
MIPEP	1	0	1	1	0	#N/A	No
MLLT3	1	0	1	1	0	#N/A	No
MMP25	1	0	1	2	0	#N/A	No
MMS19	1	0	1	1	0	#N/A	No
MSX2	2	0	2	1	0	#N/A	Yes
MTMR9	2	0	2	2	0	#N/A	No
MUTYH	1	0	1	1	0	#N/A	Yes
MYOT	1	0	1	1	0	#N/A	No
MYOZ1	2	0	2	1	0	#N/A	No
NAIP	1	0	1	2	0	#N/A	No
NCBP1	5	0	5	2	0	#N/A	No
NCOA5	1	0	1	1	0	#N/A	No
NIPBL	1	0	1	1	0	#N/A	No
NIT1	1	0	1	1	0	#N/A	No
NKIRAS1	1	0	1	1	0	#N/A	No
NOL4	1	0	1	2	0	#N/A	Yes
NPFFR2	1	0	1	1	0	#N/A	No
NPPB	1	0	1	1	0	#N/A	Yes
NPPC	1	0	1	1	0	#N/A	No
NPY5R	1	0	1	1	0	#N/A	No
NR2F2	3	0	3	2	0	#N/A	Yes
NR4A1	3	0	3	2	0	#N/A	Yes
NT5E	1	0	1	1	0	#N/A	No
NTF3	1	0	1	2	0	#N/A	No
NTSR2	1	0	1	1	0	#N/A	No
OPN1LW	2	0	2	2	0	#N/A	No
OXT	1	0	1	2	0	#N/A	No
PA2G4	2	0	2	1	0	#N/A	No
PAN2	1	0	1	1	0	#N/A	No
PCBP1	3	0	3	2	0	#N/A	Yes
PCDH8	1	0	1	1	0	#N/A	No
PDCD5	1	0	1	1	0	#N/A	No
PDE3B	1	0	1	1	0	#N/A	Yes
PDE4A	1	0	1	2	0	#N/A	No
PDE5A	1	0	1	1	0	#N/A	No
PDHX	1	0	1	1	0	#N/A	No
PDLIM4	1	0	1	1	0	#N/A	Yes
PDZD3	1	0	1	2	0	#N/A	No
PDZK1	4	0	4	2	0	#N/A	No
PEX12	1	0	1	1	0	#N/A	Yes
PEX14	1	0	1	1	0	#N/A	Yes
PEX7	1	0	1	2	0	#N/A	No
PGD	1	0	1	1	0	#N/A	No
PHB	4	0	4	1	0	#N/A	No
PHOX2A	1	0	1	1	0	#N/A	No
PIP4K2B	1	0	1	1	0	#N/A	No
PIP4K2C	3	0	3	2	0	#N/A	No
PITPNM2	1	0	1	2	0	#N/A	Yes
PLEKHA4	1	0	1	1	0	#N/A	Yes
PLOD3	1	0	1	1	0	#N/A	No
PLXNA3	2	0	2	1	0	#N/A	No
PLXNB3	1	0	1	2	0	#N/A	No
PLXND1	1	0	1	2	0	#N/A	No
PMAIP1	3	0	3	1	0	#N/A	No
PMEPA1	1	0	1	1	0	#N/A	Yes
PODXL	1	0	1	1	0	#N/A	No
POLD1	2	0	2	1	0	#N/A	No
POLH	1	0	1	1	0	#N/A	No
POLR2G	2	0	2	1	0	#N/A	No
POLR2K	1	0	1	2	0	#N/A	No
POR	1	0	1	1	0	#N/A	No
POU3F4	1	0	1	2	0	#N/A	No
PPAP2C	1	0	1	1	0	#N/A	No
PPFIA2	2	0	2	2	0	#N/A	No
PPHLN1	2	0	2	1	0	#N/A	No
PPP1R1B	3	0	3	2	0	#N/A	No
PPP1R2	4	0	4	1	0	#N/A	No
PPP1R7	1	0	1	1	0	#N/A	No
PPP6C	1	0	1	2	0	#N/A	No
PRDX1	1	0	1	2	0	#N/A	No
PRG2	2	0	2	1	0	#N/A	No
PRIM1	1	0	1	2	0	#N/A	No
PRKX	1	0	1	1	0	#N/A	No
PRPH2	1	0	1	2	0	#N/A	No
PRR14	1	0	1	1	0	#N/A	No
PSG3	1	0	1	1	0	#N/A	Yes
PSG9	1	0	1	1	0	#N/A	Yes
PSMB7	1	0	1	2	0	#N/A	No
PSRC1	1	0	1	1	0	#N/A	No
PTGDR	1	0	1	2	0	#N/A	No
PTGER1	1	0	1	2	0	#N/A	No
PTGER2	1	0	1	1	0	#N/A	No
PTGS2	1	0	1	2	0	#N/A	Yes
PTPN5	1	0	1	1	0	#N/A	No
PTPN7	1	0	1	1	0	#N/A	No
PTPRG	1	0	1	1	0	#N/A	No
PUM2	1	0	1	1	0	#N/A	Yes
QRSL1	1	0	1	1	0	#N/A	No
RAB22A	1	0	1	2	0	#N/A	Yes
RAB5A	12	0	12	2	0	#N/A	No
RABGGTA	1	0	1	1	0	#N/A	No
RAMP1	2	0	2	2	0	#N/A	Yes
RAMP2	1	0	1	1	0	#N/A	Yes
RASA3	2	0	2	1	0	#N/A	No
RASGRF1	1	0	1	1	0	#N/A	No
RBBP7	7	0	7	2	0	#N/A	Yes
RBM41	3	0	3	1	0	#N/A	No
RBM42	1	0	1	1	0	#N/A	No
RBM8A	2	0	2	2	0	#N/A	No
RCN2	1	0	1	1	0	#N/A	No
RER1	1	0	1	1	0	#N/A	No
REXO1	1	0	1	2	0	#N/A	No
RGS12	2	0	2	1	0	#N/A	No
RGS3	4	0	4	2	0	#N/A	No
RHOQ	3	0	3	2	0	#N/A	No
RLBP1	1	0	1	1	0	#N/A	No
RNF183	1	0	1	2	0	#N/A	No
RPS25	1	0	1	1	0	#N/A	No
RTKN	1	0	1	1	0	#N/A	No
RXFP1	1	0	1	2	0	#N/A	Yes
S100A1	3	0	3	2	0	#N/A	Yes
S1PR2	2	0	2	1	0	#N/A	No
S1PR5	1	0	1	1	0	#N/A	Yes
SARS2	1	0	1	1	0	#N/A	No
SCIN	1	0	1	1	0	#N/A	Yes
SCNN1A	1	0	1	1	0	#N/A	No
SCNN1G	1	0	1	1	0	#N/A	No
SCTR	3	0	3	2	0	#N/A	No
SCYL1	1	0	1	1	0	#N/A	No
SELE	5	0	5	2	0	#N/A	Yes
SEMA3F	2	0	2	1	0	#N/A	Yes
SEMA4D	1	0	1	2	0	#N/A	No
SEPT2	3	0	3	2	0	#N/A	No
SERPINB8	1	0	1	2	0	#N/A	No
SERPING1	5	0	5	2	0	#N/A	No
SF3A1	2	0	2	1	0	#N/A	Yes
SGK3	1	0	1	1	0	#N/A	No
SH2D3C	2	0	2	2	0	#N/A	No
SIGMAR1	1	0	1	2	0	#N/A	Yes
SLC1A6	2	0	2	1	0	#N/A	No
SLC25A6	2	0	2	1	0	#N/A	No
SLC4A3	1	0	1	1	0	#N/A	No
SLC8A1	3	0	3	2	0	#N/A	No
SLC9A5	1	0	1	1	0	#N/A	No
SMARCA5	2	0	2	2	0	#N/A	No
SMARCD1	4	0	4	2	0	#N/A	Yes
SMARCD3	1	0	1	2	0	#N/A	No
SMC1A	1	0	1	2	0	#N/A	No
SMC5	1	0	1	1	0	#N/A	No
SMCR7	1	0	1	1	0	#N/A	No
SMPD1	1	0	1	2	0	#N/A	No
SNX5	2	0	2	1	0	#N/A	No
SOD2	1	0	1	1	0	#N/A	Yes
SON	2	0	2	1	0	#N/A	No
SORL1	2	0	2	2	0	#N/A	No
SOX9	2	0	2	2	0	#N/A	No
SPAG8	1	0	1	1	0	#N/A	No
SPTA1	2	0	2	1	0	#N/A	No
SREBF2	3	0	3	1	0	#N/A	No
SRGAP1	1	0	1	1	0	#N/A	No
SRRM1	1	0	1	2	0	#N/A	No
SSBP4	1	0	1	1	0	#N/A	No
SSTR5	2	0	2	2	0	#N/A	No
ST14	1	0	1	2	0	#N/A	Yes
STK24	1	0	1	2	0	#N/A	No
STK3	2	0	2	2	0	#N/A	No
STK35	1	0	1	1	0	#N/A	No
STK38	1	0	1	1	0	#N/A	No
STRBP	1	0	1	1	0	#N/A	No
SYNE1	2	0	2	2	0	#N/A	No
SYNJ2BP	2	0	2	2	0	#N/A	No
SYT9	1	0	1	1	0	#N/A	No
TACC1	1	0	1	1	0	#N/A	Yes
TACR1	1	0	1	2	0	#N/A	No
TAPBP	1	0	1	2	0	#N/A	Yes
TBL3	1	0	1	2	0	#N/A	No
TCEB1	1	0	1	1	0	#N/A	No
TEAD4	1	0	1	2	0	#N/A	No
TGFB3	1	0	1	2	0	#N/A	Yes
THRB	6	0	6	1	0	#N/A	No
TLR1	5	0	5	2	0	#N/A	No
TMEM98	1	0	1	2	0	#N/A	No
TNFRSF11A	7	0	7	2	0	#N/A	No
TNFRSF13C	2	0	2	2	0	#N/A	No
TNFSF10	1	0	1	1	0	#N/A	Yes
TNFSF8	1	0	1	2	0	#N/A	No
TNIK	1	0	1	2	0	#N/A	No
TOPORS	1	0	1	1	0	#N/A	No
TRAF3IP1	2	0	2	1	0	#N/A	No
TRAFD1	1	0	1	1	0	#N/A	No
TRDMT1	1	0	1	1	0	#N/A	No
TRHR	1	0	1	1	0	#N/A	No
TRIM2	1	0	1	2	0	#N/A	Yes
TRIM32	1	0	1	1	0	#N/A	No
TRIM63	1	0	1	1	0	#N/A	No
TRMT2A	4	0	4	1	0	#N/A	No
TSPAN15	1	0	1	1	0	#N/A	No
TTC17	1	0	1	1	0	#N/A	No
TTF2	3	0	3	2	0	#N/A	No
TXNDC11	1	0	1	1	0	#N/A	No
TXNIP	2	0	2	1	0	#N/A	No
UBE2G1	2	0	2	2	0	#N/A	No
UBE2J1	1	0	1	1	0	#N/A	Yes
UBE2N	1	0	1	1	0	#N/A	No
UBE2W	1	0	1	2	0	#N/A	No
UBXN11	1	0	1	1	0	#N/A	No
UCN	2	0	2	2	0	#N/A	Yes
USP54	1	0	1	1	0	#N/A	No
UTP3	1	0	1	1	0	#N/A	No
VCP	7	0	7	2	0	#N/A	Yes
VDAC2	1	0	1	1	0	#N/A	No
WASF3	2	0	2	1	0	#N/A	No
WDR62	1	0	1	1	0	#N/A	No
WT1	2	0	2	2	0	#N/A	No
XAB2	4	0	4	2	0	#N/A	No
XCL1	1	0	1	1	0	#N/A	No
XK	1	0	1	1	0	#N/A	No
XPC	2	0	2	1	0	#N/A	No
ZBTB12	1	0	1	2	0	#N/A	No
ZFPM2	2	0	2	1	0	#N/A	No
ZNF227	1	0	1	1	0	#N/A	No
ZNF581	1	0	1	1	0	#N/A	No
ZW10	1	0	1	1	0	#N/A	No

## Sheet: Type1_both
Name	K	Kin	Kout	TypeI	TypeII	logFC	dbPEC
TREM1	1	0	1	1	0	0.747501	Yes
NDRG1	1	0	1	2	0	0.486856	Yes
IFNAR2	3	0	3	2	0	0.363559	Yes
PTPRD	4	0	4	2	0	0.326716	Yes
EPHB6	3	0	3	1	0	0.323762	Yes
KLF6	1	0	1	1	0	0.310775	No
TGFBR3	2	0	2	2	0	0.293216	Yes
STX7	2	0	2	1	0	0.292435	No
NTRK2	2	0	2	2	0	0.289459	Yes
PDGFRA	8	0	8	2	0	0.27845	No
AMFR	4	0	4	2	0	0.273846	No
F2RL1	3	0	3	2	0	0.269792	No
TXK	1	0	1	2	0	0.26235	Yes
CLEC5A	1	0	1	1	0	0.250705	Yes
PRKD3	1	0	1	1	0	0.249967	No
AGTR1	4	0	4	1	0	0.247852	Yes
MME	5	0	5	2	0	0.245791	No
FXYD3	1	0	1	1	0	0.237046	No
GLUL	2	0	2	1	0	0.234185	Yes
HNRNPA0	1	0	1	1	0	0.233616	No
IQGAP2	1	0	1	2	0	0.220012	Yes
PDIA4	1	0	1	1	0	0.21967	No
MID1IP1	2	0	2	2	0	0.215483	No
ADORA2A	3	0	3	2	0	0.203261	Yes
EPHB3	1	0	1	2	0	0.199089	Yes
ARPC5	1	0	1	1	0	0.197641	No
ELMO1	1	0	1	2	0	0.192956	Yes
PTPRE	4	0	4	1	0	0.191472	No
DNAJC1	1	0	1	1	0	0.187602	No
MAEA	1	0	1	1	0	0.180924	Yes
CAPRIN1	1	0	1	2	0	0.177603	No
TFCP2	1	0	1	1	0	0.175282	No
PLXNB1	3	0	3	2	0	0.170074	No
VAPB	1	0	1	1	0	0.165481	No
SSTR1	2	0	2	2	0	0.162243	No
HSBP1	1	0	1	1	0	0.151461	No
NUP153	1	0	1	1	0	0.145202	Yes
KIAA1191	1	0	1	1	0	0.145192	No
RSU1	1	0	1	1	0	0.136176	No
COL13A1	1	0	1	2	0	0.132425	No
CNOT2	1	0	1	2	0	0.128663	No
BAX	8	0	8	2	0	0.126419	Yes
AAMP	1	0	1	1	0	#N/A	Yes
ABCC9	1	0	1	1	0	#N/A	No
ACTR2	3	0	3	2	0	#N/A	No
ACVR2B	6	0	6	2	0	#N/A	Yes
ACVRL1	2	0	2	2	0	#N/A	No
ADAMTS10	2	0	2	2	0	#N/A	No
ADAMTS4	2	0	2	1	0	#N/A	No
ADCYAP1R1	1	0	1	1	0	#N/A	No
ADIPOR1	1	0	1	2	0	#N/A	Yes
ADIPOR2	1	0	1	2	0	#N/A	Yes
ADORA2B	2	0	2	2	0	#N/A	Yes
ADRA1B	1	0	1	1	0	#N/A	No
ADRA1D	3	0	3	2	0	#N/A	No
ADRA2B	1	0	1	1	0	#N/A	No
ADRA2C	3	0	3	2	0	#N/A	No
AHNAK	1	0	1	1	0	#N/A	No
AIF1	1	0	1	2	0	#N/A	No
ALK	1	0	1	1	0	#N/A	No
AMHR2	1	0	1	1	0	#N/A	No
ANGPTL1	1	0	1	1	0	#N/A	No
AP4M1	1	0	1	2	0	#N/A	No
APCS	4	0	4	2	0	#N/A	Yes
ARHGAP1	7	0	7	2	0	#N/A	No
ARHGAP15	2	0	2	1	0	#N/A	No
ARHGDIB	6	0	6	2	0	#N/A	No
ARID4A	1	0	1	1	0	#N/A	No
ARL6IP1	1	0	1	1	0	#N/A	No
ARPC1B	2	0	2	1	0	#N/A	Yes
ARPC4	2	0	2	2	0	#N/A	Yes
ASGR2	1	0	1	2	0	#N/A	No
ATP6V1A	2	0	2	1	0	#N/A	Yes
ATP6V1E1	3	0	3	2	0	#N/A	No
ATXN7	1	0	1	2	0	#N/A	No
AVPR2	3	0	3	2	0	#N/A	No
BAI1	2	0	2	1	0	#N/A	No
BAI2	1	0	1	1	0	#N/A	No
BDKRB2	4	0	4	2	0	#N/A	Yes
BEND7	4	0	4	2	0	#N/A	No
BICD2	2	0	2	2	0	#N/A	No
BMP1	5	0	5	2	0	#N/A	No
BNIP3L	3	0	3	2	0	#N/A	No
C10orf12	1	0	1	1	0	#N/A	No
C3AR1	1	0	1	2	0	#N/A	Yes
C5	1	0	1	2	0	#N/A	No
C5AR1	4	0	4	2	0	#N/A	Yes
CABLES2	1	0	1	1	0	#N/A	No
CALCRL	2	0	2	2	0	#N/A	Yes
CALD1	2	0	2	1	0	#N/A	No
CAPZA1	3	0	3	1	0	#N/A	No
CASP4	2	0	2	2	0	#N/A	No
CASR	3	0	3	1	0	#N/A	No
CAT	1	0	1	1	0	#N/A	Yes
CATSPER1	1	0	1	1	0	#N/A	No
CAV2	6	0	6	2	0	#N/A	No
CCBP2	2	0	2	2	0	#N/A	No
CCDC113	1	0	1	1	0	#N/A	No
CCL16	1	0	1	2	0	#N/A	Yes
CCNB1	11	0	11	2	0	#N/A	No
CCNB2	3	0	3	1	0	#N/A	No
CCNC	2	0	2	1	0	#N/A	No
CCNE2	2	0	2	1	0	#N/A	No
CCNL2	1	0	1	1	0	#N/A	No
CCR4	2	0	2	2	0	#N/A	No
CCRL1	6	0	6	2	0	#N/A	No
CD1D	1	0	1	1	0	#N/A	No
CD226	2	0	2	2	0	#N/A	No
CD28	10	0	10	2	0	#N/A	No
CD3G	1	0	1	1	0	#N/A	No
CD53	3	0	3	2	0	#N/A	Yes
CD63	1	0	1	2	0	#N/A	Yes
CD8A	1	0	1	1	0	#N/A	Yes
CD93	6	0	6	2	0	#N/A	No
CDC5L	1	0	1	2	0	#N/A	No
CDCA3	1	0	1	1	0	#N/A	Yes
CDH15	2	0	2	2	0	#N/A	Yes
CDKN3	2	0	2	2	0	#N/A	No
CELSR1	1	0	1	2	0	#N/A	No
CELSR2	1	0	1	2	0	#N/A	No
CELSR3	5	0	5	2	0	#N/A	No
CENPB	2	0	2	2	0	#N/A	No
CENPE	1	0	1	1	0	#N/A	No
CHAF1B	2	0	2	1	0	#N/A	No
CHCHD3	1	0	1	1	0	#N/A	No
CHMP4C	1	0	1	1	0	#N/A	No
CHRM2	2	0	2	1	0	#N/A	No
CHRM4	3	0	3	2	0	#N/A	No
CHRNA4	3	0	3	2	0	#N/A	No
CKB	1	0	1	1	0	#N/A	No
CKM	1	0	1	1	0	#N/A	No
CKS1B	1	0	1	1	0	#N/A	No
CLIC1	3	0	3	2	0	#N/A	No
CLK1	1	0	1	1	0	#N/A	No
CMTM3	3	0	3	1	0	#N/A	No
CNOT4	1	0	1	1	0	#N/A	No
CNOT7	3	0	3	2	0	#N/A	No
CNR1	1	0	1	1	0	#N/A	Yes
CNTFR	1	0	1	2	0	#N/A	No
CNTNAP1	1	0	1	1	0	#N/A	No
COL8A1	1	0	1	1	0	#N/A	Yes
COMT	2	0	2	2	0	#N/A	Yes
COPS7B	1	0	1	1	0	#N/A	No
CPSF1	5	0	5	1	0	#N/A	No
CRHR2	1	0	1	2	0	#N/A	Yes
CSF1R	7	0	7	2	0	#N/A	No
CSF2RA	2	0	2	1	0	#N/A	Yes
CSF3R	5	0	5	2	0	#N/A	Yes
CSTA	2	0	2	1	0	#N/A	No
CTSS	2	0	2	2	0	#N/A	No
CUX1	2	0	2	1	0	#N/A	No
CXCL10	3	0	3	2	0	#N/A	Yes
CXCL11	1	0	1	1	0	#N/A	No
DALRD3	1	0	1	1	0	#N/A	No
DAP3	1	0	1	1	0	#N/A	No
DBF4	3	0	3	2	0	#N/A	No
DDR2	2	0	2	2	0	#N/A	No
DEK	1	0	1	1	0	#N/A	No
DGCR2	1	0	1	1	0	#N/A	No
DIS3L2	1	0	1	1	0	#N/A	No
DMAP1	1	0	1	1	0	#N/A	No
DNAJC3	3	0	3	2	0	#N/A	Yes
DNMT1	5	0	5	1	0	#N/A	Yes
DNMT3L	2	0	2	1	0	#N/A	No
DNPEP	2	0	2	1	0	#N/A	No
DOK4	2	0	2	1	0	#N/A	No
DOM3Z	2	0	2	2	0	#N/A	No
DPYSL4	2	0	2	2	0	#N/A	No
DRD1	2	0	2	2	0	#N/A	No
DRD3	5	0	5	2	0	#N/A	No
DRD4	3	0	3	2	0	#N/A	Yes
DSN1	2	0	2	1	0	#N/A	No
DTNBP1	1	0	1	1	0	#N/A	No
DTX2	1	0	1	1	0	#N/A	No
DTX3L	1	0	1	1	0	#N/A	No
DUSP4	2	0	2	1	0	#N/A	No
DYNLT3	2	0	2	2	0	#N/A	No
ECT2	3	0	3	2	0	#N/A	No
EDA2R	1	0	1	1	0	#N/A	No
EDAR	2	0	2	1	0	#N/A	No
EDNRB	4	0	4	1	0	#N/A	Yes
EEF1B2	1	0	1	2	0	#N/A	No
EID2	3	0	3	1	0	#N/A	Yes
EIF2AK1	1	0	1	1	0	#N/A	No
EMCN	1	0	1	1	0	#N/A	Yes
ENAH	6	0	6	2	0	#N/A	No
ENO2	5	0	5	2	0	#N/A	No
EPHA1	1	0	1	1	0	#N/A	Yes
EPHA2	4	0	4	2	0	#N/A	No
EPHA3	4	0	4	2	0	#N/A	No
EPHA5	1	0	1	1	0	#N/A	No
EPHA7	1	0	1	2	0	#N/A	No
EPHA8	3	0	3	1	0	#N/A	No
EPHB1	2	0	2	2	0	#N/A	Yes
EPHB4	1	0	1	2	0	#N/A	No
ERBB3	11	0	11	2	0	#N/A	No
EXOC5	1	0	1	1	0	#N/A	No
EXOSC10	5	0	5	2	0	#N/A	No
F11R	3	0	3	2	0	#N/A	Yes
F3	2	0	2	1	0	#N/A	Yes
FAM124B	3	0	3	1	0	#N/A	No
FBL	1	0	1	1	0	#N/A	No
FCGR3A	6	0	6	2	0	#N/A	Yes
FFAR1	1	0	1	1	0	#N/A	No
FGFR4	7	0	7	2	0	#N/A	Yes
FHIT	1	0	1	1	0	#N/A	No
FIZ1	1	0	1	1	0	#N/A	No
FNBP4	3	0	3	2	0	#N/A	No
FOXP1	1	0	1	2	0	#N/A	No
FPR1	1	0	1	1	0	#N/A	Yes
FTL	5	0	5	2	0	#N/A	No
FUBP1	1	0	1	1	0	#N/A	No
FXYD6	1	0	1	1	0	#N/A	No
FZD1	3	0	3	2	0	#N/A	No
FZD5	2	0	2	2	0	#N/A	No
FZD6	1	0	1	2	0	#N/A	No
FZD7	3	0	3	2	0	#N/A	No
FZD8	3	0	3	2	0	#N/A	No
GABBR1	2	0	2	2	0	#N/A	No
GABRR2	1	0	1	1	0	#N/A	No
GAD2	1	0	1	2	0	#N/A	No
GAST	2	0	2	2	0	#N/A	No
GATAD2A	1	0	1	2	0	#N/A	No
GCG	1	0	1	1	0	#N/A	No
GGA1	4	0	4	2	0	#N/A	No
GKAP1	1	0	1	1	0	#N/A	No
GLB1	3	0	3	1	0	#N/A	No
GLRA2	1	0	1	2	0	#N/A	No
GMEB1	2	0	2	1	0	#N/A	No
GMEB2	2	0	2	1	0	#N/A	No
GOLGA4	1	0	1	2	0	#N/A	No
GPC1	4	0	4	2	0	#N/A	No
GPNMB	1	0	1	1	0	#N/A	No
GPR37	1	0	1	2	0	#N/A	No
GRIK1	2	0	2	2	0	#N/A	No
GRIK3	1	0	1	1	0	#N/A	No
GRM3	3	0	3	2	0	#N/A	No
GSTM4	1	0	1	1	0	#N/A	No
GTF2I	2	0	2	2	0	#N/A	Yes
HAAO	1	0	1	1	0	#N/A	No
HBP1	4	0	4	1	0	#N/A	No
HCRTR2	1	0	1	2	0	#N/A	No
HES1	7	0	7	2	0	#N/A	Yes
HMG20B	2	0	2	1	0	#N/A	No
HNRNPR	1	0	1	1	0	#N/A	No
HOXA11	1	0	1	1	0	#N/A	No
HOXB6	1	0	1	1	0	#N/A	No
HPCAL4	1	0	1	1	0	#N/A	No
HSD17B10	1	0	1	1	0	#N/A	No
HSPB2	2	0	2	2	0	#N/A	Yes
HSPB8	2	0	2	1	0	#N/A	No
HSPBAP1	1	0	1	1	0	#N/A	No
HTR1B	1	0	1	1	0	#N/A	No
HTR1F	1	0	1	1	0	#N/A	No
HTR3A	1	0	1	2	0	#N/A	No
IFNG	1	0	1	2	0	#N/A	Yes
IFNGR1	4	0	4	2	0	#N/A	Yes
IGF2R	5	0	5	2	0	#N/A	Yes
IL10RA	2	0	2	2	0	#N/A	Yes
IL13RA1	1	0	1	1	0	#N/A	No
IL15RA	3	0	3	2	0	#N/A	Yes
IL18R1	2	0	2	2	0	#N/A	No
IL18RAP	2	0	2	2	0	#N/A	No
IL1R1	4	0	4	2	0	#N/A	Yes
IL1R2	3	0	3	2	0	#N/A	Yes
IL1RL1	1	0	1	2	0	#N/A	Yes
IL2RA	3	0	3	2	0	#N/A	Yes
IL3	3	0	3	2	0	#N/A	No
IL3RA	1	0	1	1	0	#N/A	No
IL6R	2	0	2	1	0	#N/A	Yes
IL7R	4	0	4	2	0	#N/A	No
IL9R	1	0	1	2	0	#N/A	No
IRF7	2	0	2	2	0	#N/A	No
ITGA2	5	0	5	2	0	#N/A	No
ITGAL	5	0	5	2	0	#N/A	Yes
ITGAM	8	0	8	2	0	#N/A	Yes
ITGAX	3	0	3	2	0	#N/A	Yes
ITGB1BP1	4	0	4	2	0	#N/A	No
ITGB4	7	0	7	2	0	#N/A	No
ITGB6	2	0	2	1	0	#N/A	No
ITM2B	1	0	1	1	0	#N/A	No
ITM2C	1	0	1	2	0	#N/A	No
ITSN2	3	0	3	2	0	#N/A	No
JAM2	1	0	1	1	0	#N/A	No
KAT5	16	0	16	2	0	#N/A	No
KCMF1	1	0	1	1	0	#N/A	No
KCNQ1	1	0	1	1	0	#N/A	No
KCNQ5	1	0	1	1	0	#N/A	Yes
KCTD17	1	0	1	1	0	#N/A	No
KHSRP	2	0	2	2	0	#N/A	No
KIF11	1	0	1	1	0	#N/A	No
KIF1C	1	0	1	1	0	#N/A	No
KIF20B	1	0	1	1	0	#N/A	No
KIF23	2	0	2	1	0	#N/A	No
KITLG	1	0	1	2	0	#N/A	No
KLC2	1	0	1	1	0	#N/A	No
KLK1	1	0	1	2	0	#N/A	Yes
KREMEN1	1	0	1	1	0	#N/A	Yes
KRT17	2	0	2	2	0	#N/A	No
LDLR	3	0	3	2	0	#N/A	Yes
LHCGR	4	0	4	2	0	#N/A	No
LILRB2	1	0	1	2	0	#N/A	No
LIMK2	2	0	2	1	0	#N/A	No
LINGO1	2	0	2	2	0	#N/A	No
LPA	1	0	1	1	0	#N/A	Yes
LPAR1	1	0	1	1	0	#N/A	No
LPHN1	4	0	4	2	0	#N/A	Yes
LRP12	1	0	1	1	0	#N/A	No
LRP8	3	0	3	2	0	#N/A	No
LRSAM1	3	0	3	2	0	#N/A	No
LTBP4	1	0	1	1	0	#N/A	No
LTBR	2	0	2	2	0	#N/A	No
LYL1	1	0	1	1	0	#N/A	No
MAFA	2	0	2	2	0	#N/A	No
MAGEA1	1	0	1	1	0	#N/A	No
MAP1LC3A	1	0	1	1	0	#N/A	Yes
MAP1S	1	0	1	1	0	#N/A	Yes
MAPK1IP1L	1	0	1	1	0	#N/A	No
MATR3	3	0	3	2	0	#N/A	No
MC1R	1	0	1	2	0	#N/A	No
MC2R	1	0	1	2	0	#N/A	No
MCHR1	1	0	1	2	0	#N/A	No
MED28	3	0	3	1	0	#N/A	No
MERTK	1	0	1	1	0	#N/A	No
MGMT	1	0	1	1	0	#N/A	No
MMP13	1	0	1	1	0	#N/A	No
MMP9	13	0	13	2	0	#N/A	Yes
MPL	2	0	2	1	0	#N/A	No
MPP2	1	0	1	1	0	#N/A	No
MPZL1	1	0	1	1	0	#N/A	No
MRPL37	1	0	1	1	0	#N/A	No
MTA1	4	0	4	1	0	#N/A	No
MTF2	2	0	2	1	0	#N/A	No
MTNR1A	1	0	1	1	0	#N/A	Yes
MVP	1	0	1	2	0	#N/A	No
MYOD1	9	0	9	2	0	#N/A	No
NAGK	4	0	4	2	0	#N/A	Yes
NAGPA	2	0	2	1	0	#N/A	No
NAT14	1	0	1	1	0	#N/A	No
NCDN	1	0	1	2	0	#N/A	No
NCR3	1	0	1	2	0	#N/A	No
NCSTN	2	0	2	1	0	#N/A	Yes
NDUFA6	1	0	1	1	0	#N/A	No
NDUFB9	1	0	1	2	0	#N/A	No
NEFM	1	0	1	1	0	#N/A	No
NES	1	0	1	1	0	#N/A	Yes
NFKBIA	3	0	3	1	0	#N/A	Yes
NFKBIZ	1	0	1	1	0	#N/A	No
NGFRAP1	6	0	6	2	0	#N/A	No
NHLH1	1	0	1	1	0	#N/A	No
NLRC4	1	0	1	2	0	#N/A	No
NOC4L	3	0	3	1	0	#N/A	Yes
NONO	3	0	3	2	0	#N/A	No
NOS1AP	2	0	2	2	0	#N/A	No
NOTCH2	3	0	3	2	0	#N/A	No
NOTCH3	7	0	7	2	0	#N/A	Yes
NOTCH4	3	0	3	2	0	#N/A	Yes
NPR1	1	0	1	2	0	#N/A	No
NPY1R	1	0	1	2	0	#N/A	No
NR1H2	7	0	7	2	0	#N/A	Yes
NR2E3	2	0	2	2	0	#N/A	No
NR2F6	3	0	3	2	0	#N/A	Yes
NRF1	1	0	1	2	0	#N/A	Yes
NRP2	3	0	3	2	0	#N/A	Yes
NRXN1	11	0	11	2	0	#N/A	No
NRXN2	4	0	4	2	0	#N/A	No
NTRK3	5	0	5	1	0	#N/A	Yes
NUDT5	1	0	1	1	0	#N/A	No
NXF1	8	0	8	2	0	#N/A	No
OBSCN	2	0	2	2	0	#N/A	Yes
OPRK1	1	0	1	2	0	#N/A	No
OPRL1	1	0	1	2	0	#N/A	No
OTX1	1	0	1	1	0	#N/A	No
P2RY12	1	0	1	1	0	#N/A	No
P2RY2	4	0	4	2	0	#N/A	Yes
PACSIN2	1	0	1	1	0	#N/A	No
PARP1	13	0	13	2	0	#N/A	Yes
PAX2	4	0	4	1	0	#N/A	No
PCSK6	2	0	2	2	0	#N/A	No
PCSK7	3	0	3	2	0	#N/A	No
PDCD2	1	0	1	2	0	#N/A	No
PDK1	1	0	1	1	0	#N/A	No
PEX10	1	0	1	1	0	#N/A	No
PFKM	3	0	3	2	0	#N/A	No
PFKP	1	0	1	1	0	#N/A	No
PHF10	1	0	1	1	0	#N/A	No
PHLDA1	2	0	2	2	0	#N/A	No
PHPT1	1	0	1	1	0	#N/A	No
PIK3C3	1	0	1	1	0	#N/A	No
PLXNA2	1	0	1	2	0	#N/A	No
POLB	1	0	1	1	0	#N/A	No
POLR2D	1	0	1	1	0	#N/A	No
POU2F2	2	0	2	2	0	#N/A	No
PPA1	2	0	2	1	0	#N/A	No
PPM1B	2	0	2	1	0	#N/A	No
PPP1R10	1	0	1	1	0	#N/A	No
PPP1R16A	5	0	5	2	0	#N/A	No
PPP5C	3	0	3	2	0	#N/A	No
PRDX3	2	0	2	2	0	#N/A	Yes
PRLR	4	0	4	2	0	#N/A	No
PRNP	7	0	7	2	0	#N/A	Yes
PROS1	1	0	1	1	0	#N/A	No
PSMA5	1	0	1	2	0	#N/A	No
PSMB4	1	0	1	1	0	#N/A	No
PSMC6	4	0	4	2	0	#N/A	No
PSPC1	1	0	1	2	0	#N/A	Yes
PTAFR	2	0	2	2	0	#N/A	No
PTCH2	1	0	1	2	0	#N/A	No
PTGIR	1	0	1	2	0	#N/A	No
PTH1R	2	0	2	1	0	#N/A	No
PTPRH	5	0	5	2	0	#N/A	No
PTPRJ	3	0	3	2	0	#N/A	No
PTPRM	7	0	7	2	0	#N/A	Yes
PTPRN	1	0	1	1	0	#N/A	No
PTPRN2	1	0	1	2	0	#N/A	No
PTPRO	2	0	2	2	0	#N/A	No
PTPRU	2	0	2	2	0	#N/A	No
PTX3	1	0	1	2	0	#N/A	Yes
PURB	1	0	1	2	0	#N/A	No
PVR	3	0	3	2	0	#N/A	No
RAB11FIP2	2	0	2	2	0	#N/A	No
RAB6B	1	0	1	1	0	#N/A	No
RAB9A	1	0	1	2	0	#N/A	No
RAD18	1	0	1	2	0	#N/A	No
RAE1	2	0	2	2	0	#N/A	No
RANBP1	1	0	1	1	0	#N/A	No
RAPGEF4	1	0	1	1	0	#N/A	No
RASIP1	1	0	1	1	0	#N/A	No
REN	3	0	3	2	0	#N/A	Yes
RERE	2	0	2	2	0	#N/A	No
RFC3	1	0	1	1	0	#N/A	No
RFWD2	1	0	1	2	0	#N/A	No
RFXAP	1	0	1	2	0	#N/A	No
RGR	1	0	1	2	0	#N/A	No
RHO	3	0	3	2	0	#N/A	No
RHOB	1	0	1	1	0	#N/A	Yes
RHPN2	1	0	1	1	0	#N/A	No
RIN2	2	0	2	2	0	#N/A	No
RMI1	1	0	1	1	0	#N/A	No
RNF138	1	0	1	1	0	#N/A	No
ROBO1	1	0	1	1	0	#N/A	No
ROR2	2	0	2	2	0	#N/A	No
RPL11	1	0	1	2	0	#N/A	No
RPLP2	1	0	1	1	0	#N/A	No
RPN2	1	0	1	1	0	#N/A	No
RRBP1	1	0	1	2	0	#N/A	No
RSRC1	2	0	2	2	0	#N/A	No
RTN4R	2	0	2	2	0	#N/A	No
SALL1	1	0	1	1	0	#N/A	No
SCMH1	1	0	1	1	0	#N/A	No
SCN8A	1	0	1	1	0	#N/A	No
SELL	7	0	7	2	0	#N/A	Yes
SELP	3	0	3	2	0	#N/A	Yes
SEMA5B	3	0	3	2	0	#N/A	Yes
SEMA6A	1	0	1	1	0	#N/A	No
SENP2	2	0	2	1	0	#N/A	No
SEPT5	2	0	2	1	0	#N/A	No
SETD7	2	0	2	1	0	#N/A	No
SF3A2	1	0	1	2	0	#N/A	Yes
SF3B4	1	0	1	2	0	#N/A	Yes
SFI1	2	0	2	2	0	#N/A	No
SFRP1	1	0	1	1	0	#N/A	No
SHMT1	1	0	1	1	0	#N/A	No
SIX1	1	0	1	1	0	#N/A	No
SIX2	2	0	2	1	0	#N/A	No
SKIL	14	0	14	2	0	#N/A	Yes
SLC22A11	1	0	1	1	0	#N/A	No
SLC6A3	1	0	1	1	0	#N/A	No
SMAD9	16	0	16	2	0	#N/A	No
SMARCC2	2	0	2	1	0	#N/A	Yes
SMPD3	1	0	1	1	0	#N/A	No
SNCG	2	0	2	1	0	#N/A	No
SNTB1	3	0	3	2	0	#N/A	Yes
SP110	1	0	1	1	0	#N/A	No
SPG20	1	0	1	1	0	#N/A	No
SPOCK2	1	0	1	2	0	#N/A	No
SPTBN2	2	0	2	2	0	#N/A	No
ST3GAL3	1	0	1	1	0	#N/A	No
STAT1	14	0	14	2	0	#N/A	No
STAT5A	11	0	11	2	0	#N/A	No
STAT6	7	0	7	2	0	#N/A	No
STK40	1	0	1	1	0	#N/A	Yes
STOM	1	0	1	2	0	#N/A	No
STRADB	1	0	1	1	0	#N/A	No
SUGT1	1	0	1	1	0	#N/A	No
SYT7	3	0	3	2	0	#N/A	No
TACR2	1	0	1	2	0	#N/A	No
TACR3	2	0	2	2	0	#N/A	Yes
TAP2	1	0	1	2	0	#N/A	Yes
TAX1BP1	2	0	2	1	0	#N/A	No
TBPL1	3	0	3	1	0	#N/A	No
TCF7L2	1	0	1	1	0	#N/A	No
TF	2	0	2	2	0	#N/A	Yes
TFAM	1	0	1	2	0	#N/A	No
TFAP2A	3	0	3	2	0	#N/A	Yes
TFAP2B	1	0	1	2	0	#N/A	No
TFRC	1	0	1	1	0	#N/A	Yes
THAP1	2	0	2	2	0	#N/A	No
THAP7	3	0	3	1	0	#N/A	No
THBD	1	0	1	2	0	#N/A	Yes
THEG	1	0	1	1	0	#N/A	No
THOC7	1	0	1	1	0	#N/A	No
TIE1	1	0	1	1	0	#N/A	Yes
TLR3	1	0	1	1	0	#N/A	Yes
TLR6	3	0	3	2	0	#N/A	No
TLR8	2	0	2	2	0	#N/A	No
TM4SF1	2	0	2	2	0	#N/A	No
TMEM222	1	0	1	2	0	#N/A	No
TNFRSF10C	1	0	1	2	0	#N/A	Yes
TNFRSF10D	1	0	1	2	0	#N/A	No
TNFRSF12A	1	0	1	1	0	#N/A	No
TNFRSF13B	4	0	4	2	0	#N/A	No
TNFRSF19	2	0	2	1	0	#N/A	No
TNFRSF1B	6	0	6	2	0	#N/A	Yes
TNFRSF21	1	0	1	1	0	#N/A	No
TNFRSF25	4	0	4	2	0	#N/A	Yes
TNFRSF8	2	0	2	1	0	#N/A	Yes
TNFRSF9	3	0	3	2	0	#N/A	No
TNFSF14	2	0	2	2	0	#N/A	No
TNIP1	5	0	5	2	0	#N/A	No
TNNI1	1	0	1	1	0	#N/A	No
TOE1	2	0	2	1	0	#N/A	Yes
TOX4	1	0	1	1	0	#N/A	No
TP53I3	2	0	2	1	0	#N/A	No
TPM3	2	0	2	2	0	#N/A	No
TRAK2	1	0	1	1	0	#N/A	No
TREM2	1	0	1	1	0	#N/A	Yes
TRIM11	3	0	3	1	0	#N/A	Yes
TRPC5	2	0	2	1	0	#N/A	No
TSPAN4	3	0	3	2	0	#N/A	No
TSPAN6	2	0	2	2	0	#N/A	No
TSPYL4	1	0	1	1	0	#N/A	No
TSSC4	1	0	1	1	0	#N/A	No
TUB	2	0	2	1	0	#N/A	No
TYRO3	3	0	3	1	0	#N/A	No
UBA2	2	0	2	1	0	#N/A	No
UBE2A	3	0	3	2	0	#N/A	Yes
UBE2O	1	0	1	2	0	#N/A	No
UBE2V2	1	0	1	1	0	#N/A	No
UBL4A	1	0	1	1	0	#N/A	No
UCP2	3	0	3	1	0	#N/A	Yes
UPF3B	1	0	1	2	0	#N/A	No
UQCRB	1	0	1	2	0	#N/A	No
UROD	1	0	1	1	0	#N/A	No
USP33	4	0	4	2	0	#N/A	No
VLDLR	4	0	4	2	0	#N/A	Yes
WARS	1	0	1	2	0	#N/A	No
WDTC1	1	0	1	1	0	#N/A	No
WNT5B	1	0	1	2	0	#N/A	No
ZBED1	5	0	5	2	0	#N/A	No
ZBTB16	15	0	15	2	0	#N/A	Yes
ZBTB25	1	0	1	1	0	#N/A	No
ZBTB5	1	0	1	1	0	#N/A	No
ZC3H7B	1	0	1	1	0	#N/A	No
ZNF165	3	0	3	2	0	#N/A	No
ZNF219	2	0	2	1	0	#N/A	Yes
ZNF263	1	0	1	2	0	#N/A	No
ZNF354A	1	0	1	1	0	#N/A	No
ZNF408	1	0	1	1	0	#N/A	No
ZNF426	1	0	1	1	0	#N/A	No
ZNF579	4	0	4	1	0	#N/A	No
ZNF746	1	0	1	1	0	#N/A	No
ZNF775	1	0	1	1	0	#N/A	No

## Sheet: Type2_EoPE
Name	K	Kin	Kout	TypeI	TypeII	logFC	dbPEC
MMP1	5	2	3	0	1	0.668138	Yes
PRG2	2	1	1	0	1	0.65359	No
HTRA1	5	1	4	0	1	0.578734	Yes
SOD1	3	2	1	0	1	0.538544	Yes
IGF1	8	5	3	0	1	0.511137	Yes
TNNI2	3	2	1	0	1	0.445902	No
ADAM9	7	2	5	0	1	0.444392	No
IL12RB2	2	1	1	0	1	0.439704	No
COL1A2	12	3	9	0	1	0.417775	No
CCK	3	1	2	0	1	0.407564	Yes
MYCN	3	1	2	0	1	0.404816	Yes
S100A6	2	1	1	0	1	0.382655	Yes
ABCA1	5	2	3	0	1	0.372599	Yes
AMOTL2	5	3	2	0	1	0.359181	No
CSF2RB	10	2	8	0	1	0.33621	No
PRKG1	13	4	9	0	1	0.31354	No
ACE2	2	1	1	0	1	0.30973	Yes
COL1A1	17	8	9	0	1	0.301865	Yes
TSC22D1	9	4	5	0	1	0.292729	No
WWC1	3	2	1	0	1	0.291831	No
RUNX1T1	15	6	9	0	1	0.291317	Yes
HGF	7	4	3	0	1	0.282557	Yes
MEF2C	9	3	6	0	1	0.28014	No
PRKAR2B	5	4	1	0	1	0.279814	No
THBS1	9	4	5	0	1	0.262233	Yes
CTSB	8	3	5	0	1	0.256235	No
APBA1	3	1	2	0	1	0.249334	Yes
SNCA	14	2	12	0	1	0.248017	Yes
SPARC	9	8	1	0	1	0.245371	Yes
SERPING1	4	1	3	0	1	0.241273	No
TLR1	6	1	5	0	1	0.237498	No
PEBP1	6	5	1	0	1	0.235148	No
PTPN13	5	3	2	0	1	0.232964	No
HERPUD1	3	2	1	0	1	0.214739	No
INHBB	6	1	5	0	1	0.210534	No
ANXA1	9	4	5	0	1	0.210534	Yes
IRS1	20	17	3	0	1	0.207737	Yes
FHL1	5	4	1	0	1	0.203075	Yes
ARHGEF12	4	2	2	0	1	0.201659	Yes
RPS6KA5	10	7	3	0	1	0.201606	Yes
TRIM29	9	6	3	0	1	0.200995	No
INPP5D	11	4	7	0	1	0.199779	No
EFS	5	2	3	0	1	0.199372	Yes
VASP	12	9	3	0	1	0.196524	No
PARD6A	5	2	3	0	1	0.191105	Yes
CDK9	16	6	10	0	1	0.190908	No
GRASP	3	1	2	0	1	0.186086	No
SYK	28	10	18	0	1	0.184593	Yes
SORBS2	7	5	2	0	1	0.181378	No
LIMK1	7	6	1	0	1	0.178731	No
SORBS3	10	9	1	0	1	0.177468	No
KRT5	2	1	1	0	1	0.177402	No
SP3	11	4	7	0	1	0.174922	Yes
TGFBR2	20	7	13	0	1	0.171616	Yes
SPTB	6	4	2	0	1	0.169455	No
CEBPB	26	5	21	0	1	0.168212	No
PSMA1	12	5	7	0	1	0.168127	Yes
WT1	7	2	5	0	1	0.164532	No
FGF2	7	1	6	0	1	0.16386	Yes
ZFYVE9	10	7	3	0	1	0.163661	Yes
LIN7B	4	2	2	0	1	0.163133	No
VAMP2	3	2	1	0	1	0.160101	No
TYK2	12	4	8	0	1	0.158799	No
NEDD4	11	9	2	0	1	0.15354	No
USP13	2	1	1	0	1	0.15308	No
TRRAP	9	7	2	0	1	0.149934	No
WAS	17	8	9	0	1	0.148492	No
NDEL1	4	1	3	0	1	0.148059	No
DVL2	17	7	10	0	1	0.137061	No
RANBP9	6	2	4	0	1	0.136583	Yes
HSP90AB1	6	3	3	0	1	0.136517	Yes
PTGER1	2	1	1	0	1	0.135111	No
KPNA2	11	8	3	0	1	0.133532	No
SH3GL2	16	12	4	0	1	0.132895	No
TASP1	2	1	1	0	1	0.129956	No
CTBP2	9	7	2	0	1	0.129241	No
MAGEH1	5	2	3	0	1	0.125914	No
ANXA11	2	1	1	0	1	0.116954	No
PNKP	3	2	1	0	1	0.116505	No
FBXW11	3	1	2	0	1	0.112647	No
KHDRBS1	12	7	5	0	1	0.112607	No
PTEN	7	5	2	0	1	0.112147	No
CCT7	7	4	3	0	1	0.110131	No
MAP3K7	10	8	2	0	1	0.105499	No
STAMBP	4	2	2	0	1	0.102779	No
FADD	20	7	13	0	1	0.0966743	No
USP7	19	16	3	0	1	0.090626	No
NRD1	2	1	1	0	1	0.0857915	No
ARF1	24	7	17	0	1	0.083983	No
EIF3G	5	3	2	0	1	0.0806418	No
ABCF3	4	3	1	0	1	#N/A	Yes
ABL2	2	1	1	0	1	#N/A	No
ACTR1A	4	2	2	0	1	#N/A	No
ACTR3	2	1	1	0	1	#N/A	No
ACVR2A	5	3	2	0	1	#N/A	Yes
ADCYAP1	2	1	1	0	1	#N/A	Yes
AGT	4	2	2	0	1	#N/A	Yes
AIP	2	1	1	0	1	#N/A	No
ANK1	4	1	3	0	1	#N/A	No
AP3B1	6	3	3	0	1	#N/A	No
APOA1	5	1	4	0	1	#N/A	Yes
AR	15	4	11	0	1	#N/A	Yes
ARHGEF11	4	2	2	0	1	#N/A	Yes
ARRB2	10	4	6	0	1	#N/A	No
ATXN3	5	1	4	0	1	#N/A	No
AURKA	9	4	5	0	1	#N/A	Yes
AURKB	6	3	3	0	1	#N/A	Yes
BAIAP2	10	6	4	0	1	#N/A	No
BID	13	6	7	0	1	#N/A	No
BMPR1B	14	1	13	0	1	#N/A	No
BRCA2	6	4	2	0	1	#N/A	No
BRD7	12	9	3	0	1	#N/A	Yes
BTBD2	11	9	2	0	1	#N/A	No
BUB1B	3	1	2	0	1	#N/A	No
CALCA	3	2	1	0	1	#N/A	Yes
CAMLG	3	2	1	0	1	#N/A	No
CAPNS1	5	2	3	0	1	#N/A	No
CASP2	8	1	7	0	1	#N/A	No
CASP7	12	8	4	0	1	#N/A	No
CCL22	3	2	1	0	1	#N/A	No
CCL25	2	1	1	0	1	#N/A	Yes
CCS	2	1	1	0	1	#N/A	No
CCT3	8	5	3	0	1	#N/A	No
CD2AP	9	6	3	0	1	#N/A	No
CD79A	4	3	1	0	1	#N/A	No
CDC20	7	4	3	0	1	#N/A	Yes
CDH1	12	5	7	0	1	#N/A	Yes
CDK2	34	29	5	0	1	#N/A	Yes
CDK7	12	8	4	0	1	#N/A	No
CENPJ	6	4	2	0	1	#N/A	No
CHFR	4	1	3	0	1	#N/A	No
CHGB	4	2	2	0	1	#N/A	No
CHMP1B	7	5	2	0	1	#N/A	No
CHMP2B	5	2	3	0	1	#N/A	No
CIB1	8	5	3	0	1	#N/A	No
COL4A2	11	6	5	0	1	#N/A	Yes
CPE	9	4	5	0	1	#N/A	No
CRMP1	22	2	20	0	1	#N/A	No
CSE1L	5	3	2	0	1	#N/A	No
CTNND2	7	3	4	0	1	#N/A	No
CTTN	2	1	1	0	1	#N/A	No
DAG1	10	4	6	0	1	#N/A	No
DAZAP2	19	12	7	0	1	#N/A	No
DBI	5	2	3	0	1	#N/A	No
DLGAP1	5	2	3	0	1	#N/A	No
DLL1	5	2	3	0	1	#N/A	No
DNMT3B	7	2	5	0	1	#N/A	No
DPP4	3	2	1	0	1	#N/A	Yes
DRD2	9	2	7	0	1	#N/A	Yes
DVL3	14	10	4	0	1	#N/A	No
EDN3	3	1	2	0	1	#N/A	No
EEA1	7	4	3	0	1	#N/A	No
EED	10	7	3	0	1	#N/A	No
EIF3E	7	2	5	0	1	#N/A	No
ERBB2IP	3	2	1	0	1	#N/A	No
ERCC8	4	2	2	0	1	#N/A	No
FAM46A	5	3	2	0	1	#N/A	Yes
FGFR2	5	1	4	0	1	#N/A	No
FLNC	3	1	2	0	1	#N/A	No
GABPB1	7	2	5	0	1	#N/A	No
GAS1	3	1	2	0	1	#N/A	No
GATA4	3	1	2	0	1	#N/A	No
GDF9	9	3	6	0	1	#N/A	No
GHR	7	2	5	0	1	#N/A	No
GHRL	4	2	2	0	1	#N/A	No
GIPC1	13	6	7	0	1	#N/A	No
GLI3	7	3	4	0	1	#N/A	No
GNG13	7	4	3	0	1	#N/A	No
GOPC	7	1	6	0	1	#N/A	No
GPS1	8	3	5	0	1	#N/A	No
GRAP2	6	2	4	0	1	#N/A	No
GZMB	9	1	8	0	1	#N/A	No
HBEGF	4	1	3	0	1	#N/A	Yes
HDAC4	13	10	3	0	1	#N/A	No
HOXB7	2	1	1	0	1	#N/A	No
HSPB1	7	4	3	0	1	#N/A	Yes
HTR1D	2	1	1	0	1	#N/A	No
ICAM1	8	6	2	0	1	#N/A	Yes
IKBKG	13	10	3	0	1	#N/A	No
IL16	10	6	4	0	1	#N/A	Yes
IL6ST	9	5	4	0	1	#N/A	Yes
IRF1	5	4	1	0	1	#N/A	No
IRS2	22	14	8	0	1	#N/A	No
ITCH	4	2	2	0	1	#N/A	No
KCNA2	5	4	1	0	1	#N/A	No
KIAA0513	2	1	1	0	1	#N/A	No
KLHL20	2	1	1	0	1	#N/A	No
KLK6	2	1	1	0	1	#N/A	Yes
LDOC1	6	5	1	0	1	#N/A	No
LEPR	7	1	6	0	1	#N/A	Yes
LMO2	5	3	2	0	1	#N/A	No
LRP1	18	10	8	0	1	#N/A	No
LSM5	7	5	2	0	1	#N/A	No
LTB	3	1	2	0	1	#N/A	No
MAD1L1	8	7	1	0	1	#N/A	No
MAFK	5	3	2	0	1	#N/A	No
MAP1LC3B	21	17	4	0	1	#N/A	No
MAP2K1	17	6	11	0	1	#N/A	No
MARK4	6	2	4	0	1	#N/A	No
MAST2	5	2	3	0	1	#N/A	No
MCM7	11	5	6	0	1	#N/A	No
MEF2A	3	1	2	0	1	#N/A	No
MEGF10	7	6	1	0	1	#N/A	No
MLL4	6	3	3	0	1	#N/A	Yes
MLLT3	3	1	2	0	1	#N/A	No
MMP7	6	2	4	0	1	#N/A	Yes
MPP6	10	5	5	0	1	#N/A	No
MRPL44	5	3	2	0	1	#N/A	No
MVD	2	1	1	0	1	#N/A	No
MYOZ1	4	1	3	0	1	#N/A	No
NBR1	4	3	1	0	1	#N/A	No
NCAN	5	3	2	0	1	#N/A	No
NCBP1	3	1	2	0	1	#N/A	No
NEK2	7	4	3	0	1	#N/A	No
NFATC2	12	4	8	0	1	#N/A	No
NFKB2	7	3	4	0	1	#N/A	Yes
NOLC1	6	4	2	0	1	#N/A	No
NOV	4	2	2	0	1	#N/A	Yes
NR1H3	6	4	2	0	1	#N/A	No
NR3C1	19	3	16	0	1	#N/A	Yes
NR4A1	13	2	11	0	1	#N/A	Yes
NUMA1	5	3	2	0	1	#N/A	No
NUP98	6	1	5	0	1	#N/A	Yes
PARK2	6	3	3	0	1	#N/A	No
PDZK1	5	1	4	0	1	#N/A	No
PER2	6	5	1	0	1	#N/A	No
PIK3CD	4	1	3	0	1	#N/A	No
PIK3R2	23	16	7	0	1	#N/A	Yes
PIM1	5	3	2	0	1	#N/A	No
PKD1	12	7	5	0	1	#N/A	No
PLCD1	2	1	1	0	1	#N/A	No
PLXNB3	3	1	2	0	1	#N/A	No
PPFIA1	7	3	4	0	1	#N/A	No
PPFIA2	3	1	2	0	1	#N/A	No
PRPF3	5	2	3	0	1	#N/A	No
PRSS23	4	2	2	0	1	#N/A	Yes
PTCH1	3	2	1	0	1	#N/A	Yes
PTGES3	7	6	1	0	1	#N/A	No
PTGS2	4	2	2	0	1	#N/A	Yes
RAB11A	6	4	2	0	1	#N/A	No
RAB3A	4	2	2	0	1	#N/A	No
RAD23A	6	2	4	0	1	#N/A	No
RAD51	10	7	3	0	1	#N/A	No
RASGRF1	3	1	2	0	1	#N/A	No
RBP1	4	3	1	0	1	#N/A	No
RELA	42	7	35	0	1	#N/A	Yes
RING1	9	6	3	0	1	#N/A	No
RINT1	4	2	2	0	1	#N/A	No
RPP14	4	2	2	0	1	#N/A	No
RPS10	4	2	2	0	1	#N/A	No
RRAS2	7	4	3	0	1	#N/A	No
RTN4IP1	3	2	1	0	1	#N/A	No
RXRB	13	7	6	0	1	#N/A	No
S100A10	10	5	5	0	1	#N/A	No
S100A4	3	2	1	0	1	#N/A	No
SDCBP	12	6	6	0	1	#N/A	No
SHH	3	1	2	0	1	#N/A	No
SIAH1	9	8	1	0	1	#N/A	Yes
SIX3	4	2	2	0	1	#N/A	No
SKP2	14	8	6	0	1	#N/A	No
SNRNP70	9	4	5	0	1	#N/A	Yes
SNRPD2	6	1	5	0	1	#N/A	No
SOX8	9	5	4	0	1	#N/A	No
SSSCA1	6	5	1	0	1	#N/A	No
SST	2	1	1	0	1	#N/A	No
SSTR2	2	1	1	0	1	#N/A	No
SSTR5	2	1	1	0	1	#N/A	No
STX12	4	3	1	0	1	#N/A	No
STX3	5	2	3	0	1	#N/A	No
TAF11	12	6	6	0	1	#N/A	No
TBL3	2	1	1	0	1	#N/A	No
TBXA2R	2	1	1	0	1	#N/A	No
TCEA2	5	3	2	0	1	#N/A	No
TG	4	1	3	0	1	#N/A	No
TIAM1	6	4	2	0	1	#N/A	No
TICAM1	10	4	6	0	1	#N/A	No
TLE1	34	30	4	0	1	#N/A	No
TNFRSF14	13	6	7	0	1	#N/A	No
TNFSF11	7	2	5	0	1	#N/A	Yes
TRIM23	5	1	4	0	1	#N/A	No
TRPC1	6	4	2	0	1	#N/A	No
TSNAX	6	4	2	0	1	#N/A	No
TTR	15	6	9	0	1	#N/A	Yes
TUBB2B	11	2	9	0	1	#N/A	No
UBE2I	49	37	12	0	1	#N/A	No
UBQLN1	4	1	3	0	1	#N/A	No
USP8	4	3	1	0	1	#N/A	No
WASL	2	1	1	0	1	#N/A	No
WDR77	6	3	3	0	1	#N/A	No
WDYHV1	10	3	7	0	1	#N/A	No
WWP2	9	2	7	0	1	#N/A	No
XAB2	5	1	4	0	1	#N/A	No
XIAP	9	2	7	0	1	#N/A	Yes
XRCC4	5	2	3	0	1	#N/A	No
XRN2	10	5	5	0	1	#N/A	No
YWHAH	12	7	5	0	1	#N/A	Yes
ZHX3	2	1	1	0	1	#N/A	No
ZNF638	5	1	4	0	1	#N/A	No

## Sheet: Type2_LoPE
Name	K	Kin	Kout	TypeI	TypeII	logFC	dbPEC
DAB2	8	2	6	0	1	0.424667	Yes
EFNB1	6	3	3	0	1	0.422547	Yes
FLNB	3	1	2	0	1	0.346372	Yes
RAP1GAP	3	1	2	0	1	0.318496	No
DDR1	3	1	2	0	1	0.289368	Yes
ARID3A	5	2	3	0	1	0.287034	No
EFNA1	3	1	2	0	1	0.285006	No
IL1RAP	7	2	5	0	1	0.24108	Yes
YTHDC1	5	3	2	0	1	0.216549	No
BAD	23	11	12	0	1	0.195611	Yes
PF4	3	1	2	0	1	0.187624	No
RNF11	21	11	10	0	1	0.164086	No
ITPR1	13	4	9	0	1	0.163507	Yes
UBE2E3	5	4	1	0	1	0.15747	Yes
LSM7	3	1	2	0	1	0.150357	No
CHMP2A	3	1	2	0	1	0.138498	No
ACIN1	5	3	2	0	1	#N/A	No
ACTN2	11	3	8	0	1	#N/A	No
ACTN4	11	7	4	0	1	#N/A	Yes
ADRB2	11	3	8	0	1	#N/A	No
ADRBK2	2	1	1	0	1	#N/A	No
AKAP10	6	3	3	0	1	#N/A	No
AKAP8	5	3	2	0	1	#N/A	No
ANK2	3	1	2	0	1	#N/A	No
APLP1	16	10	6	0	1	#N/A	No
APTX	6	4	2	0	1	#N/A	Yes
ARIH2	6	5	1	0	1	#N/A	No
ASGR1	5	1	4	0	1	#N/A	No
ATP1B1	6	4	2	0	1	#N/A	No
B2M	4	2	2	0	1	#N/A	Yes
BAG1	6	2	4	0	1	#N/A	No
BLK	6	3	3	0	1	#N/A	No
BLNK	15	11	4	0	1	#N/A	No
BMX	8	6	2	0	1	#N/A	No
BRD4	4	3	1	0	1	#N/A	No
BRF1	10	5	5	0	1	#N/A	No
C2orf44	4	1	3	0	1	#N/A	No
CA2	3	1	2	0	1	#N/A	No
CABP2	2	1	1	0	1	#N/A	No
CACNA1A	4	2	2	0	1	#N/A	No
CALCOCO2	16	8	8	0	1	#N/A	No
CAPN1	11	4	7	0	1	#N/A	No
CBFA2T2	8	6	2	0	1	#N/A	No
CBX1	6	4	2	0	1	#N/A	No
CBX2	3	2	1	0	1	#N/A	No
CCR1	8	5	3	0	1	#N/A	No
CD3E	10	5	5	0	1	#N/A	No
CD48	6	2	4	0	1	#N/A	Yes
CD5	13	10	3	0	1	#N/A	No
CD72	2	1	1	0	1	#N/A	No
CDC25A	8	5	3	0	1	#N/A	No
CDC34	6	5	1	0	1	#N/A	Yes
CDK5RAP2	9	6	3	0	1	#N/A	No
CDKN2A	14	13	1	0	1	#N/A	No
CLTA	3	2	1	0	1	#N/A	No
CLU	4	1	3	0	1	#N/A	Yes
CNTNAP2	3	1	2	0	1	#N/A	No
COL4A3	4	1	3	0	1	#N/A	No
COL4A3BP	2	1	1	0	1	#N/A	No
COL7A1	8	5	3	0	1	#N/A	No
CPNE4	4	3	1	0	1	#N/A	No
CREB3L1	4	3	1	0	1	#N/A	No
CRY1	6	3	3	0	1	#N/A	No
CTBP1	26	19	7	0	1	#N/A	No
CTSD	9	5	4	0	1	#N/A	Yes
CTSG	5	3	2	0	1	#N/A	No
DEDD	6	4	2	0	1	#N/A	No
DFNB31	4	1	3	0	1	#N/A	No
DHH	2	1	1	0	1	#N/A	No
DIABLO	3	2	1	0	1	#N/A	Yes
DLGAP2	2	1	1	0	1	#N/A	No
DLST	5	3	2	0	1	#N/A	Yes
DNAJC7	6	4	2	0	1	#N/A	No
DOK1	11	4	7	0	1	#N/A	No
E2F1	14	5	9	0	1	#N/A	Yes
E2F2	5	2	3	0	1	#N/A	No
EFEMP2	9	5	4	0	1	#N/A	No
EIF2S2	8	1	7	0	1	#N/A	No
EIF3F	3	1	2	0	1	#N/A	Yes
EIF4EBP1	10	6	4	0	1	#N/A	No
EMG1	2	1	1	0	1	#N/A	No
EPB41L2	8	3	5	0	1	#N/A	No
EPS15	13	10	3	0	1	#N/A	No
ETV6	3	2	1	0	1	#N/A	No
EVPL	2	1	1	0	1	#N/A	No
EXOC7	7	2	5	0	1	#N/A	No
F10	6	3	3	0	1	#N/A	Yes
F2	8	1	7	0	1	#N/A	Yes
F2R	7	2	5	0	1	#N/A	Yes
FAM118B	9	5	4	0	1	#N/A	No
FBXW7	6	2	4	0	1	#N/A	Yes
FGR	10	2	8	0	1	#N/A	No
FOXG1	11	6	5	0	1	#N/A	No
FUNDC2	3	1	2	0	1	#N/A	No
GABARAP	3	2	1	0	1	#N/A	No
GGA2	5	2	3	0	1	#N/A	No
GGA3	6	2	4	0	1	#N/A	No
GNAQ	6	2	4	0	1	#N/A	No
GRID2	3	1	2	0	1	#N/A	No
GRIK2	7	4	3	0	1	#N/A	No
GRIN2D	11	5	6	0	1	#N/A	No
GSN	11	8	3	0	1	#N/A	Yes
GTF2H1	17	10	7	0	1	#N/A	No
GTF3C1	7	5	2	0	1	#N/A	Yes
HAP1	28	22	6	0	1	#N/A	No
HDAC5	10	7	3	0	1	#N/A	Yes
HIPK3	6	3	3	0	1	#N/A	No
HMP19	6	1	5	0	1	#N/A	No
HNF1A	9	4	5	0	1	#N/A	No
HNRNPM	5	2	3	0	1	#N/A	No
HOOK2	5	4	1	0	1	#N/A	Yes
ID3	5	3	2	0	1	#N/A	No
IGBP1	3	1	2	0	1	#N/A	No
IKBKB	20	15	5	0	1	#N/A	Yes
IL18	6	3	3	0	1	#N/A	Yes
IL2RG	8	5	3	0	1	#N/A	Yes
ITGA2B	6	2	4	0	1	#N/A	No
ITGB3BP	6	4	2	0	1	#N/A	No
ITK	11	7	4	0	1	#N/A	No
JAK2	35	9	26	0	1	#N/A	No
JAK3	12	4	8	0	1	#N/A	No
JDP2	6	5	1	0	1	#N/A	No
JUNB	7	3	4	0	1	#N/A	Yes
KLK3	2	1	1	0	1	#N/A	No
KRT27	4	2	2	0	1	#N/A	No
LEF1	7	2	5	0	1	#N/A	No
MACF1	4	2	2	0	1	#N/A	No
MAD2L2	4	1	3	0	1	#N/A	No
MAG	4	1	3	0	1	#N/A	No
MAGEA4	3	1	2	0	1	#N/A	Yes
MAP2K7	7	4	3	0	1	#N/A	No
MAP3K11	8	3	5	0	1	#N/A	No
MAP3K5	11	4	7	0	1	#N/A	No
MAP4K4	4	2	2	0	1	#N/A	No
MAPK8IP2	14	6	8	0	1	#N/A	No
MAPT	11	4	7	0	1	#N/A	No
MARK3	10	6	4	0	1	#N/A	No
MARS	3	2	1	0	1	#N/A	No
MED1	11	7	4	0	1	#N/A	No
MED15	6	5	1	0	1	#N/A	No
MED17	5	2	3	0	1	#N/A	No
MEP1A	8	4	4	0	1	#N/A	No
MLLT1	3	2	1	0	1	#N/A	Yes
MLLT6	2	1	1	0	1	#N/A	No
MRPS9	3	2	1	0	1	#N/A	No
MYB	9	3	6	0	1	#N/A	Yes
MYC	18	5	13	0	1	#N/A	No
NCOA3	14	5	9	0	1	#N/A	No
NEDD8	3	1	2	0	1	#N/A	No
NFE2L1	6	3	3	0	1	#N/A	No
NFIC	3	2	1	0	1	#N/A	No
NFIX	3	2	1	0	1	#N/A	Yes
NFKBIB	12	6	6	0	1	#N/A	No
NID1	8	6	2	0	1	#N/A	No
NPPA	4	2	2	0	1	#N/A	Yes
NPY	4	3	1	0	1	#N/A	Yes
NR2C2	5	2	3	0	1	#N/A	Yes
NR5A1	8	3	5	0	1	#N/A	No
NSFL1C	4	2	2	0	1	#N/A	No
NUDT21	13	8	5	0	1	#N/A	No
PAFAH1B1	8	3	5	0	1	#N/A	Yes
PAK1	29	23	6	0	1	#N/A	No
PARD3	7	3	4	0	1	#N/A	Yes
PAX5	6	4	2	0	1	#N/A	No
PAX6	13	6	7	0	1	#N/A	No
PDLIM7	8	5	3	0	1	#N/A	No
PFN1	12	4	8	0	1	#N/A	No
PIAS1	13	10	3	0	1	#N/A	No
PIAS2	6	3	3	0	1	#N/A	No
PIAS4	24	20	4	0	1	#N/A	No
PIN1	24	14	10	0	1	#N/A	No
PIP4K2A	4	3	1	0	1	#N/A	No
PLAU	5	2	3	0	1	#N/A	No
PLAUR	8	3	5	0	1	#N/A	No
PML	21	11	10	0	1	#N/A	Yes
PNMA1	3	1	2	0	1	#N/A	No
POLR2C	8	4	4	0	1	#N/A	No
POLR2E	4	2	2	0	1	#N/A	No
POU5F1	12	4	8	0	1	#N/A	No
PPBP	7	1	6	0	1	#N/A	Yes
PPFIBP2	4	2	2	0	1	#N/A	No
PPM1F	4	3	1	0	1	#N/A	Yes
PPP1CA	18	14	4	0	1	#N/A	No
PPP1CB	3	2	1	0	1	#N/A	No
PPP1CC	7	3	4	0	1	#N/A	Yes
PPP1R14A	3	1	2	0	1	#N/A	Yes
PPP3R1	3	2	1	0	1	#N/A	No
PRKCQ	13	6	7	0	1	#N/A	No
PRKD1	9	7	2	0	1	#N/A	No
PRPF6	2	1	1	0	1	#N/A	No
PRTN3	6	5	1	0	1	#N/A	No
PSMA3	6	4	2	0	1	#N/A	No
PSMC1	5	2	3	0	1	#N/A	No
PSME3	7	2	5	0	1	#N/A	Yes
PTGDS	5	2	3	0	1	#N/A	Yes
PTPN11	15	4	11	0	1	#N/A	No
PTPN12	13	11	2	0	1	#N/A	No
PTPRF	10	5	5	0	1	#N/A	No
PTPRS	10	3	7	0	1	#N/A	No
PTTG1	3	2	1	0	1	#N/A	No
QARS	10	3	7	0	1	#N/A	Yes
RAB35	3	2	1	0	1	#N/A	No
RABAC1	16	9	7	0	1	#N/A	No
RANBP2	8	2	6	0	1	#N/A	No
RAP1B	8	6	2	0	1	#N/A	No
RBBP4	18	10	8	0	1	#N/A	No
RBL1	16	14	2	0	1	#N/A	No
RBPMS	20	16	4	0	1	#N/A	No
RCOR1	2	1	1	0	1	#N/A	No
RELB	4	3	1	0	1	#N/A	No
REST	2	1	1	0	1	#N/A	No
RFC1	7	4	3	0	1	#N/A	No
RGS2	21	2	19	0	1	#N/A	Yes
RIPK2	11	9	2	0	1	#N/A	No
ROCK1	9	5	4	0	1	#N/A	No
RPGR	4	3	1	0	1	#N/A	No
RPS6KA1	13	12	1	0	1	#N/A	No
RPS6KA6	6	3	3	0	1	#N/A	No
RYBP	9	7	2	0	1	#N/A	No
SAP30	16	12	4	0	1	#N/A	No
SDC4	4	1	3	0	1	#N/A	No
SELPLG	5	3	2	0	1	#N/A	No
SGTA	7	2	5	0	1	#N/A	No
SH3KBP1	11	9	2	0	1	#N/A	Yes
SLC2A1	6	4	2	0	1	#N/A	Yes
SMARCB1	10	2	8	0	1	#N/A	Yes
SMARCC1	3	1	2	0	1	#N/A	No
SMG1	6	3	3	0	1	#N/A	No
SOS1	26	11	15	0	1	#N/A	No
SPTBN4	7	2	5	0	1	#N/A	No
SSX2IP	2	1	1	0	1	#N/A	No
STK11	6	4	2	0	1	#N/A	No
STK4	3	2	1	0	1	#N/A	No
STRN4	11	4	7	0	1	#N/A	No
STUB1	5	2	3	0	1	#N/A	No
STX8	5	3	2	0	1	#N/A	No
STXBP1	4	3	1	0	1	#N/A	No
SYNCRIP	8	6	2	0	1	#N/A	Yes
SYNJ1	6	1	5	0	1	#N/A	No
TAF10	15	7	8	0	1	#N/A	Yes
TAF9	23	14	9	0	1	#N/A	No
TGM2	10	2	8	0	1	#N/A	Yes
TLX1	3	1	2	0	1	#N/A	No
TNFRSF10B	3	1	2	0	1	#N/A	Yes
TNFRSF4	7	1	6	0	1	#N/A	No
TOPBP1	9	5	4	0	1	#N/A	No
TP53BP2	18	15	3	0	1	#N/A	No
TP73	9	2	7	0	1	#N/A	No
TPD52	2	1	1	0	1	#N/A	No
TRAF4	11	5	6	0	1	#N/A	No
TRIM37	22	11	11	0	1	#N/A	No
TRIM39	2	1	1	0	1	#N/A	No
TUBA8	4	2	2	0	1	#N/A	No
TUBB2A	6	4	2	0	1	#N/A	No
U2AF2	9	4	5	0	1	#N/A	No
UBE3A	23	21	2	0	1	#N/A	No
USF2	5	2	3	0	1	#N/A	No
VCAM1	4	1	3	0	1	#N/A	Yes
VDAC1	4	2	2	0	1	#N/A	No
VHL	8	4	4	0	1	#N/A	Yes
VTA1	6	3	3	0	1	#N/A	No
WNT4	3	1	2	0	1	#N/A	No
WNT7B	2	1	1	0	1	#N/A	No
YES1	10	6	4	0	1	#N/A	No
ZFPM1	3	1	2	0	1	#N/A	No

## Sheet: Type2_both
Name	K	Kin	Kout	TypeI	TypeII	logFC	dbPEC
CEBPA	14	4	10	0	1	0.447794	Yes
GAPDH	22	8	14	0	1	0.427311	Yes
LYN	43	19	24	0	1	0.382818	Yes
LCP1	3	2	1	0	1	0.339904	No
TRIM24	19	13	6	0	1	0.338967	No
PRKCZ	28	11	17	0	1	0.325408	No
NCOA2	14	6	8	0	1	0.300852	No
KIT	20	6	14	0	1	0.296766	Yes
PHYHIP	4	1	3	0	1	0.281756	Yes
CSNK1E	14	11	3	0	1	0.259413	Yes
TRAF3	12	6	6	0	1	0.238389	No
CEBPG	10	7	3	0	1	0.236195	Yes
PRKCA	49	18	31	0	1	0.229974	Yes
PTPRB	6	3	3	0	1	0.227475	No
EZR	23	10	13	0	1	0.222552	No
ACTG1	19	4	15	0	1	0.214616	Yes
PRKCE	17	8	9	0	1	0.21111	No
GABARAPL2	7	5	2	0	1	0.207876	No
VIM	50	30	20	0	1	0.207228	Yes
APPBP2	3	1	2	0	1	0.20523	No
DYNLL1	18	15	3	0	1	0.202726	No
RNF19A	6	2	4	0	1	0.199458	No
CALM1	42	21	21	0	1	0.19928	No
FURIN	7	1	6	0	1	0.197443	No
UBB	21	13	8	0	1	0.177046	No
SPG21	6	4	2	0	1	0.175571	No
TRAF2	75	12	63	0	1	0.167644	No
MAPK11	8	7	1	0	1	0.164936	No
UBAP2L	3	1	2	0	1	0.155852	No
NFE2L2	7	4	3	0	1	0.137366	Yes
YWHAZ	56	18	38	0	1	0.131287	Yes
BTRC	15	7	8	0	1	0.114514	No
COPS6	26	12	14	0	1	0.0935101	No
A2M	9	2	7	0	1	#N/A	Yes
ABL1	30	13	17	0	1	#N/A	No
ACTB	52	32	20	0	1	#N/A	Yes
ACTC1	12	2	10	0	1	#N/A	No
ACTN1	21	14	7	0	1	#N/A	No
ACVR1	33	14	19	0	1	#N/A	Yes
AKAP9	11	9	2	0	1	#N/A	No
AKT1	43	16	27	0	1	#N/A	Yes
ANXA7	49	32	17	0	1	#N/A	No
AP1M1	12	4	8	0	1	#N/A	No
AP2A1	13	6	7	0	1	#N/A	Yes
AP2B1	10	6	4	0	1	#N/A	No
AP2M1	7	3	4	0	1	#N/A	Yes
APP	39	15	24	0	1	#N/A	No
APPL1	4	1	3	0	1	#N/A	No
ARHGDIA	15	13	2	0	1	#N/A	No
ARHGEF1	7	4	3	0	1	#N/A	No
ARNT	10	5	5	0	1	#N/A	No
ARPC3	8	4	4	0	1	#N/A	No
ARRB1	18	7	11	0	1	#N/A	No
ATF7IP	15	5	10	0	1	#N/A	No
ATN1	39	17	22	0	1	#N/A	No
ATXN1	35	18	17	0	1	#N/A	Yes
AXL	10	1	9	0	1	#N/A	Yes
BCAR1	20	13	7	0	1	#N/A	No
BCL2	27	16	11	0	1	#N/A	Yes
BCL2L1	19	16	3	0	1	#N/A	Yes
BIRC2	13	3	10	0	1	#N/A	No
BMPR2	13	6	7	0	1	#N/A	No
C1QBP	10	4	6	0	1	#N/A	No
C3	6	3	3	0	1	#N/A	Yes
C7orf25	6	4	2	0	1	#N/A	No
C8orf33	9	5	4	0	1	#N/A	No
CALCR	2	1	1	0	1	#N/A	No
CAMK2A	14	9	5	0	1	#N/A	No
CASP1	13	4	9	0	1	#N/A	No
CASP10	5	3	2	0	1	#N/A	Yes
CASP3	58	23	35	0	1	#N/A	Yes
CASP8	28	7	21	0	1	#N/A	Yes
CAV1	40	18	22	0	1	#N/A	No
CBL	40	21	19	0	1	#N/A	Yes
CCDC85B	51	41	10	0	1	#N/A	No
CCDC90B	12	8	4	0	1	#N/A	No
CCL21	6	3	3	0	1	#N/A	No
CCR5	7	4	3	0	1	#N/A	Yes
CD2	9	8	1	0	1	#N/A	No
CD247	9	2	7	0	1	#N/A	Yes
CD4	23	10	13	0	1	#N/A	No
CD44	22	9	13	0	1	#N/A	Yes
CD9	7	3	4	0	1	#N/A	No
CDC25C	7	5	2	0	1	#N/A	No
CDC37	21	17	4	0	1	#N/A	No
CDK4	21	13	8	0	1	#N/A	No
CDK5	13	10	3	0	1	#N/A	No
CDKN1A	40	26	14	0	1	#N/A	Yes
CEBPE	8	5	3	0	1	#N/A	No
CFL1	12	6	6	0	1	#N/A	No
CHD3	29	19	10	0	1	#N/A	No
CHUK	29	20	9	0	1	#N/A	No
CLTC	15	8	7	0	1	#N/A	No
COIL	21	16	5	0	1	#N/A	No
COL2A1	12	8	4	0	1	#N/A	No
COL3A1	5	2	3	0	1	#N/A	No
COL4A1	11	5	6	0	1	#N/A	No
COPB1	9	4	5	0	1	#N/A	No
COPS5	13	11	2	0	1	#N/A	No
CREBBP	86	39	47	0	1	#N/A	No
CRKL	26	10	16	0	1	#N/A	No
CSK	19	12	7	0	1	#N/A	No
CSNK1A1	11	5	6	0	1	#N/A	No
CSNK2A1	55	36	19	0	1	#N/A	No
CSNK2A2	19	12	7	0	1	#N/A	No
CSNK2B	45	18	27	0	1	#N/A	No
CSTF2	6	4	2	0	1	#N/A	No
CTGF	3	2	1	0	1	#N/A	Yes
CTNNB1	50	32	18	0	1	#N/A	Yes
CXCL13	5	4	1	0	1	#N/A	Yes
CXCR4	11	4	7	0	1	#N/A	No
DDIT3	9	4	5	0	1	#N/A	Yes
DISC1	6	3	3	0	1	#N/A	No
DLG1	24	1	23	0	1	#N/A	No
DLG4	31	12	19	0	1	#N/A	No
DMD	7	2	5	0	1	#N/A	No
DRAP1	5	2	3	0	1	#N/A	No
DUSP23	11	4	7	0	1	#N/A	No
E2F3	9	4	5	0	1	#N/A	No
EDN1	4	2	2	0	1	#N/A	Yes
EEF1A1	27	10	17	0	1	#N/A	Yes
EEF1D	9	4	5	0	1	#N/A	No
EEF1G	25	4	21	0	1	#N/A	Yes
EFNB2	8	3	5	0	1	#N/A	No
EGFR	59	28	31	0	1	#N/A	Yes
EIF2AK2	16	7	9	0	1	#N/A	No
EIF2B1	2	1	1	0	1	#N/A	No
EP300	79	67	12	0	1	#N/A	Yes
EPB41	11	4	7	0	1	#N/A	No
ERCC3	6	4	2	0	1	#N/A	No
ETS1	15	7	8	0	1	#N/A	Yes
EWSR1	30	11	19	0	1	#N/A	No
EXOSC4	13	9	4	0	1	#N/A	Yes
EZH2	7	1	6	0	1	#N/A	No
FEZ1	11	3	8	0	1	#N/A	No
FGFR1	11	7	4	0	1	#N/A	Yes
FGFR3	12	7	5	0	1	#N/A	Yes
FLI1	3	2	1	0	1	#N/A	No
FLNA	23	11	12	0	1	#N/A	No
FLT3LG	2	1	1	0	1	#N/A	No
FN1	26	15	11	0	1	#N/A	Yes
FOS	25	11	14	0	1	#N/A	Yes
FOXA2	5	4	1	0	1	#N/A	No
FXR2	12	8	4	0	1	#N/A	Yes
FYN	69	29	40	0	1	#N/A	No
GABPA	8	4	4	0	1	#N/A	No
GADD45A	19	14	5	0	1	#N/A	Yes
GADD45G	21	11	10	0	1	#N/A	No
GARS	3	1	2	0	1	#N/A	No
GATA1	3	1	2	0	1	#N/A	No
GIT1	26	14	12	0	1	#N/A	No
GLI2	3	2	1	0	1	#N/A	No
GNA12	9	2	7	0	1	#N/A	No
GNA13	15	5	10	0	1	#N/A	No
GNA15	5	2	3	0	1	#N/A	No
GNAI1	17	10	7	0	1	#N/A	No
GNAI2	28	18	10	0	1	#N/A	No
GNAI3	19	5	14	0	1	#N/A	Yes
GNAO1	7	2	5	0	1	#N/A	No
GNAS	8	2	6	0	1	#N/A	No
GNB1	11	4	7	0	1	#N/A	No
GNB2L1	27	18	9	0	1	#N/A	No
GNB5	5	2	3	0	1	#N/A	No
GPRASP1	10	3	7	0	1	#N/A	No
GRB2	63	29	34	0	1	#N/A	Yes
GRK5	6	4	2	0	1	#N/A	No
GRK6	11	5	6	0	1	#N/A	No
GSK3B	41	18	23	0	1	#N/A	No
GTF2E2	16	9	7	0	1	#N/A	No
H2AFX	9	5	4	0	1	#N/A	Yes
HCK	41	29	12	0	1	#N/A	Yes
HDAC1	50	40	10	0	1	#N/A	No
HDAC3	21	16	5	0	1	#N/A	Yes
HDAC6	8	7	1	0	1	#N/A	No
HGS	25	11	14	0	1	#N/A	No
HIST3H3	18	10	8	0	1	#N/A	No
HMGA1	12	6	6	0	1	#N/A	No
HMGB1	26	22	4	0	1	#N/A	No
HMOX2	8	4	4	0	1	#N/A	Yes
HOMER1	9	3	6	0	1	#N/A	No
HRAS	25	18	7	0	1	#N/A	No
HSP90AA1	30	13	17	0	1	#N/A	No
HSPA1A	22	16	6	0	1	#N/A	Yes
HSPA5	12	3	9	0	1	#N/A	Yes
HSPA8	26	11	15	0	1	#N/A	Yes
HSPG2	6	3	3	0	1	#N/A	No
HTR1A	5	2	3	0	1	#N/A	No
HTT	26	19	7	0	1	#N/A	No
IARS	2	1	1	0	1	#N/A	No
ID1	7	4	3	0	1	#N/A	Yes
ID2	16	8	8	0	1	#N/A	No
IGF1R	14	4	10	0	1	#N/A	No
IGSF21	12	6	6	0	1	#N/A	No
IKBKAP	8	6	2	0	1	#N/A	No
ILK	9	7	2	0	1	#N/A	Yes
IMMT	13	2	11	0	1	#N/A	Yes
INSR	30	11	19	0	1	#N/A	No
IRAK1	30	8	22	0	1	#N/A	No
IRF4	4	2	2	0	1	#N/A	No
IRF8	7	3	4	0	1	#N/A	No
ITFG1	4	2	2	0	1	#N/A	No
ITGA6	3	1	2	0	1	#N/A	No
ITGB2	23	5	18	0	1	#N/A	Yes
ITGB7	6	1	5	0	1	#N/A	No
JAK1	31	13	18	0	1	#N/A	No
JUN	41	16	25	0	1	#N/A	Yes
JUP	15	7	8	0	1	#N/A	No
KARS	5	3	2	0	1	#N/A	No
KIAA1279	3	1	2	0	1	#N/A	No
KIAA1377	16	7	9	0	1	#N/A	No
KPNB1	23	12	11	0	1	#N/A	No
KRAS	6	1	5	0	1	#N/A	No
KRT18	11	7	4	0	1	#N/A	Yes
LCK	36	17	19	0	1	#N/A	No
LMNA	10	7	3	0	1	#N/A	No
LRP2	14	6	8	0	1	#N/A	Yes
LSM1	11	2	9	0	1	#N/A	No
LSM2	5	2	3	0	1	#N/A	No
LUC7L2	23	11	12	0	1	#N/A	No
MAGEA11	13	6	7	0	1	#N/A	No
MAP1B	8	2	6	0	1	#N/A	No
MAP2K4	13	5	8	0	1	#N/A	No
MAP2K6	6	4	2	0	1	#N/A	No
MAP3K14	13	5	8	0	1	#N/A	No
MAPK1	41	28	13	0	1	#N/A	Yes
MAPK14	26	18	8	0	1	#N/A	Yes
MAPK3	44	34	10	0	1	#N/A	Yes
MAPK6	59	34	25	0	1	#N/A	No
MAPK8	23	19	4	0	1	#N/A	Yes
MAPK8IP3	13	5	8	0	1	#N/A	No
MBIP	10	5	5	0	1	#N/A	No
MBL2	3	1	2	0	1	#N/A	Yes
MBP	15	4	11	0	1	#N/A	No
MCM10	12	6	6	0	1	#N/A	No
MDFI	34	27	7	0	1	#N/A	No
MDM2	22	10	12	0	1	#N/A	No
MED19	6	2	4	0	1	#N/A	Yes
MED25	6	2	4	0	1	#N/A	No
MED8	19	11	8	0	1	#N/A	No
MED9	9	5	4	0	1	#N/A	No
MEIS1	17	9	8	0	1	#N/A	No
MET	13	3	10	0	1	#N/A	Yes
NCAM1	2	1	1	0	1	#N/A	Yes
NCF4	6	5	1	0	1	#N/A	No
NCOA1	28	14	14	0	1	#N/A	No
NCOA6	12	5	7	0	1	#N/A	Yes
NCOR1	26	14	12	0	1	#N/A	No
NCOR2	31	17	14	0	1	#N/A	Yes
NDC80	11	5	6	0	1	#N/A	No
NDUFA4L2	3	2	1	0	1	#N/A	Yes
NEK1	8	6	2	0	1	#N/A	No
NFIL3	5	4	1	0	1	#N/A	No
NFKB1	25	12	13	0	1	#N/A	Yes
NFYA	6	3	3	0	1	#N/A	No
NGFR	18	4	14	0	1	#N/A	Yes
NIF3L1	14	11	3	0	1	#N/A	No
NME1	6	2	4	0	1	#N/A	No
NMT1	4	3	1	0	1	#N/A	No
NOS1	9	3	6	0	1	#N/A	Yes
NOTCH1	15	7	8	0	1	#N/A	No
NTRK1	13	4	9	0	1	#N/A	No
NUDT18	12	8	4	0	1	#N/A	No
OPRD1	7	1	6	0	1	#N/A	No
OSGEP	9	3	6	0	1	#N/A	No
PABPC1	7	3	4	0	1	#N/A	No
PBX1	7	2	5	0	1	#N/A	No
PCM1	4	1	3	0	1	#N/A	No
PCNA	26	22	4	0	1	#N/A	Yes
PDE6D	12	1	11	0	1	#N/A	No
PDGFRB	22	2	20	0	1	#N/A	Yes
PDPK1	20	15	5	0	1	#N/A	No
PFDN1	14	7	7	0	1	#N/A	No
PFN2	7	1	6	0	1	#N/A	No
PICK1	10	4	6	0	1	#N/A	Yes
PIK3CG	13	9	4	0	1	#N/A	No
PIK3R1	56	30	26	0	1	#N/A	Yes
PIK3R3	9	6	3	0	1	#N/A	No
PKN1	14	11	3	0	1	#N/A	No
PLA2G4A	7	3	4	0	1	#N/A	No
PLCG1	45	15	30	0	1	#N/A	Yes
PLCG2	25	15	10	0	1	#N/A	No
PLEKHF2	10	8	2	0	1	#N/A	No
PLG	9	6	3	0	1	#N/A	No
PLK1	26	12	14	0	1	#N/A	No
PLSCR1	26	10	16	0	1	#N/A	No
PNN	9	4	5	0	1	#N/A	No
POLA2	10	2	8	0	1	#N/A	No
POLR2A	27	20	7	0	1	#N/A	No
POLR3F	3	1	2	0	1	#N/A	No
PPFIA3	4	2	2	0	1	#N/A	No
PPL	3	1	2	0	1	#N/A	Yes
PPP2CA	22	12	10	0	1	#N/A	No
PPP2R1A	11	6	5	0	1	#N/A	Yes
PPP2R5A	11	7	4	0	1	#N/A	No
PQBP1	4	3	1	0	1	#N/A	Yes
PRKACA	35	5	30	0	1	#N/A	No
PRKAR2A	8	5	3	0	1	#N/A	No
PRKCB	25	11	14	0	1	#N/A	No
PRKCD	32	16	16	0	1	#N/A	Yes
PRKCG	22	5	17	0	1	#N/A	No
PRKCI	13	8	5	0	1	#N/A	No
PRKD2	5	4	1	0	1	#N/A	No
PRMT1	16	8	8	0	1	#N/A	No
PROX1	9	5	4	0	1	#N/A	No
PSEN1	18	8	10	0	1	#N/A	Yes
PSEN2	9	4	5	0	1	#N/A	No
PSMD4	2	1	1	0	1	#N/A	No
PTK2	40	20	20	0	1	#N/A	No
PTK2B	24	7	17	0	1	#N/A	No
PTN	17	7	10	0	1	#N/A	Yes
PTPN6	32	4	28	0	1	#N/A	No
PTPRC	21	10	11	0	1	#N/A	No
PXN	39	11	28	0	1	#N/A	No
RAB1A	12	9	3	0	1	#N/A	Yes
RAB27A	8	4	4	0	1	#N/A	Yes
RAB8A	5	3	2	0	1	#N/A	No
RAC1	26	4	22	0	1	#N/A	Yes
RAC2	7	2	5	0	1	#N/A	No
RAF1	22	10	12	0	1	#N/A	No
RALA	8	7	1	0	1	#N/A	No
RAP1A	11	4	7	0	1	#N/A	No
RAP2A	4	2	2	0	1	#N/A	No
RASA1	29	16	13	0	1	#N/A	No
RASSF1	4	3	1	0	1	#N/A	Yes
RB1	89	69	20	0	1	#N/A	Yes
RBL2	17	11	6	0	1	#N/A	No
RCC1	9	4	5	0	1	#N/A	No
RDX	10	5	5	0	1	#N/A	No
RGS19	10	5	5	0	1	#N/A	No
RHOA	22	10	12	0	1	#N/A	Yes
RHOH	2	1	1	0	1	#N/A	Yes
RIPK1	15	11	4	0	1	#N/A	No
RNF2	6	3	3	0	1	#N/A	No
RPA2	16	9	7	0	1	#N/A	No
RUNX1	6	4	2	0	1	#N/A	No
RXRA	33	9	24	0	1	#N/A	Yes
RYR1	7	4	3	0	1	#N/A	Yes
SAFB	15	9	6	0	1	#N/A	No
SDC1	5	1	4	0	1	#N/A	Yes
SETDB1	51	38	13	0	1	#N/A	Yes
SH3GL1	10	3	7	0	1	#N/A	No
SHBG	7	3	4	0	1	#N/A	Yes
SHC1	57	25	32	0	1	#N/A	No
SKP1	11	6	5	0	1	#N/A	No
SLC2A4	13	12	1	0	1	#N/A	No
SLC9A3R1	18	8	10	0	1	#N/A	Yes
SLC9A3R2	10	6	4	0	1	#N/A	No
SMAD1	26	8	18	0	1	#N/A	No
SMAD3	47	18	29	0	1	#N/A	No
SMAD5	11	4	7	0	1	#N/A	No
SMAD7	10	3	7	0	1	#N/A	Yes
SMARCA4	11	5	6	0	1	#N/A	No
SMURF2	19	8	11	0	1	#N/A	No
SNRPB	9	7	2	0	1	#N/A	No
SOCS1	19	9	10	0	1	#N/A	No
SOX10	19	8	11	0	1	#N/A	No
SOX5	2	1	1	0	1	#N/A	No
SOX6	2	1	1	0	1	#N/A	No
SP1	44	18	26	0	1	#N/A	Yes
SPI1	11	7	4	0	1	#N/A	No
SPTAN1	16	7	9	0	1	#N/A	No
SRC	68	36	32	0	1	#N/A	No
SRF	22	11	11	0	1	#N/A	No
SRGN	8	6	2	0	1	#N/A	No
STX11	5	3	2	0	1	#N/A	Yes
STX1A	20	13	7	0	1	#N/A	No
SUMO1	22	17	5	0	1	#N/A	No
SUMO2	13	9	4	0	1	#N/A	No
TBP	25	8	17	0	1	#N/A	No
TEK	6	2	4	0	1	#N/A	Yes
TES	4	2	2	0	1	#N/A	No
TFDP1	7	5	2	0	1	#N/A	No
TFDP2	3	2	1	0	1	#N/A	Yes
TGFBR1	45	16	29	0	1	#N/A	Yes
TJP1	8	2	6	0	1	#N/A	No
TK1	44	30	14	0	1	#N/A	Yes
TLN1	10	4	6	0	1	#N/A	No
TNFRSF1A	23	7	16	0	1	#N/A	Yes
TNNT1	13	4	9	0	1	#N/A	No
TOLLIP	8	4	4	0	1	#N/A	No
TP53	46	10	36	0	1	#N/A	Yes
TRADD	14	5	9	0	1	#N/A	No
TRAF1	17	7	10	0	1	#N/A	No
TRAF5	12	5	7	0	1	#N/A	No
TRAF6	25	8	17	0	1	#N/A	No
TRIM27	9	6	3	0	1	#N/A	No
TRIO	4	2	2	0	1	#N/A	No
TRIP6	14	9	5	0	1	#N/A	No
TSG101	12	6	6	0	1	#N/A	Yes
TUBA1A	20	6	14	0	1	#N/A	No
TUBA4A	16	7	9	0	1	#N/A	No
TUBB	20	7	13	0	1	#N/A	No
TUBG1	8	3	5	0	1	#N/A	No
TYROBP	5	3	2	0	1	#N/A	Yes
UBE2D3	8	6	2	0	1	#N/A	No
UBQLN4	24	14	10	0	1	#N/A	No
UBR1	11	3	8	0	1	#N/A	Yes
UNC119	39	18	21	0	1	#N/A	No
UPF1	11	4	7	0	1	#N/A	No
UPF2	14	4	10	0	1	#N/A	No
USF1	4	3	1	0	1	#N/A	No
UTP14A	18	5	13	0	1	#N/A	No
VAV1	32	21	11	0	1	#N/A	No
VCAN	13	6	7	0	1	#N/A	Yes
VCL	30	16	14	0	1	#N/A	No
WNT1	6	3	3	0	1	#N/A	No
WWP1	8	5	3	0	1	#N/A	No
XRCC5	15	10	5	0	1	#N/A	No
XRCC6	19	8	11	0	1	#N/A	No
XRN1	14	8	6	0	1	#N/A	No
YWHAB	46	27	19	0	1	#N/A	Yes
YWHAE	33	16	17	0	1	#N/A	Yes
YWHAG	107	78	29	0	1	#N/A	No
YWHAQ	33	23	10	0	1	#N/A	No
YY1	10	4	6	0	1	#N/A	No
ZMYND19	3	1	2	0	1	#N/A	No
ZNF446	4	2	2	0	1	#N/A	No
ZNF512B	11	2	9	0	1	#N/A	No
